# Supplementary material for: Methylstat sensitizes ovarian cancer cells to PARP-inhibition by targeting the histone demethylases JMJD1B/C
Source: Cancer Gene Ther. 2025 Feb 6;32(3):286–96. doi: 10.1038/s41417-025-00874-z (PMC11946898; doi:10.1038/s41417-025-00874-z)
Supplement: Supplementary file 3 — Supplementary Table 1 [file 41417_2025_874_MOESM3_ESM.xlsx]

## Sheet: Supplementary Table 1
cell line	culture medium	company	cat#
UWB1.289 (CRL-2945™; ATCC, Manassas, VA, USA)	50% MEGM-medium + 50% RPMI-1640 3% FCS 1% penicillin-streptomycin	Lonza + Gibco™, Life Technologies Sigma-Aldrich, Darmstadt, Germany Gibco™, Life Technologies, Carlsbad, CA, USA	CC-3150 + A1049101 F7524 15140-122
Olres-UWB1.289 (generated in house)	same as UWB1.289
UWB1.289+BRCA1 (CRL-2946™; ATCC, Manassas, VA, USA)	50% MEGM-medium + 50% RPMI-1640 3% FCS 1% penicillin-streptomycin 0.2 mg/mL Geneticin®	Lonza + Gibco™, Life Technologies Sigma-Aldrich, Darmstadt, Germany Gibco™, Life Technologies, Carlsbad, CA, USA Gibco™, Life Technologies, Carlsbad, CA, USA	CC-3150 + A1049101 F7524 15140-122 10131-035
Olres-UWB1.289+BRCA1 (generated in house)	same as UWB1.289+BRCA1
KB1P-G3 (gift from Jos Jonkers NKI, Amsterdam)	DMEM/Hams F-12 (1:1) medium 5 ng/ml human EGF recombinant protein 5 µg/ml human recombinant insulin with zinc 0.5% penicillin-streptomycin	Life Technologies Life Technologies Life Technologies Gibco™, Life Technologies, Carlsbad, CA, USA	31331028 PHG0315 12585-014 15140-122
Olres-KB1P-G3 (generated in house)	same as KB1P-G3
KB1P-G3+BRCA1 (gift from Jos Jonkers NKI, Amsterdam)	DMEM/Hams F-12 (1:1) medium 5 ng/ml human EGF recombinant protein 5 µg/ml human recombinant insulin with zinc 0.5% penicillin-streptomycin 700 µM neomycin	Life Technologies Life Technologies Life Technologies Gibco™, Life Technologies, Carlsbad, CA, USA Sigma-Aldrich	31331028 PHG0315 12585-014 15140-122 N1142-20ML
Olres-KB1P-G3+BRCA1 (generated in house)	same as KB1P-G3+BRCA1
Igrov-1 (Dr. Bénard)	RPMI-1640+GlutaMAX™-I 10% FCS 1% penicillin-streptomycin	Gibco™ Sigma-Aldrich, Darmstadt, Germany Gibco™, Life Technologies, Carlsbad, CA, USA	61870-010 F7524 15140-122
Olres-Igrov-1 (generated in house)	same as Igrov-1
HEK-293T (gift from Stephan Hahn)	DMEM-F12 10% FCS 1% L-glutamine 1% penicillin streptomycin	Gibco™ Sigma-Aldrich, Darmstadt, Germany Gibco™, Life Technologies Gibco™, Life Technologies, Carlsbad, CA, USA	11320-074 F7524 250030081 15140-122

## Sheet: Legend
Supplementary Table 1: Cell lines and cell culture medium composition.
Cell line names and the components of the respective cell culture medium with supplier and catalog number are indicated.
