# Supplementary material for: Methylstat sensitizes ovarian cancer cells to PARP-inhibition by targeting the histone demethylases JMJD1B/C
Source: Cancer Gene Ther. 2025 Feb 6;32(3):286–96. doi: 10.1038/s41417-025-00874-z (PMC11946898; doi:10.1038/s41417-025-00874-z)
Supplement: Supplementary file 4 — Supplementary Table 2 [file 41417_2025_874_MOESM4_ESM.xlsx]

## Sheet: gRNA Design
gRNA-ID	Ensembl gene ID	Gene name	gRNA #	gRNAs per gene	Protein class	gRNA sequence	Chr. # (hg38)	DNA break location	Strand	Efficiency score	Flank at 5' end	PAM	Flank at 3' end	Closest off-target	Perfect matches	Matches with 1 mm	Matches with 2 mm	Matches with 3 mm	Matches with 4 mm	Priority	Fraction of CDS
SCYL3-1	ENSG00000000457	SCYL3	1	6	Kinase	TATTGTGTGTTAGGTGTCCC	chr1	169876088	+	0.508768	acat	tgg	aaa	0.380952	1	0	3	36	641	296	0-25%
SCYL3-2	ENSG00000000457	SCYL3	2	6	Kinase	TTTCGGGTAGATCATGCGCA	chr1	169862789	-	0.692467	gatt	ggg	aga	0.435556	1	0	0	6	111	225	25-50%
SCYL3-4	ENSG00000000457	SCYL3	4	6	Kinase	TTTTCGGGTAGATCATGCGC	chr1	169862790	-	0.581658	tgat	agg	gag	0.254317	1	0	0	3	107	225	25-50%
SCYL3-5	ENSG00000000457	SCYL3	5	6	Kinase	GATAGTAAGGTGCAGAGCGC	chr1	169868958	+	0.496531	atga	tgg	ccg	0.371429	1	0	0	18	444	225	25-50%
SCYL3-6	ENSG00000000457	SCYL3	6	6	Kinase	GCTGGCCGACATTTTGGAAT	chr1	169868976	+	0.464742	gagc	ggg	att	0.497449	1	0	0	25	445	225	25-50%
SCYL3-7	ENSG00000000457	SCYL3	7	6	Kinase	TGGAATCGCTAGTATCACGC	chr1	169859194	+	0.684087	acaa	agg	ccc	0.267857	1	0	0	3	79	250	50-75%
C1orf112-1	ENSG00000000460	C1orf112	1	7	uncharacterized	TCCAAAACCACCTGCATGAA	chr1	169827170	-	0.467778	actg	agg	ctg	0.433278	1	0	8	92	1169	295	0-25%
C1orf112-2	ENSG00000000460	C1orf112	2	7	uncharacterized	GATATCCTTCCTTGCCTGAT	chr1	169832503	-	0.499912	agat	ggg	gtg	0.482857	1	0	3	79	875	321	25-50%
C1orf112-3	ENSG00000000460	C1orf112	3	7	uncharacterized	CAAATATGTTGTACCGAGCA	chr1	169830337	-	0.546102	aaag	agg	aag	0.414474	1	0	0	27	438	225	25-50%
C1orf112-4	ENSG00000000460	C1orf112	4	7	uncharacterized	ACGCACCAGATGAGCCACTA	chr1	169830735	-	0.465042	ttct	tgg	tga	0.440429	1	0	0	17	261	225	25-50%
C1orf112-5	ENSG00000000460	C1orf112	5	7	uncharacterized	GACGCTTCAACAGTATTGAT	chr1	169832459	-	0.462182	aaga	agg	ttg	0.328656	1	0	0	27	464	225	25-50%
C1orf112-6	ENSG00000000460	C1orf112	6	7	uncharacterized	GGCGTTTACTCAGTTCGCTG	chr1	169849598	+	0.669183	tgga	agg	taa	0.267857	1	0	0	19	250	250	50-75%
C1orf112-7	ENSG00000000460	C1orf112	7	7	uncharacterized	AGGTCTCAGAAACGACAACC	chr1	169827834	+	0.623554	agcc	agg	tag	0.482143	1	0	4	37	655	500	0-25%
ENPP4-1	ENSG00000001561	ENPP4	1	7	Cell Surface Receptor	TATCTTCAGGTCCGTATTTG	chr6	46140163	-	0.398076	tctt	tgg	cca	0.392	1	0	0	33	628	22	25-50%
ENPP4-2	ENSG00000001561	ENPP4	2	7	Cell Surface Receptor	TATTTGTGGCCACTTGCATC	chr6	46140149	-	0.423694	tccg	tgg	ttc	0.291667	1	0	2	65	877	322	25-50%
ENPP4-3	ENSG00000001561	ENPP4	3	7	Cell Surface Receptor	GATACTAGTAGTAACTTAGG	chr6	46139660	-	0.631635	aaag	tgg	caa	0.318182	1	0	0	13	453	200	0-25%
ENPP4-4	ENSG00000001561	ENPP4	4	7	Cell Surface Receptor	GTAGTATGAATGATCGATGC	chr6	46140345	-	0.550061	gagt	agg	aat	0.466667	1	0	0	9	275	250	50-75%
ENPP4-5	ENSG00000001561	ENPP4	5	7	Cell Surface Receptor	TGAACCGATAACAATCGCGA	chr6	46143502	-	0.664004	agag	tgg	ctt	0.397959	1	0	0	1	97	275	75-100%
ENPP4-6	ENSG00000001561	ENPP4	6	7	Cell Surface Receptor	GGTCCGTGGGCAGCTAGAAA	chr6	46143321	-	0.462073	tgca	tgg	atg	0.357257	1	0	0	42	585	275	75-100%
ENPP4-7	ENSG00000001561	ENPP4	7	7	Cell Surface Receptor	TAACAATCGCGATGGCTTCT	chr6	46143494	-	0.383352	ccga	ggg	aga	0.423529	1	0	0	16	284	275	75-100%
M6PR-1	ENSG00000003056	M6PR	1	3	Cell Surface Receptor	GCTACTACTACTCCTGGCTG	chr12	8946351	-	0.5696	gact	tgg	cag	0.449198	1	0	0	46	705	-2	0-25%
M6PR-2	ENSG00000003056	M6PR	2	3	Cell Surface Receptor	CTGCAATCGACACACCCTAG	chr12	8943804	-	0.733681	tctc	cgg	tga	0.311111	1	0	0	10	243	48	50-75%
M6PR-3	ENSG00000003056	M6PR	3	3	Cell Surface Receptor	CGCTAGGGTGTGTCGATTGC	chr12	8943816	+	0.327114	tcac	agg	aga	0.488889	1	0	0	3	272	48	50-75%
TFPI-1	ENSG00000003436	TFPI	1	7	Cell Surface Receptor	TCCACCTGGAAACCATTCGC	chr2	187484213	+	0.559723	atta	tgg	aaa	0.333333	1	0	1	28	591	346	50-75%
TFPI-2	ENSG00000003436	TFPI	2	7	Cell Surface Receptor	TGTGCATTCAAGGCGGATGA	chr2	187497022	-	0.483433	attt	tgg	ccc	0.398901	1	0	0	28	462	-2	0-25%
TFPI-3	ENSG00000003436	TFPI	3	7	Cell Surface Receptor	TGCCGCCCATTTAAGTACAG	chr2	187467819	-	0.633494	gaaa	tgg	atg	0.435155	1	0	0	13	199	73	75-100%
TFPI-4	ENSG00000003436	TFPI	4	7	Cell Surface Receptor	GAAGATCCTGGAATATGTCG	chr2	187484943	-	0.65389	ggaa	agg	tta	0.462109	1	0	5	49	709	323	25-50%
TFPI-5	ENSG00000003436	TFPI	5	7	Cell Surface Receptor	CTTGGTTGATTGCGGAGTCA	chr2	187484155	+	0.564141	gaac	ggg	agt	0.342857	1	0	0	15	331	250	50-75%
TFPI-6	ENSG00000003436	TFPI	6	7	Cell Surface Receptor	CCTGACTCCGCAATCAACCA	chr2	187484143	-	0.636277	actc	agg	ttc	0.364	1	0	1	19	327	550	50-75%
TFPI-7	ENSG00000003436	TFPI	7	7	Cell Surface Receptor	AGATTCTTACCAAAAAGGCT	chr2	187484129	+	0.633704	caca	ggg	aac	0.49827	1	0	6	91	1202	550	50-75%
PLXND1-1	ENSG00000004399	PLXND1	1	7	Cell Surface Receptor	AACGGGAGGCTTCTCAAGGT	chr3	129589350	-	0.652163	ggtc	agg	tat	0.484615	1	0	0	37	515	21	25-50%
PLXND1-2	ENSG00000004399	PLXND1	2	7	Cell Surface Receptor	CACAGCGTGCTTACCCTGGT	chr3	129584386	+	0.447188	acag	tgg	ggg	0.425595	1	0	0	17	286	21	25-50%
PLXND1-3	ENSG00000004399	PLXND1	3	7	Cell Surface Receptor	TGACAGATACACGGTGTCGG	chr3	129573599	-	0.659062	tgcc	agg	agt	0.289593	1	0	0	6	188	23	25-50%
PLXND1-4	ENSG00000004399	PLXND1	4	7	Cell Surface Receptor	CTGAGTGGCCCGTTGGACGG	chr3	129573718	-	0.523408	gccc	tgg	gac	0.448627	1	0	0	13	244	23	25-50%
PLXND1-5	ENSG00000004399	PLXND1	5	7	Cell Surface Receptor	GCGTAGGACTGTGCACCCGG	chr3	129605765	+	0.756985	gtac	cgg	cgg	0.314869	1	0	0	12	233	200	0-25%
PLXND1-6	ENSG00000004399	PLXND1	6	7	Cell Surface Receptor	GGTGGCGGTGCTCGACAGCG	chr3	129605377	-	0.730403	acgt	tgg	tgc	0.264914	1	0	0	17	287	200	0-25%
PLXND1-7	ENSG00000004399	PLXND1	7	7	Cell Surface Receptor	ACCCGAACGCGTCCACCGTG	chr3	129606065	-	0.665385	aacc	ggg	cta	0.338904	1	0	0	1	54	200	0-25%
AK2-1	ENSG00000004455	AK2	1	3	Kinase	AGGCTGATTCACCCCAAGAG	chr1	33014578	-	0.599402	tttc	tgg	ccg	0.492188	1	0	0	46	611	48	50-75%
AK2-2	ENSG00000004455	AK2	2	3	Kinase	TGGGTCCCTTTACCGGCCCC	chr1	33036752	+	0.497212	cacc	ggg	agg	0.436975	1	0	6	32	402	297	0-25%
AK2-3	ENSG00000004455	AK2	3	3	Kinase	GCTCACCTGGGTCCCTTTAC	chr1	33036745	+	0.345069	tgcc	cgg	ccc	0.482857	1	0	4	54	730	297	0-25%
KDM1A-1	ENSG00000004487	KDM1A	1	7	Epigenetics	GGCGGCCCGAGATGTTATCT	chr1	23019601	+	0.567808	gccc	ggg	aag	0.316875	1	0	0	6	173	-5	0-25%
KDM1A-2	ENSG00000004487	KDM1A	2	7	Epigenetics	TGCCAACAGTATTGGAGCTG	chr1	23081444	-	0.595148	ctag	ggg	aaa	0.48635	1	0	0	74	1009	71	75-100%
KDM1A-3	ENSG00000004487	KDM1A	3	7	Epigenetics	ACCAAGACCTGTTACCACCA	chr1	23057549	-	0.657453	actt	tgg	ctc	0.472727	1	0	5	50	652	322	25-50%
KDM1A-4	ENSG00000004487	KDM1A	4	7	Epigenetics	TGTAGCTGATCTTGGAGCCA	chr1	23057543	+	0.594569	acta	tgg	tgg	0.42087	1	0	8	101	1212	322	25-50%
KDM1A-5	ENSG00000004487	KDM1A	5	7	Epigenetics	CGCGGAGGCTCTTTCTTGCG	chr1	23019778	-	0.537886	ggcc	ggg	tgt	0.35236	1	0	0	5	185	200	0-25%
KDM1A-6	ENSG00000004487	KDM1A	6	7	Epigenetics	TCGGACCAGCCGGCGCAAGC	chr1	23019935	+	0.519846	ggcg	ggg	cga	0.34958	1	0	0	8	207	200	0-25%
KDM1A-7	ENSG00000004487	KDM1A	7	7	Epigenetics	GCGGTTCCGCCAGGCCCCCG	chr1	23019810	-	0.499935	cccg	ggg	ggc	0.442688	1	0	0	30	416	200	0-25%
CAMKK1-1	ENSG00000004660	CAMKK1	1	7	Kinase	GTGGTCAAACTGATCGAGGT	chr17	3883041	-	0.548261	gaat	agg	ggg	0.233333	1	0	2	15	356	321	25-50%
CAMKK1-2	ENSG00000004660	CAMKK1	2	7	Kinase	TGGTCAAACTGATCGAGGTA	chr17	3883040	-	0.536874	aatg	ggg	ggt	0.418875	1	0	1	23	350	321	25-50%
CAMKK1-3	ENSG00000004660	CAMKK1	3	7	Kinase	GCCTATCTGCAGGGTGCCTA	chr17	3883931	-	0.446207	tgat	cgg	tgt	0.425455	1	0	6	49	591	322	25-50%
CAMKK1-4	ENSG00000004660	CAMKK1	4	7	Kinase	CTGGTTGCTGACGCCAAAGT	chr17	3876337	+	0.582505	caaa	cgg	cga	0.446323	1	0	4	35	480	347	50-75%
CAMKK1-5	ENSG00000004660	CAMKK1	5	7	Kinase	GGGTCCACACCGTTTCTAGT	chr17	3885572	+	0.532521	tggg	agg	ctc	0.190909	1	0	0	6	193	200	0-25%
CAMKK1-6	ENSG00000004660	CAMKK1	6	7	Kinase	GGCCACGTGGTGGGACTCGA	chr17	3885358	+	0.524321	agat	tgg	tgg	0.499711	1	0	0	36	402	200	0-25%
CAMKK1-7	ENSG00000004660	CAMKK1	7	7	Kinase	CTCGATGGTGGGCCTCCGCC	chr17	3885373	+	0.418179	ggga	agg	ccc	0.290301	1	0	0	23	217	200	0-25%
SPPL2B-1	ENSG00000005206	SPPL2B	1	7	Cell Surface Receptor	CCAACCGAGGCACTTACCGA	chr19	2345329	-	0.637399	gggc	tgg	tgc	0.37987	1	0	0	8	159	71	75-100%
SPPL2B-2	ENSG00000005206	SPPL2B	2	7	Cell Surface Receptor	GCGGGCACCGGCCGACATGG	chr19	2328709	+	0.559322	tgcg	cgg	cag	0.400909	1	0	2	13	226	295	0-25%
SPPL2B-3	ENSG00000005206	SPPL2B	3	7	Cell Surface Receptor	CTGCGTCTTATTACCCCCCG	chr19	2338760	-	0.670641	cata	ggg	gga	0.330827	1	0	0	26	249	200	0-25%
SPPL2B-4	ENSG00000005206	SPPL2B	4	7	Cell Surface Receptor	GCCGGTGCTGGACTACAACA	chr19	2339128	+	0.681758	agga	tgg	tca	0.409091	1	0	0	23	315	225	25-50%
SPPL2B-5	ENSG00000005206	SPPL2B	5	7	Cell Surface Receptor	GAGGCAGCGTTTCGGCCGCA	chr19	2339077	+	0.646614	cctt	cgg	tga	0.304511	1	0	0	9	206	225	25-50%
SPPL2B-6	ENSG00000005206	SPPL2B	6	7	Cell Surface Receptor	ACCATGTTGTAGTCCAGCAC	chr19	2339118	-	0.582765	gatg	cgg	ctc	0.335664	1	0	0	36	520	225	25-50%
SPPL2B-7	ENSG00000005206	SPPL2B	7	7	Cell Surface Receptor	TGAAGCACAAGCGCGACGAT	chr19	2339847	+	0.564158	taca	ggg	ccc	0.199191	1	0	0	6	75	225	25-50%
MSL3-1	ENSG00000005302	MSL3	1	7	Epigenetics	CAGAGGAACTGCTTAATGCT	chrX	11761499	-	0.557225	cagt	agg	tga	0.408163	1	0	4	128	1989	296	0-25%
MSL3-2	ENSG00000005302	MSL3	2	7	Epigenetics	CTCCTTACAAAGGTCAACAC	chrX	11763780	-	0.555673	ccat	tgg	gag	0.380769	1	0	2	72	946	321	25-50%
MSL3-3	ENSG00000005302	MSL3	3	7	Epigenetics	GAGCAAATGAGCGCGAGCGA	chrX	11758273	+	0.550264	cgat	ggg	cat	0.465417	1	0	0	20	401	200	0-25%
MSL3-4	ENSG00000005302	MSL3	4	7	Epigenetics	ATCGTACAGCACTCGCGCCT	chrX	11758341	-	0.472613	tggc	tgg	tgg	0.363025	1	0	0	10	201	200	0-25%
MSL3-5	ENSG00000005302	MSL3	5	7	Epigenetics	ACAGTTGGCACTGTGGCGCG	chrX	11765614	-	0.615221	tgtc	tgg	acc	0.454545	1	0	0	16	316	250	50-75%
MSL3-6	ENSG00000005302	MSL3	6	7	Epigenetics	TGAGCAAATGAGCGCGAGCG	chrX	11758272	+	0.560663	acga	agg	gca	0.146667	1	0	3	26	288	500	0-25%
MSL3-7	ENSG00000005302	MSL3	7	7	Epigenetics	GCGAGTGCTGTACGATGCCA	chrX	11758359	+	0.556553	aggc	agg	tgc	0.428673	1	0	1	6	163	500	0-25%
CREBBP-1	ENSG00000005339	CREBBP	1	7	Epigenetics	CATCGTTCATCAGTGGGCTA	chr16	3780877	+	0.584372	gagc	agg	agg	0.435165	1	0	0	16	314	-4	0-25%
CREBBP-2	ENSG00000005339	CREBBP	2	7	Epigenetics	CGAAAGAGAACACTTACCCC	chr16	3774567	+	0.612077	acag	tgg	cac	0.370879	1	0	0	30	639	21	25-50%
CREBBP-3	ENSG00000005339	CREBBP	3	7	Epigenetics	TATGCACTAGATGGCTCCGC	chr16	3780751	+	0.571747	agtt	agg	tcc	0.416	1	0	0	8	217	-2	0-25%
CREBBP-4	ENSG00000005339	CREBBP	4	7	Epigenetics	AGCTCTAAAGGATCGCCGCA	chr16	3778766	-	0.645992	ccgc	tgg	aaa	0.312319	1	0	0	8	99	23	25-50%
CREBBP-5	ENSG00000005339	CREBBP	5	7	Epigenetics	CTGTCGGAGCTTCTACGAGG	chr16	3850869	-	0.705272	acaa	agg	cag	0.26087	1	0	0	11	212	200	0-25%
CREBBP-6	ENSG00000005339	CREBBP	6	7	Epigenetics	CGCGTGACCAGTCATTTGCG	chr16	3850348	+	0.682546	gtcc	ggg	aaa	0.26693	1	0	0	0	28	200	0-25%
CREBBP-7	ENSG00000005339	CREBBP	7	7	Epigenetics	CTTAGCCCACTGATGAACGA	chr16	3780865	-	0.667015	cctc	tgg	ctc	0.471429	1	0	0	23	339	200	0-25%
KMT2E-1	ENSG00000005483	KMT2E	1	7	Epigenetics	AGCTTCTACGGATTCTGGTC	chr7	105062164	-	0.246566	ggct	tgg	ggg	0.408668	1	0	0	21	302	-4	0-25%
KMT2E-2	ENSG00000005483	KMT2E	2	7	Epigenetics	GGGCAGTGCTACTACAACGC	chr7	105073651	+	0.604731	gaga	cgg	aaa	0.2	1	0	0	6	165	-3	0-25%
KMT2E-3	ENSG00000005483	KMT2E	3	7	Epigenetics	TATGTGAACGTTGTCAGCCT	chr7	105066801	+	0.571015	tatc	agg	taa	0.458182	1	0	0	19	436	-2	0-25%
KMT2E-4	ENSG00000005483	KMT2E	4	7	Epigenetics	TTGATTTTGACTATGGAAAT	chr7	105081791	+	0.285907	gcct	tgg	tga	0.497391	1	0	10	252	2774	297	0-25%
KMT2E-5	ENSG00000005483	KMT2E	5	7	Epigenetics	GTCTTGTACACCCAATGCAG	chr7	105078957	+	0.631967	ggcg	agg	taa	0.434137	1	0	0	23	440	200	0-25%
KMT2E-6	ENSG00000005483	KMT2E	6	7	Epigenetics	GCTACTACAACGCCGGAAAA	chr7	105073658	+	0.495746	cagt	ggg	aaa	0.308824	1	0	0	9	161	200	0-25%
KMT2E-7	ENSG00000005483	KMT2E	7	7	Epigenetics	GGAATGAGGCTCGATTCATC	chr7	105078932	+	0.475341	tttg	agg	cgg	0.307692	1	0	0	15	381	200	0-25%
PDK2-1	ENSG00000005882	PDK2	1	7	Kinase	GGCCGCCGCAGCCATGCGCT	chr17	50095438	+	0.382795	tcgc	ggg	tgt	0.37004	1	0	1	25	566	295	0-25%
PDK2-2	ENSG00000005882	PDK2	2	7	Kinase	CGGCCGCCGCAGCCATGCGC	chr17	50095437	+	0.279176	gtcg	tgg	gtg	0.424242	1	1	3	63	666	295	0-25%
PDK2-3	ENSG00000005882	PDK2	3	7	Kinase	GTCGTTGTGCCGGTTCCGGA	chr17	50105909	-	0.537349	ccac	tgg	tga	0.232597	1	0	0	4	82	23	25-50%
PDK2-4	ENSG00000005882	PDK2	4	7	Kinase	GGTCCTCGGGATCCTTGTCC	chr17	50105408	-	0.491199	cgat	agg	aac	0.452153	1	0	3	24	452	298	0-25%
PDK2-5	ENSG00000005882	PDK2	5	7	Kinase	CGCAGCCATGCGCTGGGTGT	chr17	50095444	+	0.382071	ccgc	ggg	cgc	0.40625	1	0	0	36	457	200	0-25%
PDK2-6	ENSG00000005882	PDK2	6	7	Kinase	CCGCAGCCATGCGCTGGGTG	chr17	50095443	+	0.327241	gccg	tgg	gcg	0.437823	1	0	0	66	692	200	0-25%
PDK2-7	ENSG00000005882	PDK2	7	7	Kinase	CAGGAGCTTAGCCATGTCGT	chr17	50107083	-	0.663989	caca	agg	cat	0.421123	1	0	0	27	370	250	50-75%
ITGA3-1	ENSG00000005884	ITGA3	1	7	Cell Surface Receptor	TTGTCCTGGTGACTCGACCT	chr17	50078206	-	0.492602	cagg	tgg	gag	0.397959	1	0	0	18	354	46	50-75%
ITGA3-2	ENSG00000005884	ITGA3	2	7	Cell Surface Receptor	TGCCTACAACTGGAAAGGTG	chr17	50068304	+	0.63172	ccgg	ggg	acc	0.48655	1	0	2	57	969	296	0-25%
ITGA3-3	ENSG00000005884	ITGA3	3	7	Cell Surface Receptor	TGGCAGACCTGAACAATGAT	chr17	50071512	+	0.61381	gccc	ggg	tga	0.478947	1	0	5	59	775	322	25-50%
ITGA3-4	ENSG00000005884	ITGA3	4	7	Cell Surface Receptor	CTGGCAGACCTGAACAATGA	chr17	50071511	+	0.524961	tgcc	tgg	gtg	0.38961	1	0	4	68	1156	322	25-50%
ITGA3-5	ENSG00000005884	ITGA3	5	7	Cell Surface Receptor	GTGGGCAAGTGCTACGTGCG	chr17	50068131	+	0.624373	catg	agg	caa	0.391648	1	0	0	6	212	200	0-25%
ITGA3-6	ENSG00000005884	ITGA3	6	7	Cell Surface Receptor	ACATGATTCAGCGCAAGGAG	chr17	50070868	+	0.610705	agct	tgg	gac	0.444884	1	0	0	29	528	200	0-25%
ITGA3-7	ENSG00000005884	ITGA3	7	7	Cell Surface Receptor	GTTCTGGGTGAAGCCACCGC	chr17	50068247	-	0.598899	cagt	tgg	tgc	0.428571	1	0	0	41	586	200	0-25%
LAMP2-1	ENSG00000005893	LAMP2	1	7	Cell Surface Receptor	GCATAAGACCGCACAGCTCC	chrX	120456766	+	0.390784	caat	tgg	att	0.420202	1	0	2	24	349	296	0-25%
LAMP2-2	ENSG00000005893	LAMP2	2	7	Cell Surface Receptor	CGTTCTGGTCTGCCTAGTCC	chrX	120469110	-	0.349046	ggct	tgg	gtg	0.330051	1	0	0	26	438	200	0-25%
LAMP2-3	ENSG00000005893	LAMP2	3	7	Cell Surface Receptor	ATAGCAGTGCAGTTCGGACC	chrX	120455474	-	0.534817	caaa	tgg	ctt	0.482456	1	0	0	10	227	225	25-50%
LAMP2-4	ENSG00000005893	LAMP2	4	7	Cell Surface Receptor	TGGCAATGATACTTGTCTGC	chrX	120447883	-	0.552095	ataa	tgg	cta	0.392157	1	0	0	47	731	250	50-75%
LAMP2-5	ENSG00000005893	LAMP2	5	7	Cell Surface Receptor	TCTTCCCGGTTCCGGGCTCA	chrX	120469135	-	0.508201	cgcc	ggg	ctc	0.452941	1	0	1	21	488	500	0-25%
LAMP2-6	ENSG00000005893	LAMP2	6	7	Cell Surface Receptor	AGCTGTGCGGTCTTATGCAT	chrX	120456750	-	0.507242	cagg	tgg	aac	0.482576	1	0	1	27	562	500	0-25%
LAMP2-7	ENSG00000005893	LAMP2	7	7	Cell Surface Receptor	ACCAGAACGAGCCCTGAGCC	chrX	120469135	+	0.474962	gcag	cgg	aac	0.45	1	0	2	89	1133	500	0-25%
C19orf60-1	ENSG00000006015	C19orf60	1	3	uncharacterized	GCGAGCAGCGGCTGCCTGCG	chr19	18589616	-	0.514606	gccg	agg	ccc	0.454545	1	1	5	67	789	500	0-25%
C19orf60-2	ENSG00000006015	C19orf60	2	3	uncharacterized	GCTCCTGCAGGCTGCGCACG	chr19	18589642	-	0.500724	tcca	tgg	ccg	0.491071	1	0	4	126	1334	525	25-50%
C19orf60-3	ENSG00000006015	C19orf60	3	3	uncharacterized	GGAGCTGGAGCAGACGCGGC	chr19	18589671	+	0.31109	tgca	tgg	gca	0.466667	1	1	16	141	1530	525	25-50%
CRLF1-1	ENSG00000006016	CRLF1	1	7	Cell Surface Receptor	CCTCAAGTACAAGCTTAGGT	chr19	18598771	-	0.620695	actc	tgg	tgg	0.437895	1	0	0	34	497	21	25-50%
CRLF1-2	ENSG00000006016	CRLF1	2	7	Cell Surface Receptor	GGTCCAGTAGAGGCCCTCGG	chr19	18599746	+	0.715817	tgag	cgg	tgg	0.442256	1	0	0	25	387	200	0-25%
CRLF1-3	ENSG00000006016	CRLF1	3	7	Cell Surface Receptor	GAGGAGCCGATGAGAAGCGT	chr19	18599813	+	0.610119	cagg	ggg	atc	0.432	1	0	0	32	396	200	0-25%
CRLF1-4	ENSG00000006016	CRLF1	4	7	Cell Surface Receptor	GCCCGTTGAGGGTCCAGTAG	chr19	18599736	+	0.578425	cggc	agg	ccc	0.370526	1	0	0	11	217	200	0-25%
CRLF1-5	ENSG00000006016	CRLF1	5	7	Cell Surface Receptor	CTGCCTGGACCCATTGAGGT	chr19	18599653	+	0.542328	accg	tgg	cca	0.424242	1	0	0	40	742	200	0-25%
CRLF1-6	ENSG00000006016	CRLF1	6	7	Cell Surface Receptor	GTACTCACGGGCTCCTGATC	chr19	18606549	+	0.452886	ccgg	cgg	ctc	0.366667	1	0	0	17	361	200	0-25%
CRLF1-7	ENSG00000006016	CRLF1	7	7	Cell Surface Receptor	CCAGTAGAGGCCCTCGGCGG	chr19	18599749	+	0.441051	gggt	tgg	ctc	0.45	1	0	0	18	380	200	0-25%
MAP3K14-1	ENSG00000006062	MAP3K14	1	7	Kinase	GGGTGCCGTCACCGACCTTG	chr17	45271057	+	0.642956	tgct	agg	cag	0.353571	1	0	0	17	227	46	50-75%
MAP3K14-2	ENSG00000006062	MAP3K14	2	7	Kinase	GTGGAGGGTCTCACCTGCAC	chr17	45287155	+	0.32788	gtgg	tgg	gat	0.495483	1	0	3	82	938	296	0-25%
MAP3K14-3	ENSG00000006062	MAP3K14	3	7	Kinase	CTTCCAGTGCGCTGTCAAAA	chr17	45284815	-	0.36798	ctgg	agg	tac	0.463273	1	0	2	46	624	322	25-50%
MAP3K14-4	ENSG00000006062	MAP3K14	4	7	Kinase	ACGTGGTTCAGACATTGCAA	chr17	45286882	+	0.648902	ccac	ggg	gct	0.378788	1	0	0	36	471	200	0-25%
MAP3K14-5	ENSG00000006062	MAP3K14	5	7	Kinase	TCGCTGGGTCCAAACAGTAC	chr17	45289239	-	0.577416	ttca	agg	taa	0.321429	1	0	0	22	296	200	0-25%
MAP3K14-6	ENSG00000006062	MAP3K14	6	7	Kinase	TGCCATCTCTATCATCGCCC	chr17	45290500	-	0.546842	cagc	agg	ctg	0.480972	1	0	0	31	487	200	0-25%
MAP3K14-7	ENSG00000006062	MAP3K14	7	7	Kinase	GCTTGGCGAGGGCCTACGGC	chr17	45286929	-	0.514114	agca	cgg	ctc	0.484615	1	0	0	15	280	200	0-25%
TMEM132A-1	ENSG00000006118	TMEM132A	1	7	Cell Surface Receptor	ACGTAGCTGTGACCTCCCCG	chr11	60935390	-	0.725747	cagc	ggg	tgg	0.492424	1	0	0	27	310	250	50-75%
TMEM132A-2	ENSG00000006118	TMEM132A	2	7	Cell Surface Receptor	GTCAGCGAGATGCCCATCAC	chr11	60935346	-	0.528712	caag	tgg	ctg	0.486	1	0	1	20	377	500	0-25%
TMEM132A-3	ENSG00000006118	TMEM132A	3	7	Cell Surface Receptor	ATCTCGCTGACCTTGAGCCG	chr11	60935369	+	0.571934	gggc	ggg	cac	0.296154	1	1	0	18	295	525	25-50%
TMEM132A-4	ENSG00000006118	TMEM132A	4	7	Cell Surface Receptor	GGAGGTCACAGCTACGTGCT	chr11	60935407	+	0.563241	ccgg	ggg	cac	0.367029	1	0	4	44	535	550	50-75%
TMEM132A-5	ENSG00000006118	TMEM132A	5	7	Cell Surface Receptor	GGGAGGTCACAGCTACGTGC	chr11	60935406	+	0.409488	cccg	tgg	gca	0.443182	1	0	2	37	588	550	50-75%
TMEM132A-6	ENSG00000006118	TMEM132A	6	7	Cell Surface Receptor	CCCCAACTGTCACCTGCTTT	chr11	60935438	-	0.228987	gacc	ggg	gcg	0.442105	1	0	4	110	1244	575	75-100%
TMEM132A-7	ENSG00000006118	TMEM132A	7	7	Cell Surface Receptor	CCCCCAACTGTCACCTGCTT	chr11	60935439	-	0.200878	tgac	tgg	ggc	0.480549	1	0	8	84	1024	575	75-100%
MAP3K9-1	ENSG00000006432	MAP3K9	1	7	Kinase	CCTCTTAGGGCAATGATGTT	chr14	70800879	+	0.31659	tacc	ggg	gtg	0.488688	1	0	5	29	620	297	0-25%
MAP3K9-2	ENSG00000006432	MAP3K9	2	7	Kinase	CCTTCTGGAGGATCAATACT	chr14	70761180	+	0.443169	tcca	agg	caa	0.384615	1	0	2	42	562	322	25-50%
MAP3K9-3	ENSG00000006432	MAP3K9	3	7	Kinase	ATTCTGAAGATCACTGATTT	chr14	70761120	-	0.180071	caag	tgg	cct	0.489796	1	1	16	223	2704	322	25-50%
MAP3K9-4	ENSG00000006432	MAP3K9	4	7	Kinase	GACGGCCGTGTTCGAGTACG	chr14	70808983	-	0.642703	actg	agg	cgg	0.303333	1	0	0	3	33	200	0-25%
MAP3K9-5	ENSG00000006432	MAP3K9	5	7	Kinase	GAATGGGCGGGTAGCAACTG	chr14	70808784	+	0.58478	cact	ggg	tcc	0.492632	1	0	0	20	339	200	0-25%
MAP3K9-6	ENSG00000006432	MAP3K9	6	7	Kinase	TCGAACACGGCCGTCCAGTA	chr14	70809002	+	0.584392	gtac	ggg	cag	0.157837	1	0	0	3	47	200	0-25%
MAP3K9-7	ENSG00000006432	MAP3K9	7	7	Kinase	CTCGCAGGTGTCCGGCGACG	chr14	70808899	-	0.526372	agga	agg	gct	0.118636	1	0	0	5	107	200	0-25%
KDM7A-1	ENSG00000006459	KDM7A	1	7	Epigenetics	GGGATGAAAACCTTACCTGT	chr7	140124620	+	0.642571	ggat	agg	aac	0.457143	1	0	0	73	851	21	25-50%
KDM7A-2	ENSG00000006459	KDM7A	2	7	Epigenetics	AAGCATCTAGTACTTACTCA	chr7	140139103	+	0.592346	attt	agg	agg	0.474386	1	0	1	57	976	296	0-25%
KDM7A-3	ENSG00000006459	KDM7A	3	7	Epigenetics	GATCGAGTGCGATATCTGCA	chr7	140176764	-	0.646593	tcat	agg	act	0.358396	1	0	0	4	128	-2	0-25%
KDM7A-4	ENSG00000006459	KDM7A	4	7	Epigenetics	GGTTCACGTCGTACGGCTGC	chr7	140176805	+	0.572226	aagc	cgg	cac	0.401404	1	0	0	5	93	-2	0-25%
KDM7A-5	ENSG00000006459	KDM7A	5	7	Epigenetics	TACGCTCTCGAGTCTTCCCA	chr7	140133542	-	0.611751	gaat	agg	tat	0.434926	1	0	0	11	296	200	0-25%
KDM7A-6	ENSG00000006459	KDM7A	6	7	Epigenetics	TTTAAAGATGGCCGGAGCGG	chr7	140176926	-	0.564435	gttt	cgg	cgg	0.485333	1	0	0	22	432	200	0-25%
KDM7A-7	ENSG00000006459	KDM7A	7	7	Epigenetics	GCGTACCAGTGCAGTGCACT	chr7	140097554	+	0.448994	tcag	cgg	gtc	0.405	1	0	0	10	225	250	50-75%
AGK-1	ENSG00000006530	AGK	1	7	Kinase	AGGTCCCGTGTATGAGATAG	chr7	141641274	-	0.521027	ctgt	agg	ctt	0.482143	1	0	0	12	281	250	50-75%
AGK-2	ENSG00000006530	AGK	2	7	Kinase	TACGAAGGCTTGCGTCCTAC	chr7	141641375	+	0.363019	atat	tgg	gca	0.39375	1	0	0	2	100	250	50-75%
AGK-3	ENSG00000006530	AGK	3	7	Kinase	GTGCACTTTGCTTATCCCGG	chr7	141651603	+	0.674477	gcca	agg	tga	0.473958	1	0	0	22	300	275	75-100%
AGK-4	ENSG00000006530	AGK	4	7	Kinase	TTAAAACGCTTCGAAATCAC	chr7	141555495	+	0.461751	ttct	tgg	aag	0.459184	1	0	2	61	1349	500	0-25%
AGK-5	ENSG00000006530	AGK	5	7	Kinase	TGTTCTTCGACGAACAGATG	chr7	141614172	+	0.655854	ctgg	agg	tga	0.482143	1	0	1	16	330	525	25-50%
AGK-6	ENSG00000006530	AGK	6	7	Kinase	CTCTGAAAGATCCCCATCGA	chr7	141633940	-	0.583233	gcat	agg	ccg	0.407407	1	0	2	22	323	525	25-50%
AGK-7	ENSG00000006530	AGK	7	7	Kinase	GAAAGATCCCCATCGAAGGC	chr7	141633936	-	0.568103	ctct	cgg	tca	0.424591	1	0	2	19	334	525	25-50%
DBF4-1	ENSG00000006634	DBF4	1	7	Epigenetics	AACTCAGGTTAAACTAAGGT	chr7	87900347	+	0.48452	agca	tgg	ttt	0.380952	1	0	4	88	948	321	25-50%
DBF4-2	ENSG00000006634	DBF4	2	7	Epigenetics	TATCATCAACAACTTGATAC	chr7	87904337	-	0.447072	acaa	tgg	tta	0.432153	1	0	1	66	1044	323	25-50%
DBF4-3	ENSG00000006634	DBF4	3	7	Epigenetics	GTATATGCAGATTCTGGACT	chr7	87885079	-	0.476688	tgca	tgg	tac	0.49	1	1	7	105	1079	500	0-25%
DBF4-4	ENSG00000006634	DBF4	4	7	Epigenetics	TCCCCAAAGTGGCTTACATT	chr7	87878132	-	0.384934	cttt	tgg	att	0.466667	1	1	4	68	980	500	0-25%
DBF4-5	ENSG00000006634	DBF4	5	7	Epigenetics	TTTATTCTTCTAGACTTTAT	chr7	87900223	+	0.19562	tctt	agg	cca	0.486631	1	3	30	430	0	525	25-50%
DBF4-6	ENSG00000006634	DBF4	6	7	Epigenetics	GGAAGATGATACAACAGTGA	chr7	87907311	+	0.627765	gcca	agg	agc	0.470588	1	0	6	141	1648	550	50-75%
DBF4-7	ENSG00000006634	DBF4	7	7	Epigenetics	TTCTTGAAGTCACATTCATT	chr7	87907814	-	0.455965	cata	ggg	ttc	0.482143	1	1	20	182	2004	575	75-100%
TBXA2R-1	ENSG00000006638	TBXA2R	1	7	Cell Surface Receptor	GAGCCCCTACTCACCAGAAG	chr19	3599850	+	0.601731	cgca	ggg	cag	0.461099	1	0	3	58	795	371	75-100%
TBXA2R-2	ENSG00000006638	TBXA2R	2	7	Cell Surface Receptor	CCGGCCCACAAACATTACCC	chr19	3600581	-	0.642623	gttt	tgg	agg	0.446281	1	0	0	14	339	200	0-25%
TBXA2R-3	ENSG00000006638	TBXA2R	3	7	Cell Surface Receptor	CTGGGACACCACGATGGTAC	chr19	3600386	+	0.555237	cgtg	cgg	tca	0.391304	1	0	0	18	306	200	0-25%
TBXA2R-4	ENSG00000006638	TBXA2R	4	7	Cell Surface Receptor	TGGCCCAACGGCAGTTCCCT	chr19	3600613	-	0.38649	catg	ggg	gcc	0.304688	1	0	0	27	407	200	0-25%
TBXA2R-5	ENSG00000006638	TBXA2R	5	7	Cell Surface Receptor	GGCGTGCCACTCGAAGAGCG	chr19	3600359	+	0.685504	ccac	cgg	cgt	0.215023	1	0	0	7	76	225	25-50%
TBXA2R-6	ENSG00000006638	TBXA2R	6	7	Cell Surface Receptor	ATGGCCTCAGAGCGCTACCT	chr19	3600241	-	0.568234	cgcc	ggg	tat	0.4368	1	0	0	44	581	225	25-50%
TBXA2R-7	ENSG00000006638	TBXA2R	7	7	Cell Surface Receptor	GAGTGGCACGCCGTGGACCC	chr19	3600337	-	0.454223	cttc	tgg	ctg	0.346154	1	0	0	16	291	225	25-50%
JARID2-1	ENSG00000008083	JARID2	1	7	Epigenetics	ATGTTCACAACGGGCATGGT	chr6	15468716	+	0.570745	aaac	agg	tcc	0.40625	1	0	4	125	8681	296	0-25%
JARID2-2	ENSG00000008083	JARID2	2	7	Epigenetics	ACCGACTCGATGTAGATGAG	chr6	15496937	-	0.706311	gcgg	cgg	atc	0.365625	1	0	0	8	147	23	25-50%
JARID2-3	ENSG00000008083	JARID2	3	7	Epigenetics	TCCGCTCATCTACATCGAGT	chr6	15496947	+	0.673136	acga	cgg	tcc	0.304498	1	0	0	6	150	23	25-50%
JARID2-4	ENSG00000008083	JARID2	4	7	Epigenetics	CGAACTTCTCCACCTGAGCG	chr6	15496960	-	0.64565	atcc	cgg	acc	0.33284	1	0	0	21	267	23	25-50%
JARID2-5	ENSG00000008083	JARID2	5	7	Epigenetics	GACAGCCCCCTTCGTCACCG	chr6	15496248	-	0.694734	atgt	tgg	cag	0.4225	1	0	0	18	264	200	0-25%
JARID2-6	ENSG00000008083	JARID2	6	7	Epigenetics	TTCAGCTAACCACCCCGCAG	chr6	15487446	+	0.623085	aggc	cgg	ccc	0.4125	1	0	0	25	335	200	0-25%
JARID2-7	ENSG00000008083	JARID2	7	7	Epigenetics	GGACTTGGACGCCCCCCCGA	chr6	15496404	-	0.589918	cagt	ggg	ata	0.443223	1	0	0	7	152	200	0-25%
NADK-1	ENSG00000008130	NADK	1	7	Kinase	TCTGTACCTTTCGAGAAGGT	chr1	1756502	-	0.560816	aaat	ggg	ctg	0.43875	1	0	2	52	556	296	0-25%
NADK-2	ENSG00000008130	NADK	2	7	Kinase	CATACACGATCATGTTCTCC	chr1	1756605	+	0.535167	tcca	tgg	aag	0.357955	1	0	2	28	556	296	0-25%
NADK-3	ENSG00000008130	NADK	3	7	Kinase	AGTGATCGTGTCCACCCCGA	chr1	1754189	-	0.625803	cagg	cgg	gca	0.39596	1	0	0	9	146	47	50-75%
NADK-4	ENSG00000008130	NADK	4	7	Kinase	GTGATCGTGTCCACCCCGAC	chr1	1754188	-	0.610794	agga	ggg	cag	0.301003	1	0	0	7	155	47	50-75%
NADK-5	ENSG00000008130	NADK	5	7	Kinase	TGCGTGCAGAGCTCCTTGAA	chr1	1757206	+	0.628454	gagg	cgg	ctg	0.379795	1	0	0	37	629	200	0-25%
NADK-6	ENSG00000008130	NADK	6	7	Kinase	ACGTCAGCCGCTGGCTCGCG	chr1	1757291	+	0.590448	ttcc	ggg	tcc	0.306122	1	0	0	4	158	200	0-25%
NADK-7	ENSG00000008130	NADK	7	7	Kinase	CGCCAGCGATGAAAGCTTTG	chr1	1756540	-	0.541998	ccat	ggg	cag	0.487735	1	0	0	17	252	200	0-25%
ADAM22-1	ENSG00000008277	ADAM22	1	7	Cell Surface Receptor	GGACCGAGCCTCTCACCTGC	chr7	87935184	-	0.533965	tccc	ggg	cca	0.407407	1	0	3	63	736	296	0-25%
ADAM22-2	ENSG00000008277	ADAM22	2	7	Cell Surface Receptor	GTGAATGATCACCTTATGGT	chr7	88128674	+	0.563344	gatt	agg	att	0.318367	1	0	1	48	566	321	25-50%
ADAM22-3	ENSG00000008277	ADAM22	3	7	Cell Surface Receptor	GATATTCGTGAAACGTGCTC	chr7	88149037	+	0.545522	ttgt	agg	aaa	0.318214	1	0	0	4	193	48	50-75%
ADAM22-4	ENSG00000008277	ADAM22	4	7	Cell Surface Receptor	CAACCAGAGACTTACGGCCG	chr7	88145193	-	0.60984	aaaa	ggg	ttc	0.272727	1	0	1	11	138	348	50-75%
ADAM22-5	ENSG00000008277	ADAM22	5	7	Cell Surface Receptor	GAGCGGTAGATGAGGCGCAG	chr7	87935098	-	0.64772	gccc	tgg	cac	0.435556	1	0	0	19	438	200	0-25%
ADAM22-6	ENSG00000008277	ADAM22	6	7	Cell Surface Receptor	TACTACCAGGGCCATATCCG	chr7	88108206	+	0.638243	ctgt	agg	aaa	0.21	1	0	0	14	179	200	0-25%
ADAM22-7	ENSG00000008277	ADAM22	7	7	Cell Surface Receptor	TTTCGTCTTCGCCGCCCGAG	chr7	87935115	-	0.635256	cgac	cgg	tag	0.388422	1	0	0	7	210	200	0-25%
MPND-1	ENSG00000008382	MPND	1	7	uncharacterized	GTGATGCCTCCTCCCGAGGT	chr19	4357583	+	0.525905	ctgg	agg	tgg	0.377747	1	0	3	32	506	371	75-100%
MPND-2	ENSG00000008382	MPND	2	7	uncharacterized	CCAACAGCCCCACCTACCTC	chr19	4357584	-	0.492565	tctc	ggg	agg	0.437267	1	0	11	210	2492	371	75-100%
MPND-3	ENSG00000008382	MPND	3	7	uncharacterized	ATTCGGCCGCTCAGGGTCCT	chr19	4343784	-	0.532578	ccgc	cgg	cct	0.39819	1	0	0	11	261	200	0-25%
MPND-4	ENSG00000008382	MPND	4	7	uncharacterized	GACCCTGAGCGGCCGAATGC	chr19	4343800	+	0.456665	cgag	ggg	agc	0.462222	1	0	0	15	212	200	0-25%
MPND-5	ENSG00000008382	MPND	5	7	uncharacterized	CTGACACGGAGTGAGGTCGT	chr19	4354979	+	0.712803	tcac	ggg	tta	0.486631	1	0	0	10	266	250	50-75%
MPND-6	ENSG00000008382	MPND	6	7	uncharacterized	CAAGTTCCAGCCGTTCAACG	chr19	4354384	+	0.712169	tcaa	tgg	ctg	0.476471	1	0	0	15	196	250	50-75%
MPND-7	ENSG00000008382	MPND	7	7	uncharacterized	GAGCCGGCTCCGACAAGGGA	chr19	4355119	-	0.549995	cccc	agg	ctc	0.381818	1	0	0	22	295	250	50-75%
ST3GAL1-1	ENSG00000008513	ST3GAL1	1	7	Cell Surface Receptor	GGTGGACTTGTACGGCTTCG	chr8	133459920	-	0.62081	caca	ggg	cag	0.321717	1	0	0	9	140	72	75-100%
ST3GAL1-2	ENSG00000008513	ST3GAL1	2	7	Cell Surface Receptor	CCGAGAGGATGCCGGTAGAT	chr8	133461919	+	0.50808	atga	ggg	tat	0.334821	1	0	0	7	175	72	75-100%
ST3GAL1-3	ENSG00000008513	ST3GAL1	3	7	Cell Surface Receptor	ACCGAGAGGATGCCGGTAGA	chr8	133461918	+	0.355075	gatg	tgg	gta	0.452973	1	0	0	12	230	72	75-100%
ST3GAL1-4	ENSG00000008513	ST3GAL1	4	7	Cell Surface Receptor	TGCCCACAACGGCGCAGCGC	chr8	133465973	+	0.495175	gagt	cgg	cag	0.417857	1	0	0	16	209	225	25-50%
ST3GAL1-5	ENSG00000008513	ST3GAL1	5	7	Cell Surface Receptor	GGGAGAACAACCCATCCGCG	chr8	133459867	-	0.70163	tact	ggg	gct	0.176871	1	0	0	8	176	275	75-100%
ST3GAL1-6	ENSG00000008513	ST3GAL1	6	7	Cell Surface Receptor	TGCGAAAAGCCCCCGCGGAT	chr8	133459868	+	0.478217	gtct	ggg	ttg	0.346667	1	0	0	5	64	275	75-100%
ST3GAL1-7	ENSG00000008513	ST3GAL1	7	7	Cell Surface Receptor	TTGCGAAAAGCCCCCGCGGA	chr8	133459867	+	0.411718	cgtc	tgg	gtt	0.345714	1	0	0	2	80	275	75-100%
BAZ1B-1	ENSG00000009954	BAZ1B	1	7	Epigenetics	GCCCAGGAGCGGCGCCATCG	chr7	73521931	+	0.566727	tgcg	cgg	cgg	0.483398	1	0	1	23	390	295	0-25%
BAZ1B-2	ENSG00000009954	BAZ1B	2	7	Epigenetics	TGGCACGTTACTGATGATCT	chr7	73489389	+	0.514178	ctgc	agg	tta	0.449198	1	0	1	19	408	296	0-25%
BAZ1B-3	ENSG00000009954	BAZ1B	3	7	Epigenetics	AGGATACTCCCGGGTGCGGA	chr7	73521835	+	0.537837	gaaa	agg	cct	0.373333	1	0	0	5	200	-2	0-25%
BAZ1B-4	ENSG00000009954	BAZ1B	4	7	Epigenetics	ATTTGGACGTGCAAGAGTAC	chr7	73510797	-	0.500577	gcgc	tgg	aag	0.419048	1	0	0	18	299	-2	0-25%
BAZ1B-5	ENSG00000009954	BAZ1B	5	7	Epigenetics	CGGCATAATGCATTACGAGC	chr7	73489295	-	0.596262	tata	tgg	tac	0.452174	1	0	0	4	89	200	0-25%
BAZ1B-6	ENSG00000009954	BAZ1B	6	7	Epigenetics	TACAGAGCGCCCACCAAATA	chr7	73489338	-	0.276639	ttcg	agg	aga	0.29932	1	0	0	16	285	200	0-25%
BAZ1B-7	ENSG00000009954	BAZ1B	7	7	Epigenetics	AGATTGGTGGATACCCCTGA	chr7	73477663	-	0.586389	attc	agg	gct	0.423077	1	0	0	25	468	225	25-50%
DYRK4-1	ENSG00000010219	DYRK4	1	7	Kinase	AATTATCCTTATTAAGGTGC	chr12	4607326	+	0.377091	attg	tgg	gtc	0.493664	1	0	2	53	978	346	50-75%
DYRK4-2	ENSG00000010219	DYRK4	2	7	Kinase	AGTTCTGGAGACAATCGGGA	chr12	4596196	+	0.651568	atga	agg	ggt	0.473846	1	0	4	35	670	297	0-25%
DYRK4-3	ENSG00000010219	DYRK4	3	7	Kinase	GGGATCGGTAGAACCGGCTT	chr12	4604931	-	0.424024	tctg	tgg	atg	0.419147	1	0	0	5	104	250	50-75%
DYRK4-4	ENSG00000010219	DYRK4	4	7	Kinase	TCTTCGCATGACCCCGGACC	chr12	4612570	+	0.400153	cttc	agg	ccc	0.295455	1	0	0	4	184	275	75-100%
DYRK4-5	ENSG00000010219	DYRK4	5	7	Kinase	TTGTCTCCAGAACTTCATAG	chr12	4596176	-	0.788799	ccga	cgg	tag	0.464286	1	1	1	109	1183	500	0-25%
DYRK4-6	ENSG00000010219	DYRK4	6	7	Kinase	CTCCAGAACTTCATAGCGGT	chr12	4596172	-	0.676773	ttgt	agg	caa	0.336134	1	0	3	43	458	500	0-25%
DYRK4-7	ENSG00000010219	DYRK4	7	7	Kinase	TGCCTACCGCTATGAAGTTC	chr12	4596181	+	0.363097	acat	tgg	aga	0.1875	1	0	1	11	227	500	0-25%
PHF7-1	ENSG00000010318	PHF7	1	7	Epigenetics	CCACCGCAAGTGCATACAGG	chr3	52421059	+	0.621947	tcta	tgg	ggc	0.497778	1	0	1	16	386	321	25-50%
PHF7-2	ENSG00000010318	PHF7	2	7	Epigenetics	CGGATCCCACGGAACCCACA	chr3	52422805	+	0.620088	catg	ggg	act	0.371429	1	0	0	13	308	47	50-75%
PHF7-3	ENSG00000010318	PHF7	3	7	Epigenetics	GCCCCACCTGTATGCACTTG	chr3	52421051	-	0.574809	aaaa	cgg	tgg	0.413636	1	0	5	43	567	322	25-50%
PHF7-4	ENSG00000010318	PHF7	4	7	Epigenetics	CTACCACCGCAAGTGCATAC	chr3	52421056	+	0.558496	ccat	agg	tgg	0.206897	1	0	3	10	224	322	25-50%
PHF7-5	ENSG00000010318	PHF7	5	7	Epigenetics	TGGCTATGCCTTCGAGAACC	chr3	52414516	+	0.373565	ttgc	tgg	gga	0.409207	1	0	0	35	625	200	0-25%
PHF7-6	ENSG00000010318	PHF7	6	7	Epigenetics	GTTAGTGATTCTGACACCCT	chr3	52423278	-	0.529625	agct	tgg	acc	0.356936	1	0	0	36	685	275	75-100%
PHF7-7	ENSG00000010318	PHF7	7	7	Epigenetics	GCTATGCCTTCGAGAACCTG	chr3	52414518	+	0.667628	gctg	ggg	atc	0.452679	1	0	1	23	384	500	0-25%
HFE-1	ENSG00000010704	HFE	1	7	Cell Surface Receptor	GTGTTTCCACCATACCTTGT	chr6	26091586	-	0.425399	aagt	tgg	tcc	0.445055	1	0	4	37	732	346	50-75%
HFE-2	ENSG00000010704	HFE	2	7	Cell Surface Receptor	CCCGTACTTCCAGTAGCCCT	chr6	26091372	-	0.593782	cata	cgg	tac	0.364796	1	0	0	18	356	23	25-50%
HFE-3	ENSG00000010704	HFE	3	7	Cell Surface Receptor	CCGAGGGCTACTGGAAGTAC	chr6	26091383	+	0.559744	agta	ggg	tat	0.452174	1	0	0	15	326	23	25-50%
HFE-4	ENSG00000010704	HFE	4	7	Cell Surface Receptor	TGATCATGAGAGTCGCCGTG	chr6	26090962	+	0.694937	tcta	tgg	agc	0.346749	1	0	1	9	216	298	0-25%
HFE-5	ENSG00000010704	HFE	5	7	Cell Surface Receptor	CCGCGGTCTGCAAAAGCATC	chr6	26087477	-	0.447111	agga	agg	agg	0.180055	1	0	0	4	188	200	0-25%
HFE-6	ENSG00000010704	HFE	6	7	Cell Surface Receptor	TTTGCAGACCGCGGTCCTGC	chr6	26087497	+	0.306557	tgct	agg	ggc	0.342857	1	0	0	13	333	200	0-25%
HFE-7	ENSG00000010704	HFE	7	7	Cell Surface Receptor	CAAGGCCCGACACCGTAGAG	chr6	26092734	-	0.637814	agtt	tgg	tca	0.316522	1	0	0	6	149	250	50-75%
SCMH1-1	ENSG00000010803	SCMH1	1	7	Epigenetics	CGTAGATGGGCCTTTACCTT	chr1	41113281	+	0.347884	agca	tgg	tgc	0.47619	1	0	1	12	280	321	25-50%
SCMH1-2	ENSG00000010803	SCMH1	2	7	Epigenetics	CATCCCAGCTCCTACCTGGT	chr1	41046407	+	0.5913	gccc	agg	tac	0.493709	1	0	10	127	1158	371	75-100%
SCMH1-3	ENSG00000010803	SCMH1	3	7	Epigenetics	TGTCGCTCCCATCAAGGCGC	chr1	41142986	+	0.571862	ttgt	agg	cga	0.452679	1	0	0	9	178	-2	0-25%
SCMH1-4	ENSG00000010803	SCMH1	4	7	Epigenetics	GTGATAAGCACAGTCGATAC	chr1	41048760	+	0.476951	tctg	agg	cct	0.107692	1	0	0	17	322	48	50-75%
SCMH1-5	ENSG00000010803	SCMH1	5	7	Epigenetics	GAAGCGGCACCAGTAGTCAA	chr1	41113371	+	0.613839	agtc	agg	ccc	0.381176	1	0	0	21	331	225	25-50%
SCMH1-6	ENSG00000010803	SCMH1	6	7	Epigenetics	AGGTGCTTGTCACTTTTGAT	chr1	41113393	-	0.516316	tcag	ggg	tgg	0.42449	1	0	0	65	1093	225	25-50%
SCMH1-7	ENSG00000010803	SCMH1	7	7	Epigenetics	CGAACCTCCCCAATAGTGGC	chr1	41113435	+	0.474132	gccc	tgg	gca	0.324519	1	0	0	6	158	225	25-50%
FYN-1	ENSG00000010810	FYN	1	7	Kinase	GAAGCCCGCTCCTTGACAAC	chr6	111707986	-	0.442979	gtgg	tgg	aga	0.423077	1	0	0	18	521	23	25-50%
FYN-2	ENSG00000010810	FYN	2	7	Kinase	CCGTGCTTCATAGTCATAAA	chr6	111714418	+	0.475895	ctgt	ggg	cca	0.370766	1	0	1	22	474	298	0-25%
FYN-3	ENSG00000010810	FYN	3	7	Kinase	AACTGGAGCCACATAATTGC	chr6	111707957	+	0.388155	agtc	tgg	gaa	0.484848	1	0	4	61	749	323	25-50%
FYN-4	ENSG00000010810	FYN	4	7	Kinase	GCGTGGAAGTTGTTGTAGTT	chr6	111719903	+	0.395077	ggct	ggg	gat	0.454545	1	0	0	22	491	200	0-25%
FYN-5	ENSG00000010810	FYN	5	7	Kinase	CGCGAGAGTGAAACCACCAA	chr6	111704002	-	0.656364	tatc	agg	taa	0.390923	1	0	0	10	271	225	25-50%
FYN-6	ENSG00000010810	FYN	6	7	Kinase	GATTGTGAACCTCCCGTACA	chr6	111674584	+	0.587912	actt	ggg	ctg	0.499365	1	0	0	9	224	275	75-100%
FYN-7	ENSG00000010810	FYN	7	7	Kinase	TGATTGTGAACCTCCCGTAC	chr6	111674583	+	0.496433	gact	agg	gct	0.239651	1	0	0	8	221	275	75-100%
MBTD1-1	ENSG00000011258	MBTD1	1	7	Epigenetics	ATATTAGGATGAAGTACCTC	chr17	51195212	+	0.434028	gttt	tgg	gtg	0.482143	1	0	3	43	647	346	50-75%
MBTD1-2	ENSG00000011258	MBTD1	2	7	Epigenetics	TTCCTGATGATTGGGATCGA	chr17	51195328	-	0.535885	cgga	tgg	ctc	0.375107	1	0	0	24	441	48	50-75%
MBTD1-3	ENSG00000011258	MBTD1	3	7	Epigenetics	AGCCATCGATCCCAATCATC	chr17	51195337	+	0.482575	tctg	agg	aat	0.491071	1	0	0	19	283	48	50-75%
MBTD1-4	ENSG00000011258	MBTD1	4	7	Epigenetics	CTGACGGATTCCTGATGATT	chr17	51195336	-	0.465831	ctag	ggg	atc	0.471429	1	0	0	43	534	48	50-75%
MBTD1-5	ENSG00000011258	MBTD1	5	7	Epigenetics	GCGGCTAGCTTAGCAACTAA	chr17	51218995	+	0.558149	atat	agg	ttg	0.32413	1	0	0	6	124	200	0-25%
MBTD1-6	ENSG00000011258	MBTD1	6	7	Epigenetics	GTGTCGAACACGAGTAGCAG	chr17	51202849	-	0.6215	attt	tgg	tgg	0.259615	1	0	0	5	161	225	25-50%
MBTD1-7	ENSG00000011258	MBTD1	7	7	Epigenetics	ATTGGTTGGTCTCGAAGCAT	chr17	51202725	-	0.563205	tcat	agg	tca	0.449167	1	0	0	13	274	250	50-75%
DPF1-1	ENSG00000011332	DPF1	1	7	Epigenetics	CCTGCGAGTACAAGATCGGT	chr19	38222356	-	0.595996	aggc	ggg	tgc	0.377622	1	0	0	10	155	21	25-50%
DPF1-2	ENSG00000011332	DPF1	2	7	Epigenetics	GTTCGCCGCCCCTCTAGCCT	chr19	38222707	-	0.46816	gccc	agg	cga	0.432143	1	0	2	7	228	296	0-25%
DPF1-3	ENSG00000011332	DPF1	3	7	Epigenetics	CCGTGAATTGTAAACACGAG	chr19	38213745	+	0.677596	ttca	ggg	tgt	0.381818	1	0	0	23	263	72	75-100%
DPF1-4	ENSG00000011332	DPF1	4	7	Epigenetics	TGATCGCCCACAGTCCGCAC	chr19	38216156	+	0.580209	cacc	agg	aga	0.371429	1	0	0	10	160	72	75-100%
DPF1-5	ENSG00000011332	DPF1	5	7	Epigenetics	CCTCGACTCGCAGACCGGCG	chr19	38222600	-	0.645337	cctt	tgg	ccc	0.5	1	0	0	6	87	200	0-25%
DPF1-6	ENSG00000011332	DPF1	6	7	Epigenetics	AGGGACACTCACGACTTGAG	chr19	38229562	+	0.627207	cggc	cgg	gtt	0.331633	1	0	0	22	399	200	0-25%
DPF1-7	ENSG00000011332	DPF1	7	7	Epigenetics	CGCGGTAGAAGTCCTCGCCT	chr19	38222701	+	0.627004	gcct	agg	cta	0.288889	1	0	0	0	64	200	0-25%
PIK3C2A-1	ENSG00000011405	PIK3C2A	1	7	Kinase	TGAGGTACACACTTACTGTT	chr11	17147516	+	0.43891	gtta	cgg	gcc	0.470588	1	0	6	42	751	321	25-50%
PIK3C2A-2	ENSG00000011405	PIK3C2A	2	7	Kinase	CCAAAATTTCACGAAAAACG	chr11	17091359	-	0.658573	aaaa	agg	aat	0.456109	1	0	0	48	689	73	75-100%
PIK3C2A-3	ENSG00000011405	PIK3C2A	3	7	Kinase	CCATCACACGTAAAAGTAAC	chr11	17150512	+	0.402418	ccta	tgg	tag	0.497778	1	0	1	21	443	323	25-50%
PIK3C2A-4	ENSG00000011405	PIK3C2A	4	7	Kinase	TTATAATGCAAGCCCTTTGC	chr11	17148748	-	0.356463	atca	tgg	gta	0.420168	1	0	1	127	4505	323	25-50%
PIK3C2A-5	ENSG00000011405	PIK3C2A	5	7	Kinase	ACCAATCACCGCACAAACCC	chr11	17150615	-	0.563901	atat	agg	cta	0.491597	1	0	0	18	398	200	0-25%
PIK3C2A-6	ENSG00000011405	PIK3C2A	6	7	Kinase	GTTTGCTAGCAAAGGATCCT	chr11	17168834	-	0.419411	tcaa	tgg	gat	0.392857	1	0	0	39	550	200	0-25%
PIK3C2A-7	ENSG00000011405	PIK3C2A	7	7	Kinase	CACTAGCAGGAGTTCAACTA	chr11	17135115	-	0.539892	aaga	ggg	gta	0.354179	1	0	0	36	540	225	25-50%
PLAUR-1	ENSG00000011422	PLAUR	1	7	Cell Surface Receptor	AGCCACCGGCACTCACGGTG	chr19	43652223	-	0.640169	tggt	agg	ccc	0.422932	1	0	2	97	746	346	50-75%
PLAUR-2	ENSG00000011422	PLAUR	2	7	Cell Surface Receptor	AGGACCCTGAGCTATCGGAC	chr19	43665385	-	0.652606	caac	tgg	ctt	0.391111	1	0	0	8	414	-2	0-25%
PLAUR-3	ENSG00000011422	PLAUR	3	7	Cell Surface Receptor	TTCCCACAAGCGCACGATCG	chr19	43667597	+	0.61225	cacc	tgg	tcc	0.0660321	1	0	0	1	71	-2	0-25%
PLAUR-4	ENSG00000011422	PLAUR	4	7	Cell Surface Receptor	TCAAGCCAGTCCGATAGCTC	chr19	43665391	+	0.477097	atct	agg	gtc	0.196491	1	0	0	12	291	-2	0-25%
PLAUR-5	ENSG00000011422	PLAUR	5	7	Cell Surface Receptor	GAGGTAACGGCTTCGGGAAT	chr19	43656621	+	0.313074	attc	agg	tga	0.393522	1	0	0	4	264	225	25-50%
PLAUR-6	ENSG00000011422	PLAUR	6	7	Cell Surface Receptor	GCATTCGAGGTAACGGCTTC	chr19	43656615	+	0.307742	aaat	ggg	aat	0.34958	1	0	0	13	168	225	25-50%
PLAUR-7	ENSG00000011422	PLAUR	7	7	Cell Surface Receptor	CATGCACCGCAGGCCCCAAG	chr19	43667684	+	0.557194	actg	agg	ctg	0.419255	1	0	2	45	606	500	0-25%
MAP4K3-1	ENSG00000011566	MAP4K3	1	7	Kinase	GTAAAAGCAATTCCTACCTC	chr2	39325516	+	0.527605	gctg	agg	atc	0.433929	1	0	10	112	1224	321	25-50%
MAP4K3-2	ENSG00000011566	MAP4K3	2	7	Kinase	TCACCCTCCACCATTACCTA	chr2	39288119	+	0.582353	gctg	agg	caa	0.474348	1	0	5	98	1294	346	50-75%
MAP4K3-3	ENSG00000011566	MAP4K3	3	7	Kinase	TAGGCACGGAATGTTAACAC	chr2	39378108	-	0.643296	cttt	tgg	tga	0.329221	1	0	0	25	370	-2	0-25%
MAP4K3-4	ENSG00000011566	MAP4K3	4	7	Kinase	TTCGAGCTGATTCAGCGCAT	chr2	39436924	-	0.598915	ggac	cgg	cag	0.390789	1	0	0	7	131	-2	0-25%
MAP4K3-5	ENSG00000011566	MAP4K3	5	7	Kinase	CCGGCTTCGATTTGTCCCGC	chr2	39436962	-	0.635653	aacc	cgg	aac	0.33758	1	0	0	2	89	200	0-25%
MAP4K3-6	ENSG00000011566	MAP4K3	6	7	Kinase	TTTGTCCCGCCGGAACCCGC	chr2	39436952	-	0.554096	tcga	agg	agg	0.239474	1	0	0	2	107	200	0-25%
MAP4K3-7	ENSG00000011566	MAP4K3	7	7	Kinase	CGGCGGGACAAATCGAAGCC	chr2	39436974	+	0.503119	gttc	ggg	gtt	0.446004	1	0	0	9	288	200	0-25%
UBR7-1	ENSG00000012963	UBR7	1	7	Epigenetics	AGTGCGTAGTCTGTGAAGAC	chr14	93214963	+	0.543602	atcc	tgg	ttc	0.354134	1	0	2	27	398	322	25-50%
UBR7-2	ENSG00000012963	UBR7	2	7	Epigenetics	GTTGGTCGACGTCCTTGAGG	chr14	93207363	+	0.6657	tatc	agg	acg	0.346667	1	0	0	3	169	200	0-25%
UBR7-3	ENSG00000012963	UBR7	3	7	Epigenetics	ATCGTTGGTCGACGTCCTTG	chr14	93207360	+	0.640663	tggt	agg	agg	0.222857	1	0	0	0	36	200	0-25%
UBR7-4	ENSG00000012963	UBR7	4	7	Epigenetics	ACGTCGACCAACGATACCAC	chr14	93207341	-	0.635749	aagg	ggg	ctc	0.318182	1	0	0	1	41	200	0-25%
UBR7-5	ENSG00000012963	UBR7	5	7	Epigenetics	GACGTCGACCAACGATACCA	chr14	93207342	-	0.617191	caag	cgg	gct	0.165737	1	0	0	2	29	200	0-25%
UBR7-6	ENSG00000012963	UBR7	6	7	Epigenetics	CGACGTCCTTGAGGAGGACG	chr14	93207369	+	0.570634	tggt	agg	agc	0.360902	1	0	0	9	157	200	0-25%
UBR7-7	ENSG00000012963	UBR7	7	7	Epigenetics	GCTGGAGCCCGTGGTATCGT	chr14	93207345	+	0.557897	cgga	tgg	tcg	0.303982	1	0	0	7	213	200	0-25%
MAP4K5-1	ENSG00000012983	MAP4K5	1	7	Kinase	ATGACGATGACTTTGAGGTA	chr14	50462663	-	0.594394	gcag	agg	aag	0.486631	1	0	4	62	769	321	25-50%
MAP4K5-2	ENSG00000012983	MAP4K5	2	7	Kinase	CCACCCCAAAAGTTCTGGTA	chr14	50443727	-	0.557684	ccac	agg	aat	0.488747	1	0	3	57	820	346	50-75%
MAP4K5-3	ENSG00000012983	MAP4K5	3	7	Kinase	AGGACTACGAACTCGTCCAG	chr14	50531979	-	0.658666	cagc	agg	gtc	0.221407	1	0	0	13	188	-2	0-25%
MAP4K5-4	ENSG00000012983	MAP4K5	4	7	Kinase	TACGAACTCGTCCAGAGGGT	chr14	50531974	-	0.617233	ggac	cgg	cag	0.36	1	0	0	5	108	-2	0-25%
MAP4K5-5	ENSG00000012983	MAP4K5	5	7	Kinase	ACGAGTTCGTAGTCCTGCTG	chr14	50531997	+	0.630103	ctgg	cgg	gtt	0.437823	1	0	0	11	221	200	0-25%
MAP4K5-6	ENSG00000012983	MAP4K5	6	7	Kinase	CTGCCGCGGACATCCTGAGG	chr14	50532012	-	0.631344	cggc	cgg	aac	0.399503	1	0	3	23	380	500	0-25%
MAP4K5-7	ENSG00000012983	MAP4K5	7	7	Kinase	CGCCTCAGGATGTCCGCGGC	chr14	50532024	+	0.448953	gttc	agg	ccg	0.351171	1	0	1	8	201	500	0-25%
PSMC4-1	ENSG00000013275	PSMC4	1	7	Essential Gene	CCCCGAGGCGTCCTCATGTA	From Nat. Biotechnol, 2016, 34 (6), 631
PSMC4-2	ENSG00000013275	PSMC4	2	7	Essential Gene	ATGTCCGCGTACATCACATC	From Nat. Biotechnol, 2016, 34 (6), 631
PSMC4-3	ENSG00000013275	PSMC4	3	7	Essential Gene	CATACATGAGGACGCCTCGG	From Nat. Biotechnol, 2016, 34 (6), 631
PSMC4-4	ENSG00000013275	PSMC4	4	7	Essential Gene	CTTGAGCAGCTCCCGATCGA	From Nat. Biotechnol, 2016, 34 (6), 631
PSMC4-5	ENSG00000013275	PSMC4	5	7	Essential Gene	CATCCTGAGCACCATCGATC	From Nat. Biotechnol, 2016, 34 (6), 631
PSMC4-6	ENSG00000013275	PSMC4	6	7	Essential Gene	GATGTGATGTACGCGGACAT	From Nat. Biotechnol, 2016, 34 (6), 631
PSMC4-7	ENSG00000013275	PSMC4	7	7	Essential Gene	GCTCCCGATCGATGGTGCTC	From Nat. Biotechnol, 2016, 34 (6), 631
MAN2B2-1	ENSG00000013288	MAN2B2	1	7	Cell Surface Receptor	CGTACGCCCGCATGCTTTCC	chr4	6576578	-	0.191594	gcgg	tgg	gga	0.413636	1	0	0	4	75	-4	0-25%
MAN2B2-2	ENSG00000013288	MAN2B2	2	7	Cell Surface Receptor	AGGGTGCCCCTTTACCAGCG	chr4	6611275	-	0.733745	tgaa	agg	tct	0.4875	1	0	0	21	414	71	75-100%
MAN2B2-3	ENSG00000013288	MAN2B2	3	7	Cell Surface Receptor	TCCTGGCACGTTGACCCGTT	chr4	6587058	+	0.398305	gttc	tgg	cgc	0.425121	1	0	0	8	160	-3	0-25%
MAN2B2-4	ENSG00000013288	MAN2B2	4	7	Cell Surface Receptor	CAGTCCCAGTGATGGCATCA	chr4	6598210	-	0.539781	gact	tgg	tgc	0.497449	1	0	6	142	1163	322	25-50%
MAN2B2-5	ENSG00000013288	MAN2B2	5	7	Cell Surface Receptor	CGTAGTCGATCCGGGAGCCG	chr4	6587121	-	0.608127	aggt	agg	tgg	0.145125	1	0	0	5	61	200	0-25%
MAN2B2-6	ENSG00000013288	MAN2B2	6	7	Cell Surface Receptor	CCGGATCGACTACGACCTGA	chr4	6587141	+	0.598675	gctc	agg	cag	0.195094	1	0	0	0	36	200	0-25%
MAN2B2-7	ENSG00000013288	MAN2B2	7	7	Cell Surface Receptor	CCCGCCAGCGCAAATAGGGT	chr4	6587086	-	0.575075	gaag	ggg	cgt	0.190217	1	0	0	5	91	200	0-25%
CLK1-1	ENSG00000013441	CLK1	1	7	Kinase	ACTTCACATCGTCGTTCACA	chr2	200861243	-	0.541972	cagt	tgg	ggt	0.457143	1	0	0	19	352	225	25-50%
CLK1-2	ENSG00000013441	CLK1	2	7	Kinase	CATCCCAGTCTAATCGATCG	chr2	200853968	+	0.679486	tgtt	tgg	tga	0.115488	1	0	0	8	103	275	75-100%
CLK1-3	ENSG00000013441	CLK1	3	7	Kinase	TCACCACGATCGATTAGACT	chr2	200853960	-	0.597064	attt	ggg	atg	0.141807	1	0	0	11	148	275	75-100%
CLK1-4	ENSG00000013441	CLK1	4	7	Kinase	TTCACCACGATCGATTAGAC	chr2	200853961	-	0.507389	tatt	tgg	gat	0.237363	1	0	0	5	119	275	75-100%
CLK1-5	ENSG00000013441	CLK1	5	7	Kinase	GCAGCAGCAGTCATAAAAGA	chr2	200861774	-	0.550171	agga	agg	aag	0.47619	1	0	11	169	1640	500	0-25%
CLK1-6	ENSG00000013441	CLK1	6	7	Kinase	CAATCCTTGTCATCCCAATC	chr2	200861828	+	0.45137	atcc	agg	aca	0.458333	1	0	3	49	777	500	0-25%
CLK1-7	ENSG00000013441	CLK1	7	7	Kinase	ATCACTCTAAAATGTGTGAT	chr2	200861705	-	0.447826	taca	agg	taa	0.46281	1	0	6	118	1519	500	0-25%
ZMYND11-1	ENSG00000015171	ZMYND11	1	7	Epigenetics	TTTATAATGCCCACAGCTAA	chr10	247397	+	0.441349	tact	agg	tca	0.495238	1	0	8	89	1147	346	50-75%
ZMYND11-2	ENSG00000015171	ZMYND11	2	7	Epigenetics	AATGATACACACGAAAACAC	chr10	221270	-	0.693046	ttgg	agg	tca	0.495238	1	0	7	141	1862	297	0-25%
ZMYND11-3	ENSG00000015171	ZMYND11	3	7	Epigenetics	AGGTACTCACCCTGCAAACT	chr10	221348	-	0.519349	tcat	ggg	cac	0.416667	1	0	3	44	635	297	0-25%
ZMYND11-4	ENSG00000015171	ZMYND11	4	7	Epigenetics	TTTAACAAAAAGACGACAGG	chr10	180036	+	0.679785	cacg	cgg	ata	0.465247	1	0	0	132	1845	200	0-25%
ZMYND11-5	ENSG00000015171	ZMYND11	5	7	Epigenetics	ATTGTCGAAACTCTAACAGT	chr10	209980	+	0.634342	tctt	ggg	ctg	0.4875	1	0	0	39	613	200	0-25%
ZMYND11-6	ENSG00000015171	ZMYND11	6	7	Epigenetics	AGGTATATGTCTCGAGTCCA	chr10	209902	+	0.585971	gttc	cgg	tat	0.346154	1	0	0	25	833	200	0-25%
ZMYND11-7	ENSG00000015171	ZMYND11	7	7	Epigenetics	ACAATAAACACCCGATGTAC	chr10	237628	+	0.488015	aagg	agg	agg	0.354517	1	0	0	20	409	225	25-50%
PRDM11-1	ENSG00000019485	PRDM11	1	7	Epigenetics	CCGGGAGATGACCACGTACC	chr11	45219570	-	0.513063	cctc	tgg	tgg	0.325	1	0	0	9	209	21	25-50%
PRDM11-2	ENSG00000019485	PRDM11	2	7	Epigenetics	GGAGTCCGGTCTCCTAGAGC	chr11	45182246	-	0.5408	ccga	tgg	cca	0.415966	1	0	4	13	549	296	0-25%
PRDM11-3	ENSG00000019485	PRDM11	3	7	Epigenetics	GTGGATGAATGCCCAAACCA	chr11	45182902	+	0.658456	cttc	tgg	ccc	0.471429	1	0	6	81	969	297	0-25%
PRDM11-4	ENSG00000019485	PRDM11	4	7	Epigenetics	TCTGACACACCGGTGCCCGT	chr11	45182941	+	0.661539	tgtg	ggg	cat	0.440816	1	0	0	14	428	200	0-25%
PRDM11-5	ENSG00000019485	PRDM11	5	7	Epigenetics	ATTCATCCACGAAGTACTCC	chr11	45182878	-	0.556088	gggc	tgg	cag	0.375556	1	0	0	21	478	200	0-25%
PRDM11-6	ENSG00000019485	PRDM11	6	7	Epigenetics	GTCCTGCCAGGAGTACTTCG	chr11	45182883	+	0.534481	gtga	tgg	atg	0.39375	1	0	0	7	283	200	0-25%
PRDM11-7	ENSG00000019485	PRDM11	7	7	Epigenetics	GCCCAGACCAATGCAGCCGT	chr11	45181809	+	0.525246	cttg	ggg	gga	0.459184	1	0	0	27	453	200	0-25%
RUNX3-1	ENSG00000020633	RUNX3	1	7	Transcription Factor	GGCTCGGTGGCACTTACGTC	chr1	24919238	+	0.210708	aggg	tgg	gct	0.190045	1	0	1	6	256	321	25-50%
RUNX3-2	ENSG00000020633	RUNX3	2	7	Transcription Factor	GGACGTGCCGGATGGTACGG	chr1	24927698	-	0.613225	tggg	tgg	tga	0.409595	1	0	0	3	105	-2	0-25%
RUNX3-3	ENSG00000020633	RUNX3	3	7	Transcription Factor	GCGCTCGATGGTGGACGTGC	chr1	24929695	-	0.510167	aggt	tgg	cgg	0.473706	1	0	0	10	122	-2	0-25%
RUNX3-4	ENSG00000020633	RUNX3	4	7	Transcription Factor	CCGAGCCATCAAGGTGACCG	chr1	24919265	-	0.640181	acca	tgg	acg	0.368832	1	0	0	9	166	23	25-50%
RUNX3-5	ENSG00000020633	RUNX3	5	7	Transcription Factor	TGAGCGCGCAGGCGGCCGTG	chr1	24929744	-	0.533558	gcgc	ggg	ccc	0.345269	1	0	0	29	391	200	0-25%
RUNX3-6	ENSG00000020633	RUNX3	6	7	Transcription Factor	CCATCGAGCGCACCTCGGGC	chr1	24929718	+	0.456368	tcca	cgg	gcg	0.327124	1	0	0	14	167	200	0-25%
RUNX3-7	ENSG00000020633	RUNX3	7	7	Transcription Factor	ACCTGGAACGGCTGCGCATG	chr1	24907345	-	0.380105	gggg	cgg	gtg	0.408333	1	0	0	27	378	225	25-50%
PHF20-1	ENSG00000025293	PHF20	1	7	Epigenetics	TGCTGTTAACAAGGATGGTA	chr20	35847433	+	0.486015	tcac	agg	cat	0.484615	1	1	2	87	1323	296	0-25%
PHF20-2	ENSG00000025293	PHF20	2	7	Epigenetics	TCTTAATGGTTTAATAGCCC	chr20	35870953	+	0.511891	actc	agg	aaa	0.38961	1	0	5	41	720	321	25-50%
PHF20-3	ENSG00000025293	PHF20	3	7	Epigenetics	AGTTAATCTGTTCTGAAAAG	chr20	35863203	+	0.58952	ggaa	ggg	aaa	0.492188	1	0	9	148	2147	298	0-25%
PHF20-4	ENSG00000025293	PHF20	4	7	Epigenetics	GGGTCTGCCTCGTTTTCTTT	chr20	35863363	-	0.2217	aagg	tgg	gtt	0.415196	1	0	3	75	1084	323	25-50%
PHF20-5	ENSG00000025293	PHF20	5	7	Epigenetics	ACGGTCCCGGGCTTCCAACT	chr20	35801576	-	0.548989	ttaa	ggg	ctc	0.32634	1	0	0	7	189	200	0-25%
PHF20-6	ENSG00000025293	PHF20	6	7	Epigenetics	TACTCATCCATTTCAAGCGT	chr20	35842632	+	0.448075	aaag	tgg	aac	0.419048	1	0	0	31	482	200	0-25%
PHF20-7	ENSG00000025293	PHF20	7	7	Epigenetics	AACGGTCCCGGGCTTCCAAC	chr20	35801577	-	0.262346	ttta	tgg	gct	0.356863	1	0	0	12	125	200	0-25%
NR1H3-1	ENSG00000025434	NR1H3	1	7	Nuclear Receptor	CCCTTCAGAACCCACAGGTG	chr11	47259978	+	0.577282	agcc	agg	agc	0.46875	1	1	4	116	1176	296	0-25%
NR1H3-2	ENSG00000025434	NR1H3	2	7	Nuclear Receptor	CGCTTTTGTGGACGGATCTC	chr11	47260409	-	0.300078	tttc	tgg	ata	0.367133	1	0	2	10	165	296	0-25%
NR1H3-3	ENSG00000025434	NR1H3	3	7	Nuclear Receptor	AACGAGCTATGCAGCGTGTG	chr11	47260474	+	0.485993	gggg	tgg	gga	0.293333	1	0	0	10	205	-2	0-25%
NR1H3-4	ENSG00000025434	NR1H3	4	7	Nuclear Receptor	TACAATGTTCTGAGCTGCGA	chr11	47260519	+	0.606076	ccac	ggg	ctg	0.44344	1	0	0	35	532	23	25-50%
NR1H3-5	ENSG00000025434	NR1H3	5	7	Nuclear Receptor	CGTCCACAAAAGCGGAAAAA	chr11	47260429	+	0.466089	gatc	ggg	gcc	0.456164	1	0	0	37	847	200	0-25%
NR1H3-6	ENSG00000025434	NR1H3	6	7	Nuclear Receptor	GCGCCGGTTACACTGTTGCT	chr11	47261404	-	0.554273	agga	ggg	cag	0.464876	1	0	0	6	143	225	25-50%
NR1H3-7	ENSG00000025434	NR1H3	7	7	Nuclear Receptor	AGCGCCGGTTACACTGTTGC	chr11	47261405	-	0.443594	aagg	tgg	gca	0.427017	1	0	0	3	140	225	25-50%
FAS-1	ENSG00000026103	FAS	1	7	Cell Surface Receptor	GATTGCTCAACAACCATGCT	chr10	88990877	+	0.571423	ggag	ggg	cat	0.429688	1	0	3	35	474	295	0-25%
FAS-2	ENSG00000026103	FAS	2	7	Cell Surface Receptor	GGATTGCTCAACAACCATGC	chr10	88990876	+	0.498974	cgga	tgg	gca	0.465839	1	0	1	43	373	295	0-25%
FAS-3	ENSG00000026103	FAS	3	7	Cell Surface Receptor	ATGTGAACATGGAATCATCA	chr10	89010554	+	0.586677	ctag	agg	aat	0.420918	1	0	7	146	1597	323	25-50%
FAS-4	ENSG00000026103	FAS	4	7	Cell Surface Receptor	GTTTGGTTTACATCTGCACT	chr10	89008932	-	0.562841	aaaa	tgg	tat	0.461538	1	0	7	87	1021	323	25-50%
FAS-5	ENSG00000026103	FAS	5	7	Cell Surface Receptor	GTGACTGACATCAACTCCAA	chr10	89003092	+	0.656511	ccaa	ggg	att	0.444853	1	1	2	70	822	500	0-25%
FAS-6	ENSG00000026103	FAS	6	7	Cell Surface Receptor	GGAGTTGATGTCAGTCACTT	chr10	89003076	-	0.509736	cctt	ggg	cat	0.465417	1	1	5	78	916	500	0-25%
FAS-7	ENSG00000026103	FAS	7	7	Cell Surface Receptor	GTGTAACATACCTGGAGGAC	chr10	89003187	-	0.489937	tttt	agg	gct	0.397059	1	0	1	37	743	500	0-25%
CD44-1	ENSG00000026508	CD44	1	7	Cell Surface Receptor	CATCACGGTTAACAATAGCT	chr11	35189834	-	0.648063	gtgc	ggg	aga	0.412138	1	0	9	375	3491	346	50-75%
CD44-2	ENSG00000026508	CD44	2	7	Cell Surface Receptor	CCATCACGGTTAACAATAGC	chr11	35189835	-	0.402615	ggtg	tgg	gag	0.327381	1	0	1	18	439	346	50-75%
CD44-3	ENSG00000026508	CD44	3	7	Cell Surface Receptor	TCGCTACAGCATCTCTCGGA	chr11	35176642	+	0.659177	atgg	cgg	agg	0.454545	1	0	0	6	201	-2	0-25%
CD44-4	ENSG00000026508	CD44	4	7	Cell Surface Receptor	CTACAGCATCTCTCGGACGG	chr11	35176645	+	0.60439	gtcg	agg	ccg	0.258948	1	0	1	7	203	298	0-25%
CD44-5	ENSG00000026508	CD44	5	7	Cell Surface Receptor	GTCTGTGCTGTCGGTGATCC	chr11	35190031	-	0.276224	ttct	agg	gac	0.423862	1	0	0	29	527	275	75-100%
CD44-6	ENSG00000026508	CD44	6	7	Cell Surface Receptor	CCGATCTGCGCCAGGCTCAG	chr11	35139353	-	0.612918	ctca	cgg	cac	0.431122	1	0	3	60	846	500	0-25%
CD44-7	ENSG00000026508	CD44	7	7	Cell Surface Receptor	TTTTGGTGGCACGCAGCCTG	chr11	35139328	+	0.542673	caag	ggg	act	0.459184	1	0	3	63	735	500	0-25%
IFNGR1-1	ENSG00000027697	IFNGR1	1	7	Cell Surface Receptor	GCCGCGAACGACGGTACCTG	chr6	137219241	+	0.625294	ccct	agg	acg	0.168	1	0	0	0	96	-4	0-25%
IFNGR1-2	ENSG00000027697	IFNGR1	2	7	Cell Surface Receptor	TTAGGTGGTCCAATTTTTCC	chr6	137204501	+	0.33751	cagt	tgg	gga	0.478715	1	0	5	52	933	321	25-50%
IFNGR1-3	ENSG00000027697	IFNGR1	3	7	Cell Surface Receptor	CGAACGACGGTACCTGAGGA	chr6	137219245	+	0.651284	gccg	cgg	ccc	0.289256	1	0	0	1	82	200	0-25%
IFNGR1-4	ENSG00000027697	IFNGR1	4	7	Cell Surface Receptor	GGTACTCCCAATATACGATA	chr6	137207027	+	0.586136	atct	ggg	ttc	0.463922	1	0	0	5	180	200	0-25%
IFNGR1-5	ENSG00000027697	IFNGR1	5	7	Cell Surface Receptor	TGGTACTCCCAATATACGAT	chr6	137207026	+	0.557441	gatc	agg	gtt	0.483516	1	0	0	14	307	200	0-25%
IFNGR1-6	ENSG00000027697	IFNGR1	6	7	Cell Surface Receptor	CCGTAGAGGTAAAGAACTAT	chr6	137206966	-	0.548633	ttta	ggg	tga	0.426136	1	0	0	37	607	200	0-25%
IFNGR1-7	ENSG00000027697	IFNGR1	7	7	Cell Surface Receptor	CCGAAACTACCTGTTACATT	chr6	137204372	-	0.32827	gatc	agg	gtg	0.285714	1	0	0	26	376	225	25-50%
VRK2-1	ENSG00000028116	VRK2	1	7	Kinase	CATAATCTGCAAGATAAACC	chr2	58123101	-	0.535024	agtc	tgg	aag	0.433884	1	0	9	120	1266	321	25-50%
VRK2-2	ENSG00000028116	VRK2	2	7	Kinase	CCTGCAATTAGGTATCCGAA	chr2	58088440	+	0.661844	ctgt	tgg	taa	0.471429	1	0	0	16	300	225	25-50%
VRK2-3	ENSG00000028116	VRK2	3	7	Kinase	CCATTCGGATACCTAATTGC	chr2	58088429	-	0.471302	ctta	agg	aca	0.442177	1	0	0	11	185	225	25-50%
VRK2-4	ENSG00000028116	VRK2	4	7	Kinase	GGCAAGAAGATTGGCTCTGG	chr2	58048940	+	0.510377	actg	agg	att	0.433333	1	2	4	122	1381	500	0-25%
VRK2-5	ENSG00000028116	VRK2	5	7	Kinase	CTGGGCAAGAAGATTGGCTC	chr2	58048937	+	0.500451	ggta	tgg	agg	0.462	1	0	7	89	1299	500	0-25%
VRK2-6	ENSG00000028116	VRK2	6	7	Kinase	GGAAGGCAATCAGTGGGTAC	chr2	58048918	+	0.430968	atat	tgg	gca	0.466667	1	0	2	66	860	500	0-25%
VRK2-7	ENSG00000028116	VRK2	7	7	Kinase	ATTTTCACAGTTGGATGTAC	chr2	58089636	+	0.402829	attt	tgg	aat	0.452525	1	0	3	101	1310	525	25-50%
POU2F2-1	ENSG00000028277	POU2F2	1	7	Transcription Factor	GGCTTAGACATTCTTATTTC	chr19	42122573	+	0.127435	cagg	tgg	gga	0.498626	1	0	7	107	1311	296	0-25%
POU2F2-2	ENSG00000028277	POU2F2	2	7	Transcription Factor	AGCTGGGCTTCACGCAGGTC	chr19	42096080	-	0.390499	atca	tgg	agg	0.48125	1	0	6	70	866	321	25-50%
POU2F2-3	ENSG00000028277	POU2F2	3	7	Transcription Factor	TGCGGCGTTGCTTGAAGGTG	chr19	42096117	+	0.572875	ttga	cgg	gcg	0.455268	1	0	0	18	236	23	25-50%
POU2F2-4	ENSG00000028277	POU2F2	4	7	Transcription Factor	AGAAGGAAGTGATCCGCGTC	chr19	42095389	-	0.512574	atgg	tgg	ttc	0.333333	1	0	0	15	231	48	50-75%
POU2F2-5	ENSG00000028277	POU2F2	5	7	Transcription Factor	CCAGGCCCAACTCATGTTGA	chr19	42117271	-	0.502341	tgcc	cgg	gca	0.466667	1	0	0	55	889	200	0-25%
POU2F2-6	ENSG00000028277	POU2F2	6	7	Transcription Factor	GCTGCCCGTCAACATGAGTT	chr19	42117277	+	0.449065	gctg	ggg	cct	0.307248	1	0	0	12	286	200	0-25%
POU2F2-7	ENSG00000028277	POU2F2	7	7	Transcription Factor	CCGTCAACATGAGTTGGGCC	chr19	42117282	+	0.360538	ctgc	tgg	ggc	0.402797	1	0	0	13	211	200	0-25%
BRD9-1	ENSG00000028310	BRD9	1	7	Epigenetics	GCCGAGCCGGACGCTGATGG	chr5	881107	-	0.507917	cacg	tgg	gtg	0.297619	1	0	0	13	263	46	50-75%
BRD9-2	ENSG00000028310	BRD9	2	7	Epigenetics	TCCTCTTCAGATAGCCCATC	chr5	881179	+	0.423789	ccgt	tgg	aag	0.332481	1	0	2	53	667	321	25-50%
BRD9-3	ENSG00000028310	BRD9	3	7	Epigenetics	GGAGCAATTGCATCCGTGAC	chr5	889130	+	0.481043	tcca	agg	aaa	0.294301	1	0	0	14	339	-2	0-25%
BRD9-4	ENSG00000028310	BRD9	4	7	Epigenetics	GTCACGGATGCAATTGCTCC	chr5	889116	-	0.455514	tcct	tgg	ata	0.315897	1	0	0	15	306	-2	0-25%
BRD9-5	ENSG00000028310	BRD9	5	7	Epigenetics	ATCGGCCAGTCCGAGCGTGC	chr5	891169	-	0.549787	ccag	cgg	aca	0.268302	1	0	0	2	85	200	0-25%
BRD9-6	ENSG00000028310	BRD9	6	7	Epigenetics	CGCTCGGACTGGCCGATCTG	chr5	891186	+	0.456735	ggca	ggg	gcg	0.37663	1	0	0	2	97	200	0-25%
BRD9-7	ENSG00000028310	BRD9	7	7	Epigenetics	ACGCTCGGACTGGCCGATCT	chr5	891185	+	0.335971	cggc	ggg	ggc	0.307692	1	0	0	3	66	200	0-25%
GRN-1	ENSG00000030582	GRN	1	7	Cell Surface Receptor	CCAGCTCACCAGGGTCCACA	chr17	44349167	-	0.556715	ccac	tgg	tct	0.45	1	0	6	99	1230	295	0-25%
GRN-2	ENSG00000030582	GRN	2	7	Cell Surface Receptor	TCCGAGCAGCAGACAGCCTG	chr17	44352013	-	0.538523	gtgg	ggg	ggt	0.40625	1	0	4	76	1050	346	50-75%
GRN-3	ENSG00000030582	GRN	3	7	Cell Surface Receptor	ATCGACCATAACACAGCACG	chr17	44350292	-	0.671811	agcc	tgg	aga	0.382041	1	0	0	5	156	-2	0-25%
GRN-4	ENSG00000030582	GRN	4	7	Cell Surface Receptor	ATCGCCCGTCTGCACTGCAG	chr17	44349715	-	0.548138	cagg	tgg	aag	0.183258	1	0	0	83	0	-2	0-25%
GRN-5	ENSG00000030582	GRN	5	7	Cell Surface Receptor	CGGTCATGTGTCCGGACGCA	chr17	44350721	+	0.56558	agct	cgg	tcc	0.348416	1	0	0	2	104	225	25-50%
GRN-6	ENSG00000030582	GRN	6	7	Cell Surface Receptor	GGGCACCGGGACCGTGCGTC	chr17	44350721	-	0.456124	atca	cgg	aca	0.218487	1	0	0	18	259	225	25-50%
GRN-7	ENSG00000030582	GRN	7	7	Cell Surface Receptor	TGTGTCCGGACGCACGGTCC	chr17	44350727	+	0.448573	gtca	cgg	tgc	0.339394	1	0	0	4	136	225	25-50%
ARID4A-1	ENSG00000032219	ARID4A	1	7	Epigenetics	ATCCCCTCTACTAGGGACGA	chr14	58351074	+	0.651407	tttt	agg	aga	0.451128	1	0	4	139	8422	321	25-50%
ARID4A-2	ENSG00000032219	ARID4A	2	7	Epigenetics	TAGTATTAAGAACTCACCCT	chr14	58347877	-	0.623357	aaac	cgg	aga	0.368015	1	0	2	60	802	321	25-50%
ARID4A-3	ENSG00000032219	ARID4A	3	7	Epigenetics	TCTGAGCTCTCCACTAAACC	chr14	58329598	+	0.629749	ggaa	agg	taa	0.397727	1	0	4	110	867	298	0-25%
ARID4A-4	ENSG00000032219	ARID4A	4	7	Epigenetics	AGGAAGTTGTCCCTCTCTTC	chr14	58344717	-	0.318659	ctgg	agg	atc	0.356506	1	1	43	1026	12092	298	0-25%
ARID4A-5	ENSG00000032219	ARID4A	5	7	Epigenetics	GATGCTAGTTGGTATACCGT	chr14	58306106	+	0.670179	gaca	ggg	taa	0.353218	1	0	0	7	203	200	0-25%
ARID4A-6	ENSG00000032219	ARID4A	6	7	Epigenetics	AGATGCTAGTTGGTATACCG	chr14	58306105	+	0.641396	tgac	tgg	gta	0.300781	1	0	0	18	261	200	0-25%
ARID4A-7	ENSG00000032219	ARID4A	7	7	Epigenetics	TTTTGAGGAGTACTGCCGTT	chr14	58347674	+	0.50771	atgg	cgg	caa	0.364389	1	0	0	31	579	225	25-50%
SLC4A7-1	ENSG00000033867	SLC4A7	1	7	Cell Surface Receptor	CACGAAGTTTTTTACATTCC	chr3	27398350	+	0.243292	acac	tgg	aaa	0.436364	1	0	0	52	761	46	50-75%
SLC4A7-2	ENSG00000033867	SLC4A7	2	7	Cell Surface Receptor	GCTACAGAGGACTGGACGGT	chr3	27411641	-	0.643936	ctga	ggg	tgc	0.307692	1	0	2	45	475	321	25-50%
SLC4A7-3	ENSG00000033867	SLC4A7	3	7	Cell Surface Receptor	TCGAACAAGAGGAATCCGAC	chr3	27433986	+	0.635769	aaga	tgg	tga	0.216667	1	0	0	17	184	200	0-25%
SLC4A7-4	ENSG00000033867	SLC4A7	4	7	Cell Surface Receptor	CCGATGGAGTAAACCTTATG	chr3	27436491	-	0.561296	gtga	tgg	caa	0.464822	1	0	0	8	193	200	0-25%
SLC4A7-5	ENSG00000033867	SLC4A7	5	7	Cell Surface Receptor	GGACGGGAATCTCCTTCTTA	chr3	27448654	-	0.392684	agat	tgg	taa	0.388235	1	0	0	20	383	200	0-25%
SLC4A7-6	ENSG00000033867	SLC4A7	6	7	Cell Surface Receptor	TACTTCGCCCACCAGGACGT	chr3	27421726	+	0.59517	agtc	tgg	atg	0.460931	1	0	0	14	168	225	25-50%
SLC4A7-7	ENSG00000033867	SLC4A7	7	7	Cell Surface Receptor	GTTATTGGGTCCAGCGGGCA	chr3	27420757	-	0.497222	tttt	agg	cac	0.466248	1	0	0	17	335	225	25-50%
MAP2K3-1	ENSG00000034152	MAP2K3	1	7	Kinase	CGGCCGGGAGCGCCTACCTT	chr17	21284968	-	0.391918	gtcc	tgg	act	0.101818	1	0	2	7	174	296	0-25%
MAP2K3-2	ENSG00000034152	MAP2K3	2	7	Kinase	GCTCCAGGGCCCGCACGATC	chr17	21303183	-	0.397007	agat	tgg	cgg	0.47619	1	0	2	30	405	321	25-50%
MAP2K3-3	ENSG00000034152	MAP2K3	3	7	Kinase	AACTGGGCCGTGGAGCCTAT	chr17	21300600	+	0.388879	tcag	ggg	gtg	0.4375	1	0	0	18	392	-3	0-25%
MAP2K3-4	ENSG00000034152	MAP2K3	4	7	Kinase	ACTGGGCCGTGGAGCCTATG	chr17	21300601	+	0.594546	caga	ggg	tgg	0.393277	1	0	3	22	449	297	0-25%
MAP2K3-5	ENSG00000034152	MAP2K3	5	7	Kinase	GAGCGCCTACCTTTGGACTG	chr17	21284961	-	0.628435	ccgg	ggg	cat	0.401238	1	0	0	11	307	200	0-25%
MAP2K3-6	ENSG00000034152	MAP2K3	6	7	Kinase	GGAGCGCCTACCTTTGGACT	chr17	21284962	-	0.469995	gccg	ggg	gca	0.391043	1	0	0	19	306	200	0-25%
MAP2K3-7	ENSG00000034152	MAP2K3	7	7	Kinase	CTTGGACAAGTTCTACCGGA	chr17	21302196	+	0.653791	catc	agg	tgc	0.282828	1	0	0	19	302	225	25-50%
MFAP3-1	ENSG00000037749	MFAP3	1	7	Cell Surface Receptor	CCGAGGTGAAGATAACACGT	chr5	154053039	-	0.709823	tctc	agg	gtg	0.356506	1	0	0	7	234	225	25-50%
MFAP3-2	ENSG00000037749	MFAP3	2	7	Cell Surface Receptor	CGAGGTGAAGATAACACGTA	chr5	154053038	-	0.614084	ctcc	ggg	tga	0.32	1	0	0	21	286	225	25-50%
MFAP3-3	ENSG00000037749	MFAP3	3	7	Cell Surface Receptor	ATGTAGCTTTTGATGACCGT	chr5	154052977	+	0.575348	acca	ggg	ctc	0.299148	1	0	0	26	519	225	25-50%
MFAP3-4	ENSG00000037749	MFAP3	4	7	Cell Surface Receptor	GTGTGATTGTAAAGGCAATC	chr5	154053093	-	0.488459	atga	agg	caa	0.482143	1	0	0	59	832	225	25-50%
MFAP3-5	ENSG00000037749	MFAP3	5	7	Cell Surface Receptor	GCTCGACAGTTTAGAATAAG	chr5	154053355	-	0.465579	aaag	agg	tgg	0.407976	1	0	0	31	390	250	50-75%
MFAP3-6	ENSG00000037749	MFAP3	6	7	Cell Surface Receptor	GCAGATCCTATATCATCAGG	chr5	154053643	-	0.668436	ttct	tgg	act	0.397959	1	0	0	48	554	275	75-100%
MFAP3-7	ENSG00000037749	MFAP3	7	7	Cell Surface Receptor	GTCACTATGAAGATGTCCAT	chr5	154049970	+	0.570887	gcca	tgg	cac	0.496324	1	0	3	50	845	500	0-25%
PI4K2B-1	ENSG00000038210	PI4K2B	1	7	Kinase	AGGATCCCTCCGAGCCCGAC	chr4	25234183	+	0.597853	atgg	cgg	ttg	0.388889	1	0	0	11	226	200	0-25%
PI4K2B-2	ENSG00000038210	PI4K2B	2	7	Kinase	TCCCTCCGAGCCCGACCGGT	chr4	25234187	+	0.557702	agga	tgg	cgt	0.382906	1	0	0	10	123	200	0-25%
PI4K2B-3	ENSG00000038210	PI4K2B	3	7	Kinase	CGGTTGGCGTCCGCGGACGG	chr4	25234203	+	0.507885	cgac	cgg	gag	0.18797	1	0	0	1	79	200	0-25%
PI4K2B-4	ENSG00000038210	PI4K2B	4	7	Kinase	GCCCGACCGGTTGGCGTCCG	chr4	25234196	+	0.50629	ccga	cgg	acg	0.290469	1	0	0	3	81	200	0-25%
PI4K2B-5	ENSG00000038210	PI4K2B	5	7	Kinase	CAGCTCGGCGGACGAACTCC	chr4	25234388	-	0.490982	ggtc	ggg	aga	0.48125	1	0	0	8	133	200	0-25%
PI4K2B-6	ENSG00000038210	PI4K2B	6	7	Kinase	GTTCGTCCGCCGAGCTGGAC	chr4	25234405	+	0.484628	cgga	cgg	agc	0.446429	1	0	0	3	75	200	0-25%
PI4K2B-7	ENSG00000038210	PI4K2B	7	7	Kinase	CGGGTCGCACCTGAAACCGC	chr4	25234423	-	0.468185	gggc	ggg	gcg	0.312485	1	0	0	13	350	200	0-25%
TRIO-1	ENSG00000038382	TRIO	1	7	Kinase	CCGCGGGACACTCACGTCGA	chr5	14359528	-	0.613262	ccag	tgg	cgt	0.116311	1	0	0	2	49	21	25-50%
TRIO-2	ENSG00000038382	TRIO	2	7	Kinase	TAGTTCTTGCAAAACGTAGC	chr5	14472592	-	0.463037	ccac	tgg	aga	0.358543	1	0	0	16	386	46	50-75%
TRIO-3	ENSG00000038382	TRIO	3	7	Kinase	CTAGACTGGATCGAGAACCA	chr5	14330796	+	0.707878	ggtg	cgg	aga	0.445714	1	0	0	22	390	-2	0-25%
TRIO-4	ENSG00000038382	TRIO	4	7	Kinase	TATAAACCGCATCATGTCGG	chr5	14297101	+	0.639735	taaa	tgg	cca	0.333333	1	0	0	6	152	-2	0-25%
TRIO-5	ENSG00000038382	TRIO	5	7	Kinase	GGTGATTAAGGCCCCCATCG	chr5	14290988	+	0.703712	agaa	agg	acc	0.3024	1	0	0	9	169	200	0-25%
TRIO-6	ENSG00000038382	TRIO	6	7	Kinase	CAAGGACCTGGCCGACATCG	chr5	14143860	+	0.675489	cggc	cgg	cct	0.348214	1	0	0	23	386	200	0-25%
TRIO-7	ENSG00000038382	TRIO	7	7	Kinase	CGACGTGTATGCCGAGTCGG	chr5	14358234	+	0.615505	tgga	tgg	agg	0.321429	1	0	0	1	24	200	0-25%
RTN4R-1	ENSG00000040608	RTN4R	1	7	Cell Surface Receptor	GATGACACCTTCCGCGACCT	chr22	20242604	-	0.488018	gcct	ggg	caa	0.321429	1	0	0	11	183	23	25-50%
RTN4R-2	ENSG00000040608	RTN4R	2	7	Cell Surface Receptor	GGAGCTGTGCATTATCGCTG	chr22	20242793	+	0.670712	gacc	agg	tcc	0.466667	1	0	2	22	428	298	0-25%
RTN4R-3	ENSG00000040608	RTN4R	3	7	Cell Surface Receptor	TCAGCGATAATGCACAGCTC	chr22	20242780	-	0.565919	gacc	cgg	tct	0.46281	1	0	2	25	368	298	0-25%
RTN4R-4	ENSG00000040608	RTN4R	4	7	Cell Surface Receptor	TGTGCTGGCCCGAATTGATG	chr22	20242842	-	0.659228	cgaa	cgg	ctg	0.370879	1	0	0	16	299	200	0-25%
RTN4R-5	ENSG00000040608	RTN4R	5	7	Cell Surface Receptor	GGGCTCATTGTAGCATACGC	chr22	20243037	+	0.64429	cctt	agg	cac	0.45	1	0	0	8	198	200	0-25%
RTN4R-6	ENSG00000040608	RTN4R	6	7	Cell Surface Receptor	TGTAGCATACGCAGGCACCT	chr22	20243045	+	0.616494	tcat	ggg	cat	0.428571	1	0	0	7	292	200	0-25%
RTN4R-7	ENSG00000040608	RTN4R	7	7	Cell Surface Receptor	GCACATTCGAGTGCAGCCAC	chr22	20242871	+	0.580946	gcca	agg	atg	0.399769	1	0	0	29	439	200	0-25%
PHF23-1	ENSG00000040633	PHF23	1	7	Epigenetics	CCGGTCGAGAGCTCACCTTC	chr17	7239245	+	0.464823	tgca	ggg	act	0.256579	1	0	0	7	188	-4	0-25%
PHF23-2	ENSG00000040633	PHF23	2	7	Epigenetics	ACCGGTCGAGAGCTCACCTT	chr17	7239244	+	0.418981	ctgc	cgg	gac	0.391016	1	0	0	6	113	-4	0-25%
PHF23-3	ENSG00000040633	PHF23	3	7	Epigenetics	TACTGTCGAAAGCCCTTTGC	chr17	7235793	-	0.297566	atgt	agg	gcg	0.464286	1	0	0	44	731	73	75-100%
PHF23-4	ENSG00000040633	PHF23	4	7	Epigenetics	GACTCTCTCTTTGATCTGGA	chr17	7236506	-	0.434084	caag	tgg	gcc	0.486631	1	0	4	101	1218	322	25-50%
PHF23-5	ENSG00000040633	PHF23	5	7	Epigenetics	GAAACGGCGGAGAACAATTG	chr17	7237451	-	0.579828	caga	agg	att	0.347143	1	0	0	11	292	200	0-25%
PHF23-6	ENSG00000040633	PHF23	6	7	Epigenetics	CTCTCCTCGCAATGGAGAGC	chr17	7236735	+	0.443317	cact	tgg	agc	0.434462	1	0	0	31	491	200	0-25%
PHF23-7	ENSG00000040633	PHF23	7	7	Epigenetics	ACCGAAAGAACCGAAAGTTG	chr17	7236364	-	0.681078	aagg	ggg	cca	0.318367	1	0	0	24	452	225	25-50%
PARP3-1	ENSG00000041880	PARP3	1	7	Epigenetics	AGTTGTAGTCCTCATACACC	chr3	51944089	-	0.478005	gtgc	tgg	gcc	0.442619	1	0	1	25	455	296	0-25%
PARP3-2	ENSG00000041880	PARP3	2	7	Epigenetics	GCAACCGCTTCTTCACCTGC	chr3	51944192	+	0.550287	gaca	tgg	aac	0.429752	1	0	3	36	588	298	0-25%
PARP3-3	ENSG00000041880	PARP3	3	7	Epigenetics	ACGGCCCCAGCGGTTCCAGC	chr3	51944196	-	0.53238	ccac	agg	tga	0.459375	1	0	3	34	424	298	0-25%
PARP3-4	ENSG00000041880	PARP3	4	7	Epigenetics	GTTGTTGTTGTTCTCGATGT	chr3	51944127	-	0.433799	actt	tgg	tct	0.392857	1	2	182	10042	0	298	0-25%
PARP3-5	ENSG00000041880	PARP3	5	7	Epigenetics	AGAGAAGCGCATAATCCGCG	chr3	51943493	+	0.748956	ccgc	tgg	atc	0.216722	1	0	0	4	124	200	0-25%
PARP3-6	ENSG00000041880	PARP3	6	7	Epigenetics	GCGGATTATGCGCTTCTCTG	chr3	51943478	-	0.593928	ccac	cgg	gta	0.371901	1	0	0	11	203	200	0-25%
PARP3-7	ENSG00000041880	PARP3	7	7	Epigenetics	TATGCGCTTCTCTGCGGGTA	chr3	51943472	-	0.44391	ggat	tgg	cct	0.387784	1	0	0	6	157	200	0-25%
TNC-1	ENSG00000041982	TNC	1	7	Cell Surface Receptor	GACCATCTTCACCACAAGTA	chr9	115031551	-	0.485093	tcca	agg	agg	0.442177	1	0	0	47	727	71	75-100%
TNC-2	ENSG00000041982	TNC	2	7	Cell Surface Receptor	GGGCCACCAGCTCATACCTG	chr9	115090560	+	0.647901	gggc	tgg	cag	0.405263	1	0	4	63	826	296	0-25%
TNC-3	ENSG00000041982	TNC	3	7	Cell Surface Receptor	CTGTTTCGAAGGCTACGCCG	chr9	115087002	-	0.722002	gcat	ggg	ctg	0.42	1	0	0	2	136	-2	0-25%
TNC-4	ENSG00000041982	TNC	4	7	Cell Surface Receptor	CCTGCTGACTGTCACAATCG	chr9	115086581	-	0.678264	gtgt	tgg	ccg	0.401786	1	0	0	26	383	-2	0-25%
TNC-5	ENSG00000041982	TNC	5	7	Cell Surface Receptor	GTTGCCCCGACCGCTACAGA	chr9	115087248	+	0.563363	tgaa	agg	gcc	0.447964	1	0	0	3	118	200	0-25%
TNC-6	ENSG00000041982	TNC	6	7	Cell Surface Receptor	GACCCCACCTTCGGTAGCGA	chr9	115090962	+	0.556906	tgag	ggg	caa	0.4375	1	0	0	7	150	200	0-25%
TNC-7	ENSG00000041982	TNC	7	7	Cell Surface Receptor	GTGCTCCTGAAAGCTTTCGC	chr9	115090764	+	0.417945	ctgt	tgg	gct	0.378415	1	0	0	43	525	200	0-25%
JADE2-1	ENSG00000043143	JADE2	1	7	Epigenetics	GAAAAGAAGCCCTCCGAGGT	chr5	134538081	+	0.619074	gaac	ggg	tag	0.411565	1	0	1	45	645	296	0-25%
JADE2-2	ENSG00000043143	JADE2	2	7	Epigenetics	CGAAAAGAAGCCCTCCGAGG	chr5	134538080	+	0.589784	agaa	tgg	gta	0.5	1	0	2	13	394	296	0-25%
JADE2-3	ENSG00000043143	JADE2	3	7	Epigenetics	GGTCAAAGGCGCATGTGACA	chr5	134566149	-	0.541766	ccgt	tgg	aac	0.442177	1	0	1	54	1220	322	25-50%
JADE2-4	ENSG00000043143	JADE2	4	7	Epigenetics	GCTCTCTCCTAGGCATGCTA	chr5	134562203	+	0.504202	ccct	cgg	gat	0.39	1	0	2	51	767	322	25-50%
JADE2-5	ENSG00000043143	JADE2	5	7	Epigenetics	CCCGGATGACTACTACATCC	chr5	134552123	+	0.571027	tcag	tgg	cag	0.33369	1	0	0	14	197	200	0-25%
JADE2-6	ENSG00000043143	JADE2	6	7	Epigenetics	GCTGACATTAGAGCGTGTGC	chr5	134560780	+	0.533562	acga	tgg	agg	0.4994	1	0	0	29	622	200	0-25%
JADE2-7	ENSG00000043143	JADE2	7	7	Epigenetics	GGCATGCTACGGGATCCTCA	chr5	134562214	+	0.680403	ccta	agg	tgc	0.458333	1	0	0	17	260	225	25-50%
PHKA2-1	ENSG00000044446	PHKA2	1	7	Kinase	CTCCCACATTCCATAATCCT	chrX	18945156	+	0.497678	cacg	ggg	gga	0.468	1	0	6	96	1167	296	0-25%
PHKA2-2	ENSG00000044446	PHKA2	2	7	Kinase	GCTCCCACATTCCATAATCC	chrX	18945155	+	0.451249	ccac	tgg	ggg	0.42	1	0	6	52	867	296	0-25%
PHKA2-3	ENSG00000044446	PHKA2	3	7	Kinase	GGCGGGACAGCGTAGAGTTC	chrX	18936077	+	0.367441	gtta	agg	cac	0.413636	1	0	0	14	203	22	25-50%
PHKA2-4	ENSG00000044446	PHKA2	4	7	Kinase	GTGGTGGGCGACGACCAGTG	chrX	18951170	-	0.754698	cacg	ggg	cca	0.452308	1	0	1	18	496	297	0-25%
PHKA2-5	ENSG00000044446	PHKA2	5	7	Kinase	TCTAATAGAATCCCGTCACG	chrX	18954402	-	0.679738	cttc	ggg	ctg	0.454545	1	0	0	7	120	200	0-25%
PHKA2-6	ENSG00000044446	PHKA2	6	7	Kinase	AACGTGGTGAAGCTGATGCG	chrX	18952523	-	0.641668	acag	agg	tct	0.464286	1	0	0	21	436	200	0-25%
PHKA2-7	ENSG00000044446	PHKA2	7	7	Kinase	GCGGAGCAGGAGCAATTCCG	chrX	18983912	-	0.636284	agat	ggg	tcc	0.466699	1	0	0	14	345	200	0-25%
DSG2-1	ENSG00000046604	DSG2	1	7	Cell Surface Receptor	GAGGCGAGGGTGCGATGGCG	chr18	31498253	+	0.478514	ggcg	cgg	agc	0.36526	1	1	0	98	2721	295	0-25%
DSG2-2	ENSG00000046604	DSG2	2	7	Cell Surface Receptor	ATGTCATGATTTCAGCTAAC	chr18	31521099	+	0.320145	attt	agg	tta	0.47619	1	1	151	4418	0	296	0-25%
DSG2-3	ENSG00000046604	DSG2	3	7	Cell Surface Receptor	TTCCTATAGAATCGTATCTC	chr18	31522162	+	0.434965	aaat	tgg	agc	0.336842	1	0	0	37	726	-2	0-25%
DSG2-4	ENSG00000046604	DSG2	4	7	Cell Surface Receptor	CTCCAGAGATACGATTCTAT	chr18	31522153	-	0.486126	cagg	agg	aaa	0.370879	1	0	2	37	539	298	0-25%
DSG2-5	ENSG00000046604	DSG2	5	7	Cell Surface Receptor	TCAGCTAACAGGTTACGCTT	chr18	31521110	+	0.466084	gatt	tgg	atg	0.39725	1	0	0	11	239	200	0-25%
DSG2-6	ENSG00000046604	DSG2	6	7	Cell Surface Receptor	TAGTGCGGCAAAAGCGCGCC	chr18	31519867	+	0.421369	catt	tgg	atc	0.414493	1	0	0	2	62	200	0-25%
DSG2-7	ENSG00000046604	DSG2	7	7	Cell Surface Receptor	CGCTTTTGCCGCACTAAATG	chr18	31519849	-	0.421231	ggcg	agg	atg	0.354751	1	0	0	10	303	200	0-25%
KIAA0556-1	ENSG00000047578	KIAA0556	1	7	uncharacterized	GCAAGGACCCCGTGCAATTG	chr16	27628696	+	0.495272	aaaa	agg	ctg	0.423529	1	0	0	17	216	200	0-25%
KIAA0556-2	ENSG00000047578	KIAA0556	2	7	uncharacterized	TCGGCGCTGGACTTTACTGG	chr16	27631132	-	0.597422	atcc	ggg	ctg	0.298295	1	0	0	6	178	275	75-100%
KIAA0556-3	ENSG00000047578	KIAA0556	3	7	uncharacterized	CCTCGGCGCTGGACTTTACT	chr16	27631134	-	0.310085	ccat	ggg	ggc	0.409938	1	0	0	9	189	275	75-100%
KIAA0556-4	ENSG00000047578	KIAA0556	4	7	uncharacterized	TCCTCGGCGCTGGACTTTAC	chr16	27631135	-	0.169413	gcca	tgg	ggg	0.241071	1	0	0	18	208	275	75-100%
KIAA0556-5	ENSG00000047578	KIAA0556	5	7	uncharacterized	GCTCCAGCCTCAATTGCACG	chr16	27628692	-	0.711697	aagt	ggg	tcc	0.305707	1	0	1	29	529	500	0-25%
KIAA0556-6	ENSG00000047578	KIAA0556	6	7	uncharacterized	TGCTCCAGCCTCAATTGCAC	chr16	27628693	-	0.494043	caag	ggg	gtc	0.32971	1	1	1	72	1013	500	0-25%
KIAA0556-7	ENSG00000047578	KIAA0556	7	7	uncharacterized	GGACCCCGTGCAATTGAGGC	chr16	27628700	+	0.48972	gcaa	tgg	agc	0.346639	1	0	1	19	293	500	0-25%
SCML1-1	ENSG00000047634	SCML1	1	7	Epigenetics	CCCTGGGCCAGCATACCTGA	chrX	17750291	-	0.565614	ctct	agg	tgg	0.495238	1	0	8	109	1136	346	50-75%
SCML1-2	ENSG00000047634	SCML1	2	7	Epigenetics	GCCTTCCCGTCAATTTCCTA	chrX	17753256	-	0.455977	caga	tgg	aga	0.368697	1	1	2	29	501	371	75-100%
SCML1-3	ENSG00000047634	SCML1	3	7	Epigenetics	GCAACACGTCACTCGTGAGT	chrX	17753285	-	0.615726	ttca	agg	agc	0.326667	1	0	0	16	172	73	75-100%
SCML1-4	ENSG00000047634	SCML1	4	7	Epigenetics	TAAGCACCCTTCAACCTGGT	chrX	17751882	+	0.660455	tcac	cgg	tgg	0.432692	1	1	2	30	672	348	50-75%
SCML1-5	ENSG00000047634	SCML1	5	7	Epigenetics	ACGCCTTGACACTGGTAAAG	chrX	17750010	-	0.504533	tctc	tgg	ggc	0.438312	1	0	0	19	336	200	0-25%
SCML1-6	ENSG00000047634	SCML1	6	7	Epigenetics	CGCCTTGACACTGGTAAAGT	chrX	17750009	-	0.494285	ctca	ggg	gct	0.342857	1	0	0	9	278	200	0-25%
SCML1-7	ENSG00000047634	SCML1	7	7	Epigenetics	GCATCTGATGGTGCAACGTA	chrX	17750194	+	0.582312	ttat	tgg	ttc	0.476135	1	0	0	13	300	225	25-50%
HDAC9-1	ENSG00000048052	HDAC9	1	7	Epigenetics	GTGGAGCCCCAAATGAGGTT	chr7	18835585	+	0.498734	ggca	cgg	ttt	0.448179	1	0	3	36	458	371	75-100%
HDAC9-2	ENSG00000048052	HDAC9	2	7	Epigenetics	CTCCAAGGCCTGTTCCAACC	chr7	18835900	-	0.411811	cctt	tgg	gaa	0.466667	1	0	8	113	1002	371	75-100%
HDAC9-3	ENSG00000048052	HDAC9	3	7	Epigenetics	CGGACAACAGGGTCCACCAC	chr7	18585365	-	0.568667	ctca	ggg	cat	0.363441	1	0	0	15	282	-2	0-25%
HDAC9-4	ENSG00000048052	HDAC9	4	7	Epigenetics	CCTCAGGATGATGATGCCCG	chr7	18585360	+	0.73154	caga	tgg	tgg	0.430769	1	0	2	30	721	298	0-25%
HDAC9-5	ENSG00000048052	HDAC9	5	7	Epigenetics	ACATACGTGTACCAGAGCTT	chr7	18591630	-	0.568964	ctga	ggg	atg	0.462222	1	0	0	31	385	200	0-25%
HDAC9-6	ENSG00000048052	HDAC9	6	7	Epigenetics	CCAACTTGAAGGTGCGGTCC	chr7	18629374	+	0.48103	gagc	agg	tta	0.481283	1	0	0	15	345	200	0-25%
HDAC9-7	ENSG00000048052	HDAC9	7	7	Epigenetics	GGCCCATTGTTTGGTGAACT	chr7	18634666	-	0.463375	agtt	ggg	acc	0.487535	1	0	0	47	580	225	25-50%
RSF1-1	ENSG00000048649	RSF1	1	6	Epigenetics	AATCAGAAACTTACTTGTGG	chr11	77685106	+	0.612351	taca	agg	aat	0.314286	1	0	7	507	0	371	75-100%
RSF1-2	ENSG00000048649	RSF1	2	6	Epigenetics	CCATCTGGGATGATCATCAG	chr11	77693550	+	0.642816	ttct	agg	agg	0.367347	1	0	2	55	627	323	25-50%
RSF1-3	ENSG00000048649	RSF1	3	6	Epigenetics	CCTCTGATGATCATCCCAGA	chr11	77693539	-	0.60404	ccct	tgg	aga	0.491049	1	0	2	68	1036	323	25-50%
RSF1-4	ENSG00000048649	RSF1	4	6	Epigenetics	AGAAAGAGCGTGCCGAACGA	chr11	77691162	-	0.551632	aaga	agg	tat	0.432	1	0	0	5	179	250	50-75%
RSF1-5	ENSG00000048649	RSF1	5	6	Epigenetics	CACCTAAAGAAAAGAACGCT	chr11	77685150	-	0.504269	tttt	tgg	tgt	0.334286	1	0	3	78	1064	550	50-75%
RSF1-6	ENSG00000048649	RSF1	6	6	Epigenetics	CATATAAAAATACCTTCGTT	chr11	77691161	+	0.50308	caca	cgg	cac	0.484848	1	0	7	120	1582	550	50-75%
KITLG-1	ENSG00000049130	KITLG	1	3	Cell Surface Receptor	ATACCAAAACATCCATCCCG	chr12	88532452	+	0.726787	ttac	ggg	aca	0.489879	1	0	0	26	434	-2	0-25%
KITLG-2	ENSG00000049130	KITLG	2	3	Cell Surface Receptor	TTTCTGTTTTCATTTAGACT	chr12	88545864	-	0.585833	aatt	tgg	att	0.38961	1	0	26	609	0	298	0-25%
KITLG-3	ENSG00000049130	KITLG	3	3	Cell Surface Receptor	TCGCTTATCCAACAATGACT	chr12	88518860	+	0.57463	catc	tgg	ctg	0.410667	1	0	1	33	446	298	0-25%
LTBP1-1	ENSG00000049323	LTBP1	1	7	Cell Surface Receptor	CAACTTGAAAAGGTAGGATC	chr2	33243761	-	0.539956	aaca	cgg	ccc	0.403361	1	0	0	57	901	-2	0-25%
LTBP1-2	ENSG00000049323	LTBP1	2	7	Cell Surface Receptor	GGCCGCTGTGAAAACACCGA	chr2	33275021	+	0.644866	ccag	ggg	aag	0.483913	1	0	0	26	364	23	25-50%
LTBP1-3	ENSG00000049323	LTBP1	3	7	Cell Surface Receptor	TCACCATTTGCGCAGACGTT	chr2	33293184	-	0.41768	acaa	tgg	ttc	0.335973	1	0	0	6	199	23	25-50%
LTBP1-4	ENSG00000049323	LTBP1	4	7	Cell Surface Receptor	TAACCCGCTTATAACCCGGT	chr2	33222115	-	0.675279	ttgt	agg	cat	0.315152	1	0	0	4	53	200	0-25%
LTBP1-5	ENSG00000049323	LTBP1	5	7	Cell Surface Receptor	ACGGCCACGAACTTCCGAGT	chr2	33134954	+	0.649441	cctg	ggg	tga	0.19295	1	0	0	3	78	200	0-25%
LTBP1-6	ENSG00000049323	LTBP1	6	7	Cell Surface Receptor	ATGCCTACCGGGTTATAAGC	chr2	33222123	+	0.557817	tgga	ggg	tta	0.229932	1	0	0	7	163	200	0-25%
LTBP1-7	ENSG00000049323	LTBP1	7	7	Cell Surface Receptor	CAATCCCAAGTCTCGTACCA	chr2	33188717	+	0.54999	aggc	agg	gct	0.457251	1	0	0	10	289	200	0-25%
ARID1B-1	ENSG00000049618	ARID1B	1	7	Epigenetics	TCTTAAAAAATACTCACCTT	chr6	157196314	-	0.500225	gtca	cgg	tcg	0.491106	1	0	15	293	3158	321	25-50%
ARID1B-2	ENSG00000049618	ARID1B	2	7	Epigenetics	CTGTTTTCGATTAGCATCTG	chr6	157174009	+	0.487152	tctc	tgg	gtc	0.402283	1	1	1	38	700	321	25-50%
ARID1B-3	ENSG00000049618	ARID1B	3	7	Epigenetics	CTGGCAACCAACCTAAACGT	chr6	157184273	+	0.667114	tgag	tgg	cac	0.238095	1	0	0	32	0	23	25-50%
ARID1B-4	ENSG00000049618	ARID1B	4	7	Epigenetics	CTTTGACGCAGACGTAGAGT	chr6	157181140	-	0.655762	atct	cgg	aac	0.348214	1	0	0	11	211	23	25-50%
ARID1B-5	ENSG00000049618	ARID1B	5	7	Epigenetics	AAGTTGCTTCCGTTCCCGTG	chr6	157084692	-	0.711407	ctca	ggg	agg	0.380952	1	0	0	15	274	200	0-25%
ARID1B-6	ENSG00000049618	ARID1B	6	7	Epigenetics	CGGGTCCACGAGCAGCCAAG	chr6	157084748	+	0.685762	catc	ggg	atc	0.430435	1	0	0	14	309	200	0-25%
ARID1B-7	ENSG00000049618	ARID1B	7	7	Epigenetics	GCTGATGGCATTCGTCCCAG	chr6	157148759	-	0.675512	ccca	ggg	cac	0.246154	1	0	0	25	505	200	0-25%
MAPK9-1	ENSG00000050748	MAPK9	1	7	Kinase	GTTGCTAGGCTTCAAATCCT	chr5	180249136	+	0.485798	caat	agg	aaa	0.393277	1	0	9	117	1116	321	25-50%
MAPK9-2	ENSG00000050748	MAPK9	2	7	Kinase	ATCTCTGGCTTGACTTGCTA	chr5	180241154	+	0.512193	acag	ggg	tga	0.409091	1	0	10	65	979	346	50-75%
MAPK9-3	ENSG00000050748	MAPK9	3	7	Kinase	TCTACAGAGATCCGCTTGTC	chr5	180241104	+	0.464852	ttcg	agg	atc	0.333333	1	0	0	12	360	72	75-100%
MAPK9-4	ENSG00000050748	MAPK9	4	7	Kinase	ATACTTACCAAACAATCCCT	chr5	180280447	+	0.533488	gacc	tgg	gcc	0.405195	1	0	2	57	974	297	0-25%
MAPK9-5	ENSG00000050748	MAPK9	5	7	Kinase	GAAGTTAGTGCACGCTGTCC	chr5	180249064	+	0.466818	tcat	ggg	cca	0.443182	1	0	0	13	234	225	25-50%
MAPK9-6	ENSG00000050748	MAPK9	6	7	Kinase	TAGTGCACGCTGTCCGGGCC	chr5	180249069	+	0.452009	aagt	agg	cca	0.313725	1	0	0	10	197	225	25-50%
MAPK9-7	ENSG00000050748	MAPK9	7	7	Kinase	AGTACCGTGTCACCACGTAA	chr5	180249033	+	0.670055	cggt	ggg	gtc	0.246154	1	0	0	6	120	250	50-75%
PIK3CB-1	ENSG00000051382	PIK3CB	1	7	Kinase	CACAACACTGGCGGAACCTT	chr3	138656273	+	0.283179	tcct	tgg	gtg	0.452174	1	0	0	22	317	71	75-100%
PIK3CB-2	ENSG00000051382	PIK3CB	2	7	Kinase	CATATCCTGTCGTAAATCTA	chr3	138682044	+	0.234338	tcaa	agg	gaa	0.409795	1	0	1	18	333	371	75-100%
PIK3CB-3	ENSG00000051382	PIK3CB	3	7	Kinase	ACGTTTGACTATTCATGGGA	chr3	138737800	-	0.582054	aaaa	agg	aag	0.498701	1	0	2	26	408	298	0-25%
PIK3CB-4	ENSG00000051382	PIK3CB	4	7	Kinase	ATATCCAGTTGGAGGTACCT	chr3	138759204	-	0.58124	attt	cgg	gaa	0.484615	1	0	2	59	845	298	0-25%
PIK3CB-5	ENSG00000051382	PIK3CB	5	7	Kinase	TGTAGCGTGGGTAAATACGA	chr3	138712278	-	0.69749	atcc	tgg	ttt	0.413265	1	0	0	6	173	225	25-50%
PIK3CB-6	ENSG00000051382	PIK3CB	6	7	Kinase	AATTAGCTTACCTTATCGAA	chr3	138707163	+	0.579661	aaat	ggg	agg	0.458651	1	0	0	26	562	225	25-50%
PIK3CB-7	ENSG00000051382	PIK3CB	7	7	Kinase	TTCGTTACAGGTTCATGTCA	chr3	138714711	-	0.54145	ctgc	ggg	ctg	0.352083	1	0	0	23	509	225	25-50%
ARID4B-1	ENSG00000054267	ARID4B	1	7	Epigenetics	TCCAAGTGCGGTATGGACGA	chr1	235213868	-	0.662512	aaag	ggg	aaa	0.499321	1	0	0	6	128	23	25-50%
ARID4B-2	ENSG00000054267	ARID4B	2	7	Epigenetics	GCAATCTCATCACTACAATC	chr1	235234476	+	0.524519	taca	agg	aca	0.491071	1	0	3	80	1170	298	0-25%
ARID4B-3	ENSG00000054267	ARID4B	3	7	Epigenetics	TTTAAAACAGCATCAGGCTT	chr1	235231133	+	0.413162	ttgc	tgg	tgc	0.48	1	2	8	145	1894	298	0-25%
ARID4B-4	ENSG00000054267	ARID4B	4	7	Epigenetics	TTACTATCGACATTGACTGG	chr1	235181950	+	0.704658	gggt	agg	tgg	0.334821	1	0	0	14	308	275	75-100%
ARID4B-5	ENSG00000054267	ARID4B	5	7	Epigenetics	GAAGGGAATAGCTCGCCAGC	chr1	235181651	-	0.552843	gtct	agg	ttt	0.371517	1	0	0	19	330	275	75-100%
ARID4B-6	ENSG00000054267	ARID4B	6	7	Epigenetics	GGCGATTCAGGTGTAGTAGG	chr1	235181845	+	0.548136	tgaa	agg	ggt	0.317308	1	0	0	15	208	275	75-100%
ARID4B-7	ENSG00000054267	ARID4B	7	7	Epigenetics	ACGCTTTCTCCTCCGATCAA	chr1	235172655	+	0.42264	ttaa	tgg	aag	0.49827	1	0	0	12	263	275	75-100%
EIF2AK2-1	ENSG00000055332	EIF2AK2	1	7	Kinase	TTATGAACAGTGTGCATCGG	chr2	37141573	-	0.632775	taaa	ggg	tgc	0.444231	1	0	0	22	332	-2	0-25%
EIF2AK2-2	ENSG00000055332	EIF2AK2	2	7	Kinase	ATTATGAACAGTGTGCATCG	chr2	37141574	-	0.72412	gtaa	ggg	gtg	0.496324	1	0	2	14	410	298	0-25%
EIF2AK2-3	ENSG00000055332	EIF2AK2	3	7	Kinase	AATTATGAACAGTGTGCATC	chr2	37141575	-	0.396923	tgta	ggg	ggt	0.409935	1	1	7	69	899	298	0-25%
EIF2AK2-4	ENSG00000055332	EIF2AK2	4	7	Kinase	GATGTGTTAGGTCGATCCTC	chr2	37107355	+	0.531365	ttca	agg	ttt	0.36	1	0	0	5	211	275	75-100%
EIF2AK2-5	ENSG00000055332	EIF2AK2	5	7	Kinase	ACAACAACGAATTCTTCAGA	chr2	37141662	-	0.58864	attg	agg	att	0.375026	1	0	3	82	1141	500	0-25%
EIF2AK2-6	ENSG00000055332	EIF2AK2	6	7	Kinase	TCTTCAGAAGGATTATCCAT	chr2	37141650	-	0.559747	gaat	ggg	gaa	0.490236	1	0	3	106	1196	500	0-25%
EIF2AK2-7	ENSG00000055332	EIF2AK2	7	7	Kinase	TAGCAAAAGAACCAGAGGAC	chr2	37138567	+	0.564713	gtag	agg	tag	0.466667	1	0	4	126	1499	525	25-50%
KMT2C-1	ENSG00000055609	KMT2C	1	7	Epigenetics	ATGGGTACTCCAAGCCCCCT	chr7	152238824	+	0.577455	tatt	agg	ata	0.4875	1	6	2	26	484	296	0-25%
KMT2C-2	ENSG00000055609	KMT2C	2	7	Epigenetics	CATTAAACATTCTTACCATC	chr7	152250852	+	0.409392	tatc	tgg	aac	0.425101	1	0	11	177	1945	296	0-25%
KMT2C-3	ENSG00000055609	KMT2C	3	7	Epigenetics	CGGGACCATACCTTTCGCGT	chr7	152148279	-	0.66491	agaa	ggg	tag	0.17663	1	0	0	1	31	73	75-100%
KMT2C-4	ENSG00000055609	KMT2C	4	7	Epigenetics	ACGGGACCATACCTTTCGCG	chr7	152148280	-	0.633164	gaga	tgg	gta	0.308392	1	0	0	3	23	73	75-100%
KMT2C-5	ENSG00000055609	KMT2C	5	7	Epigenetics	TGAGGAATCGGCAAACTCCC	chr7	152330633	-	0.520756	tgtc	tgg	tct	0.482143	1	0	0	28	488	200	0-25%
KMT2C-6	ENSG00000055609	KMT2C	6	7	Epigenetics	GGTCGTGAGTTAGAGGACCC	chr7	152182203	+	0.671713	tggt	agg	tga	0.420779	1	0	0	20	260	225	25-50%
KMT2C-7	ENSG00000055609	KMT2C	7	7	Epigenetics	TCATCTGAAGATGTAGACGT	chr7	152182341	+	0.660529	caca	agg	ggt	0.488889	1	0	0	59	945	225	25-50%
IL17RB-1	ENSG00000056736	IL17RB	1	7	Cell Surface Receptor	AGCAGCACGAGCGACATCGC	chr3	53846587	-	0.48642	gctt	cgg	gcc	0.244939	1	0	0	7	285	-5	0-25%
IL17RB-2	ENSG00000056736	IL17RB	2	7	Cell Surface Receptor	TCTAATGTGGAGGCACGGTA	chr3	53860227	+	0.5082	tcta	agg	gtt	0.497778	1	0	0	28	424	46	50-75%
IL17RB-3	ENSG00000056736	IL17RB	3	7	Cell Surface Receptor	GACGTCAACAGTGTGTGCGA	chr3	53865009	+	0.70091	caat	tgg	tac	0.406487	1	0	0	7	164	73	75-100%
IL17RB-4	ENSG00000056736	IL17RB	4	7	Cell Surface Receptor	AACCACAAGAACCTTAATGG	chr3	53864792	-	0.666367	ggta	ggg	gca	0.390156	1	0	1	59	912	348	50-75%
IL17RB-5	ENSG00000056736	IL17RB	5	7	Cell Surface Receptor	TTGTAACAGGTTCTACTCGG	chr3	53849714	-	0.720494	ctag	agg	tcc	0.495117	1	0	0	12	379	200	0-25%
IL17RB-6	ENSG00000056736	IL17RB	6	7	Cell Surface Receptor	GCCCGTCACACAAATCTTGG	chr3	53852024	-	0.479846	tttt	tgg	cct	0.421053	1	0	0	12	329	200	0-25%
IL17RB-7	ENSG00000056736	IL17RB	7	7	Cell Surface Receptor	CAGTGATGTTCGGATCCCAC	chr3	53856852	-	0.598673	caag	agg	ctt	0.209766	1	0	0	22	278	225	25-50%
DCBLD2-1	ENSG00000057019	DCBLD2	1	7	Cell Surface Receptor	CACCGCCCGGCTCGCCATCG	chr3	98901324	+	0.505801	tcac	cgg	cgg	0.377134	1	0	0	14	171	-5	0-25%
DCBLD2-2	ENSG00000057019	DCBLD2	2	7	Cell Surface Receptor	TTTCCATGTTTGCATACCTT	chr3	98811192	+	0.351273	ttca	tgg	tta	0.453441	1	0	11	191	2360	346	50-75%
DCBLD2-3	ENSG00000057019	DCBLD2	3	7	Cell Surface Receptor	TGGGAGATCCGTGTAAAGAT	chr3	98881654	-	0.552254	tgaa	ggg	aga	0.45	1	1	1	46	604	298	0-25%
DCBLD2-4	ENSG00000057019	DCBLD2	4	7	Cell Surface Receptor	GGAATCCATGTTTCTGGACG	chr3	98849500	-	0.528313	gagt	cgg	att	0.429825	1	0	1	38	570	298	0-25%
DCBLD2-5	ENSG00000057019	DCBLD2	5	7	Cell Surface Receptor	GGCCGCCGCGATGGCGAGCC	chr3	98901318	-	0.232255	tgcc	ggg	cgg	0.457143	1	0	0	20	328	200	0-25%
DCBLD2-6	ENSG00000057019	DCBLD2	6	7	Cell Surface Receptor	GGCTAACAACGTCACATCTG	chr3	98822233	-	0.626513	cttt	tgg	tgt	0.47451	1	0	0	17	301	225	25-50%
DCBLD2-7	ENSG00000057019	DCBLD2	7	7	Cell Surface Receptor	TGAAAAAACCTGGACCGCCT	chr3	98819273	-	0.460167	aggc	tgg	gct	0.451282	1	0	0	19	339	225	25-50%
ATG5-1	ENSG00000057663	ATG5	1	7	uncharacterized	GGCCATCAATCGGAAACTCA	chr6	106248207	-	0.550883	tttg	tgg	aat	0.407273	1	0	0	26	350	250	50-75%
ATG5-2	ENSG00000057663	ATG5	2	7	uncharacterized	AAGATGTGCTTCGAGATGTG	chr6	106316177	-	0.709776	gaca	tgg	ttt	0.494118	1	0	7	53	797	500	0-25%
ATG5-3	ENSG00000057663	ATG5	3	7	uncharacterized	AACTTGTTTCACGCTATATC	chr6	106316140	-	0.301196	ttcc	agg	atg	0.274286	1	0	2	14	368	500	0-25%
ATG5-4	ENSG00000057663	ATG5	4	7	uncharacterized	GCTTCAATTGCATCCTTAGA	chr6	106279786	+	0.361127	atga	tgg	aca	0.490909	1	0	3	69	803	525	25-50%
ATG5-5	ENSG00000057663	ATG5	5	7	uncharacterized	AGATCACAAGCAACTCTGGA	chr6	106279677	-	0.514632	aaaa	tgg	gat	0.491071	1	0	5	83	971	550	50-75%
ATG5-6	ENSG00000057663	ATG5	6	7	uncharacterized	TTCCATGAGTTTCCGATTGA	chr6	106248216	+	0.26008	gata	tgg	ccc	0.484034	1	0	1	75	1124	550	50-75%
ATG5-7	ENSG00000057663	ATG5	7	7	uncharacterized	CAGACAGATTTGACCAGTTT	chr6	106248229	-	0.224266	atta	tgg	gcc	0.339394	1	0	3	72	1229	550	50-75%
MTA3-1	ENSG00000057935	MTA3	1	7	Epigenetics	ACATGTACCGGGTCGGAGGT	chr2	42568771	+	0.596315	gcca	agg	cag	0.408362	1	2	0	8	125	296	0-25%
MTA3-2	ENSG00000057935	MTA3	2	7	Epigenetics	CAATCTGTCGATCCGTAAGT	chr2	42656262	-	0.606266	tggt	ggg	cta	0.436381	1	0	0	4	134	23	25-50%
MTA3-3	ENSG00000057935	MTA3	3	7	Epigenetics	TCAATCTGTCGATCCGTAAG	chr2	42656263	-	0.528201	ctgg	tgg	gct	0.301449	1	0	1	7	144	323	25-50%
MTA3-4	ENSG00000057935	MTA3	4	7	Epigenetics	CTTACCATAGCAGCTCTCAC	chr2	42704305	-	0.618838	aaaa	agg	ctc	0.4	1	0	5	58	724	348	50-75%
MTA3-5	ENSG00000057935	MTA3	5	7	Epigenetics	GAATGCCAGTCCGAAACACT	chr2	42708932	+	0.594268	cagg	ggg	agt	0.266667	1	0	0	22	281	275	75-100%
MTA3-6	ENSG00000057935	MTA3	6	7	Epigenetics	AAATACCCTCCGGCTGCGGC	chr2	42709038	+	0.440956	gcaa	agg	cag	0.3	1	0	0	8	204	275	75-100%
MTA3-7	ENSG00000057935	MTA3	7	7	Epigenetics	GAGCCTGCCTACCTCCGACC	chr2	42568767	-	0.64228	ggcc	cgg	tac	0.321583	1	0	2	39	603	500	0-25%
RIOK2-1	ENSG00000058729	RIOK2	1	7	Kinase	TGCCTCAAAATACTTACTTT	chr5	97179053	+	0.318789	atgg	tgg	tac	0.460872	1	1	17	225	2271	296	0-25%
RIOK2-2	ENSG00000058729	RIOK2	2	7	Kinase	AACTGCCGGGAACAATTTCA	chr5	97179166	+	0.45152	atca	tgg	ttc	0.484115	1	0	0	35	555	-2	0-25%
RIOK2-3	ENSG00000058729	RIOK2	3	7	Kinase	CATTTGTCAACCGATAGCCC	chr5	97177837	+	0.59651	cctg	tgg	aca	0.233766	1	0	1	13	245	298	0-25%
RIOK2-4	ENSG00000058729	RIOK2	4	7	Kinase	ACAGCCACCATGTTTAAGGC	chr5	97179128	+	0.547959	tatt	tgg	cta	0.361781	1	0	4	59	841	298	0-25%
RIOK2-5	ENSG00000058729	RIOK2	5	7	Kinase	GTCAGACGTCGATTGCAGAA	chr5	97163153	-	0.595948	agct	agg	aga	0.42	1	0	0	11	193	275	75-100%
RIOK2-6	ENSG00000058729	RIOK2	6	7	Kinase	TTGTCAAACTTGCAAATCAT	chr5	97171320	-	0.532378	ctaa	ggg	ctg	0.491925	1	0	7	148	1761	525	25-50%
RIOK2-7	ENSG00000058729	RIOK2	7	7	Kinase	GCTTCATCATATACTGATGC	chr5	97171365	+	0.50446	cata	agg	atc	0.47451	1	0	5	55	765	525	25-50%
DGKG-1	ENSG00000058866	DGKG	1	7	Kinase	GTGTGGTGCCGGATGACGGT	chr3	186268800	-	0.638493	ctgc	ggg	ttg	0.428571	1	0	0	140	3750	21	25-50%
DGKG-2	ENSG00000058866	DGKG	2	7	Kinase	CGTGTGGTGCCGGATGACGG	chr3	186268801	-	0.632923	actg	tgg	gtt	0.342222	1	0	0	4	165	21	25-50%
DGKG-3	ENSG00000058866	DGKG	3	7	Kinase	GAATTATCAACGTTGTGTGA	chr3	186267744	-	0.714876	atgt	cgg	tgg	0.413024	1	0	0	19	545	22	25-50%
DGKG-4	ENSG00000058866	DGKG	4	7	Kinase	TTATCAACGTTGTGTGACGG	chr3	186267741	-	0.692859	tgaa	tgg	gga	0.338462	1	0	0	4	170	22	25-50%
DGKG-5	ENSG00000058866	DGKG	5	7	Kinase	CGAGACCTCTGACCACCCGA	chr3	186298101	-	0.666523	gaca	cgg	agg	0.430769	1	0	0	14	284	200	0-25%
DGKG-6	ENSG00000058866	DGKG	6	7	Kinase	GTTCATGAGGGCGTACCTGG	chr3	186298185	-	0.641189	agct	agg	tgg	0.356044	1	0	0	31	317	200	0-25%
DGKG-7	ENSG00000058866	DGKG	7	7	Kinase	GACCTCTGACCACCCGACGG	chr3	186298098	-	0.624489	acga	agg	gag	0.336538	1	0	0	10	203	200	0-25%
ALDH18A1-1	ENSG00000059573	ALDH18A1	1	7	Kinase	CCTAAGGTTATTACCTGCTC	chr10	95626704	+	0.476507	atca	agg	ttc	0.46281	1	0	3	34	469	321	25-50%
ALDH18A1-2	ENSG00000059573	ALDH18A1	2	7	Kinase	AAGGAGGCCGTGCAACTGGT	chr10	95616476	-	0.604485	agtc	agg	tcc	0.4095	1	1	1	26	426	346	50-75%
ALDH18A1-3	ENSG00000059573	ALDH18A1	3	7	Kinase	GTACCCCTCAGTCGTACACA	chr10	95643126	-	0.626804	cact	tgg	caa	0.194444	1	0	0	8	178	200	0-25%
ALDH18A1-4	ENSG00000059573	ALDH18A1	4	7	Kinase	GCGCAAGCGTTGTTTGCCAA	chr10	95637371	+	0.57375	catg	agg	cta	0.290909	1	0	0	4	120	200	0-25%
ALDH18A1-5	ENSG00000059573	ALDH18A1	5	7	Kinase	GCCAAAGGCTACGGCTCCAC	chr10	95637386	+	0.4968	gttt	tgg	tca	0.413265	1	0	0	21	308	200	0-25%
ALDH18A1-6	ENSG00000059573	ALDH18A1	6	7	Kinase	TCTGTCTCAGAGCGTGCGGC	chr10	95637326	-	0.426874	tcct	agg	ccc	0.363636	1	0	0	29	346	200	0-25%
ALDH18A1-7	ENSG00000059573	ALDH18A1	7	7	Kinase	ACCAGTGGAGCCGTAGCCTT	chr10	95637376	-	0.414743	ggtg	tgg	caa	0.347258	1	0	0	19	255	200	0-25%
CDK17-1	ENSG00000059758	CDK17	1	7	Kinase	AGGCTATCCCTCACACTCCG	chr12	96334800	-	0.67013	gaga	agg	aag	0.397959	1	0	0	26	323	200	0-25%
CDK17-2	ENSG00000059758	CDK17	2	7	Kinase	CTACGAGACCTTCGACTCAT	chr12	96311077	+	0.411157	agct	tgg	ttg	0.359003	1	0	0	3	106	225	25-50%
CDK17-3	ENSG00000059758	CDK17	3	7	Kinase	CTTTCAAGAAGCCCCCATTG	chr12	96324022	-	0.708812	ggat	cgg	aga	0.424242	1	1	3	67	863	500	0-25%
CDK17-4	ENSG00000059758	CDK17	4	7	Kinase	GACCACACAGTGTTATTGGA	chr12	96323998	-	0.602122	cgga	ggg	agc	0.491597	1	0	4	117	901	500	0-25%
CDK17-5	ENSG00000059758	CDK17	5	7	Kinase	GGCCTGCCATTCTTCACAAT	chr12	96324103	+	0.537471	tgga	agg	ctc	0.315789	1	0	3	48	753	500	0-25%
CDK17-6	ENSG00000059758	CDK17	6	7	Kinase	GGTGAGAGTGACCAAGCTTC	chr12	96313401	-	0.283094	agat	tgg	gac	0.409664	1	0	3	52	717	500	0-25%
CDK17-7	ENSG00000059758	CDK17	7	7	Kinase	ACATAGACGGATCTCAATGG	chr12	96313324	-	0.69185	gtat	agg	taa	0.426667	1	0	3	23	366	525	25-50%
WNK1-1	ENSG00000060237	WNK1	1	7	Kinase	AGCGAACCGACCATGTCTGG	chr12	753569	+	0.613459	ctcc	cgg	cgc	0.428571	1	0	0	5	137	-5	0-25%
WNK1-2	ENSG00000060237	WNK1	2	7	Kinase	CTCTGCGGCGCCGCCAGACA	chr12	753568	-	0.424153	gctt	tgg	tcg	0.367347	1	0	0	15	329	-5	0-25%
WNK1-3	ENSG00000060237	WNK1	3	7	Kinase	TTTGACATCGAAATCGGCAG	chr12	754247	+	0.582039	caag	agg	ctc	0.309524	1	0	0	14	281	-3	0-25%
WNK1-4	ENSG00000060237	WNK1	4	7	Kinase	AAACCACCGTGGAAGTCGCC	chr12	754305	+	0.527744	actg	tgg	tgt	0.466667	1	0	0	12	254	-3	0-25%
WNK1-5	ENSG00000060237	WNK1	5	7	Kinase	GCCGTGGGAATGTCTAACGA	chr12	754211	+	0.683695	caag	tgg	ccg	0.347368	1	0	0	4	141	200	0-25%
WNK1-6	ENSG00000060237	WNK1	6	7	Kinase	ACACCAGGCGACTTCCACGG	chr12	754297	-	0.673957	gttc	tgg	ttt	0.384091	1	0	0	14	235	200	0-25%
WNK1-7	ENSG00000060237	WNK1	7	7	Kinase	CACTCTGCGGGACAGCCGCG	chr12	753890	-	0.651337	ggag	ggg	atg	0.381818	1	0	0	16	258	200	0-25%
HDAC7-1	ENSG00000061273	HDAC7	1	7	Epigenetics	GCACTCGTTCTGTAGAACCC	chr12	47797496	-	0.62991	cttg	tgg	agc	0.484034	1	0	0	26	748	-4	0-25%
HDAC7-2	ENSG00000061273	HDAC7	2	7	Epigenetics	GGCGTGTCCATGGAGAGCTG	chr12	47798651	+	0.568545	catc	tgg	gca	0.495918	1	0	3	61	807	296	0-25%
HDAC7-3	ENSG00000061273	HDAC7	3	7	Epigenetics	TGGCTGTTGAATGATCTGCA	chr12	47789539	+	0.733247	taca	tgg	tgt	0.4375	1	1	5	96	1146	347	50-75%
HDAC7-4	ENSG00000061273	HDAC7	4	7	Epigenetics	CGGTGACAACAGCAGGCACC	chr12	47791943	-	0.544238	cctg	cgg	agc	0.478261	1	0	3	55	756	347	50-75%
HDAC7-5	ENSG00000061273	HDAC7	5	7	Epigenetics	CCGATGCCCGAGTTGCAGGT	chr12	47798619	-	0.662835	cacg	ggg	acc	0.429668	1	0	0	7	197	200	0-25%
HDAC7-6	ENSG00000061273	HDAC7	6	7	Epigenetics	GTAGCAGCACGCCCGCATCA	chr12	47796265	-	0.583316	agta	ggg	tgc	0.273665	1	0	0	8	178	200	0-25%
HDAC7-7	ENSG00000061273	HDAC7	7	7	Epigenetics	GCTCACCTGTCTTGCGCAGA	chr12	47797393	+	0.500147	ttca	ggg	aag	0.435016	1	0	0	27	429	200	0-25%
TNK2-1	ENSG00000061938	TNK2	1	7	Kinase	TCGGCATGGGTCGGCCTGGT	chr3	195888425	-	0.436643	aaga	agg	tgg	0.316406	1	0	1	6	215	296	0-25%
TNK2-2	ENSG00000061938	TNK2	2	7	Kinase	GCCTCAACGGCAGTCAGGTG	chr3	195879047	-	0.531065	atcg	agg	gct	0.409091	1	0	3	30	456	321	25-50%
TNK2-3	ENSG00000061938	TNK2	3	7	Kinase	GCGTGAGCACCACCCCGTAG	chr3	195883186	+	0.644407	ggcg	agg	cgg	0.187291	1	0	0	5	185	-2	0-25%
TNK2-4	ENSG00000061938	TNK2	4	7	Kinase	TCGGTGGTCGAGCGAGTGCA	chr3	195883220	+	0.558511	ggtt	tgg	cat	0.497059	1	0	0	2	96	-2	0-25%
TNK2-5	ENSG00000061938	TNK2	5	7	Kinase	GACCTGGAGAAGATCGGCAT	chr3	195888438	-	0.603073	tgag	ggg	tcg	0.392982	1	0	0	46	540	200	0-25%
TNK2-6	ENSG00000061938	TNK2	6	7	Kinase	AAGACCTCGCCCGCCCCTGG	chr3	195884952	-	0.584484	ccgg	ggg	ccc	0.440816	1	0	0	25	517	200	0-25%
TNK2-7	ENSG00000061938	TNK2	7	7	Kinase	GGCGGGCGAGGTCTTCCGGA	chr3	195884971	+	0.574037	cagg	agg	tgc	0.315638	1	0	0	8	162	200	0-25%
LTK-1	ENSG00000062524	LTK	1	7	Kinase	TGGGTCATGATGCGGTACCT	chr15	41504430	+	0.544957	acac	ggg	gag	0.308	1	0	0	19	311	71	75-100%
LTK-2	ENSG00000062524	LTK	2	7	Kinase	CTGGGTCATGATGCGGTACC	chr15	41504429	+	0.329888	aaca	tgg	gga	0.432605	1	0	0	17	333	71	75-100%
LTK-3	ENSG00000062524	LTK	3	7	Kinase	TCTGTAGGGATATTGCCGCC	chr15	41505053	-	0.662004	ctac	cgg	aac	0.366541	1	0	0	8	181	47	50-75%
LTK-4	ENSG00000062524	LTK	4	7	Kinase	TCCCCTGCAGGTAGCTATCA	chr15	41505918	-	0.507079	ccag	agg	tga	0.416667	1	0	7	61	677	322	25-50%
LTK-5	ENSG00000062524	LTK	5	7	Kinase	GACGCTTCGTACCCAGAATC	chr15	41507565	+	0.422841	gcta	agg	acc	0.318474	1	0	0	2	112	200	0-25%
LTK-6	ENSG00000062524	LTK	6	7	Kinase	TAGGGCCAGTTATTACCGCA	chr15	41504859	-	0.627541	cctg	ggg	ggg	0.361111	1	0	0	11	213	250	50-75%
LTK-7	ENSG00000062524	LTK	7	7	Kinase	CATGCGGGACCTGCTGCAAC	chr15	41505267	-	0.394322	tggt	tgg	ccc	0.330827	1	0	0	31	486	250	50-75%
SPHK2-1	ENSG00000063176	SPHK2	1	7	Kinase	ATCGTCACGGTCTCGGGAGA	chr19	48628049	+	0.415006	tggc	cgg	gct	0.453782	1	0	0	6	166	72	75-100%
SPHK2-2	ENSG00000063176	SPHK2	2	7	Kinase	TCCTTCAACCTCATCCAGAC	chr19	48627835	+	0.52765	gctg	agg	taa	0.450669	1	0	4	84	1157	347	50-75%
SPHK2-3	ENSG00000063176	SPHK2	3	7	Kinase	GCGCGTTGCCCGAGCCGCAG	chr19	48628231	-	0.528474	gcca	ggg	agg	0.340909	1	0	1	17	293	372	75-100%
SPHK2-4	ENSG00000063176	SPHK2	4	7	Kinase	AGTAGGCCGCTGAGTCTGAG	chr19	48626176	-	0.699961	caga	ggg	ctg	0.417857	1	0	0	34	508	200	0-25%
SPHK2-5	ENSG00000063176	SPHK2	5	7	Kinase	GCGCAGCCGCTGTATGTGCA	chr19	48626073	-	0.49422	tggg	ggg	cct	0.358852	1	0	0	18	260	200	0-25%
SPHK2-6	ENSG00000063176	SPHK2	6	7	Kinase	TGCGCCCCAAACCTGAAGCC	chr19	48626102	+	0.482463	cggc	agg	ccc	0.436511	1	0	0	38	500	200	0-25%
SPHK2-7	ENSG00000063176	SPHK2	7	7	Kinase	CTACGAAGAGAACCGTGCCG	chr19	48626292	+	0.67532	ccac	agg	ccc	0.484115	1	0	0	7	92	225	25-50%
GPC1-1	ENSG00000063660	GPC1	1	7	Cell Surface Receptor	CCGGCCCCGCCATGGAGCTC	chr2	240435923	+	0.342651	gccg	cgg	gcc	0.465341	1	1	5	66	645	295	0-25%
GPC1-2	ENSG00000063660	GPC1	2	7	Cell Surface Receptor	GATCCGCAGGTGCTCACCTG	chr2	240459028	-	0.533728	gaca	tgg	gga	0.433884	1	0	6	38	605	296	0-25%
GPC1-3	ENSG00000063660	GPC1	3	7	Cell Surface Receptor	GCTGTACACGCAGAACGCGA	chr2	240462276	+	0.668096	gaga	ggg	cct	0.495918	1	0	0	4	103	200	0-25%
GPC1-4	ENSG00000063660	GPC1	4	7	Cell Surface Receptor	ACCTGCTGAACGACTCGGAG	chr2	240462218	+	0.621599	cagc	cgg	acg	0.419048	1	0	0	10	227	200	0-25%
GPC1-5	ENSG00000063660	GPC1	5	7	Cell Surface Receptor	CTGCGTGTACAGCTCTCCGA	chr2	240462255	-	0.574713	cgtt	agg	cgc	0.407607	1	0	0	7	214	200	0-25%
GPC1-6	ENSG00000063660	GPC1	6	7	Cell Surface Receptor	GCGCGGTCTCCAGCTCGGCA	chr2	240459110	-	0.546423	cgga	tgg	ctg	0.404082	1	0	0	22	307	200	0-25%
GPC1-7	ENSG00000063660	GPC1	7	7	Cell Surface Receptor	CCGCCAGATCTACGGAGCCA	chr2	240436038	+	0.543246	aggt	agg	gct	0.409091	1	0	0	16	182	200	0-25%
ADCK1-1	ENSG00000063761	ADCK1	1	7	Kinase	GGCAGAGCAGTTGCTACGGT	chr14	77819111	+	0.59451	ggtg	agg	ttt	0.304615	1	0	0	19	453	-4	0-25%
ADCK1-2	ENSG00000063761	ADCK1	2	7	Kinase	AGATCGACGTCAATGAGGTG	chr14	77907918	+	0.682806	aaca	agg	tca	0.310227	1	0	0	12	218	46	50-75%
ADCK1-3	ENSG00000063761	ADCK1	3	7	Kinase	GCTGCATGATGGGCGGACGG	chr14	77887180	+	0.66899	cagt	tgg	ccg	0.496445	1	0	0	23	440	23	25-50%
ADCK1-4	ENSG00000063761	ADCK1	4	7	Kinase	GAGCTTCGATGACACCCCTC	chr14	77887123	+	0.428803	tcca	tgg	gga	0.4	1	0	0	21	328	23	25-50%
ADCK1-5	ENSG00000063761	ADCK1	5	7	Kinase	CAGCATGCAAGAGATCCGCC	chr14	77859246	+	0.60002	agag	agg	tca	0.439349	1	0	0	15	421	200	0-25%
ADCK1-6	ENSG00000063761	ADCK1	6	7	Kinase	GTGCAGTACCTTCAGCGTGC	chr14	77859195	-	0.460653	ggct	tgg	tgt	0.392	1	0	0	23	297	200	0-25%
ADCK1-7	ENSG00000063761	ADCK1	7	7	Kinase	TGACAGCGCCAAAGTCATTA	chr14	77819072	-	0.446866	accc	ggg	tcc	0.373422	1	0	0	31	445	200	0-25%
LIMCH1-1	ENSG00000064042	LIMCH1	1	7	uncharacterized	TCTTCCAACGAGCCAGGTCC	chr4	41646123	-	0.40644	cgac	tgg	cag	0.46281	1	0	2	30	473	321	25-50%
LIMCH1-2	ENSG00000064042	LIMCH1	2	7	uncharacterized	AGGAACTTGTCCTACCTTAA	chr4	41646890	-	0.30184	ctta	agg	tct	0.451282	1	0	2	34	701	346	50-75%
LIMCH1-3	ENSG00000064042	LIMCH1	3	7	uncharacterized	TGTAGCAATCATTACAGTTC	chr4	41692354	-	0.406079	cgca	agg	aga	0.346667	1	0	4	95	1114	372	75-100%
LIMCH1-4	ENSG00000064042	LIMCH1	4	7	uncharacterized	TAGGCTATACTTACTCGCAG	chr4	41494602	-	0.703661	aata	agg	agg	0.471579	1	0	0	10	211	200	0-25%
LIMCH1-5	ENSG00000064042	LIMCH1	5	7	uncharacterized	AAACGCAGTATCCGAGACAG	chr4	41613505	+	0.694445	tcct	tgg	cta	0.443728	1	0	0	18	397	200	0-25%
LIMCH1-6	ENSG00000064042	LIMCH1	6	7	uncharacterized	ACATCTGGCAGCTTCCGATG	chr4	41619221	-	0.668282	cttc	agg	caa	0.485333	1	0	0	40	490	200	0-25%
LIMCH1-7	ENSG00000064042	LIMCH1	7	7	uncharacterized	GAATCATCTCTGCCGTGGCG	chr4	41613563	-	0.601564	gaag	agg	agg	0.352941	1	0	0	9	223	200	0-25%
HIPK2-1	ENSG00000064393	HIPK2	1	7	Kinase	AATCTGTCGTCATGTTCACC	chr7	139626782	+	0.599303	tcca	tgg	acg	0.419048	1	0	1	32	508	346	50-75%
HIPK2-2	ENSG00000064393	HIPK2	2	7	Kinase	TCTTGGGCCGAGGGACGTTT	chr7	139716406	-	0.384804	gagt	ggg	caa	0.4875	1	0	0	14	220	-3	0-25%
HIPK2-3	ENSG00000064393	HIPK2	3	7	Kinase	CCGAGGGACGTTTGGGCAAG	chr7	139716399	-	0.46312	tggg	tgg	tca	0.408333	1	0	2	11	229	297	0-25%
HIPK2-4	ENSG00000064393	HIPK2	4	7	Kinase	TTCTTGGGCCGAGGGACGTT	chr7	139716407	-	0.254617	agag	tgg	gca	0.444262	1	0	1	9	247	297	0-25%
HIPK2-5	ENSG00000064393	HIPK2	5	7	Kinase	GATTCAGAATAATGCAAGCG	chr7	139716558	-	0.672104	ccat	ggg	cca	0.358737	1	0	0	35	640	200	0-25%
HIPK2-6	ENSG00000064393	HIPK2	6	7	Kinase	TGGACTCAAGCGTAAGAGCG	chr7	139716630	-	0.661292	aatg	agg	aga	0.386842	1	0	0	9	162	200	0-25%
HIPK2-7	ENSG00000064393	HIPK2	7	7	Kinase	CGATGGTCTGCTCGTAAGGT	chr7	139716797	+	0.521676	aaga	agg	ctt	0.48445	1	0	0	0	87	200	0-25%
ABCA7-1	ENSG00000064687	ABCA7	1	7	Cell Surface Receptor	TCCTCTGCCCACGGTATACC	chr19	1059023	-	0.328646	ggca	tgg	gag	0.251087	1	0	0	21	441	71	75-100%
ABCA7-2	ENSG00000064687	ABCA7	2	7	Cell Surface Receptor	TCGAAGGTCCGGTTCACCTG	chr19	1043723	-	0.573476	ctcc	tgg	aca	0.464286	1	0	1	12	193	296	0-25%
ABCA7-3	ENSG00000064687	ABCA7	3	7	Cell Surface Receptor	TGTTATCCTGGACGAGCCTA	chr19	1051519	+	0.527289	aagt	cgg	ctg	0.302198	1	0	0	15	291	22	25-50%
ABCA7-4	ENSG00000064687	ABCA7	4	7	Cell Surface Receptor	TGGTACGCAGACCGGCCTGC	chr19	1063595	+	0.520615	ctca	agg	cac	0.3276	1	0	0	8	245	72	75-100%
ABCA7-5	ENSG00000064687	ABCA7	5	7	Cell Surface Receptor	GCCCCACACGTAGCGCAGGT	chr19	1046269	-	0.693533	agcc	cgg	tca	0.216532	1	0	0	12	214	200	0-25%
ABCA7-6	ENSG00000064687	ABCA7	6	7	Cell Surface Receptor	CGTAGCGCAGGTCGGTCAGG	chr19	1046261	-	0.636068	caca	ggg	tcc	0.5	1	0	0	5	131	200	0-25%
ABCA7-7	ENSG00000064687	ABCA7	7	7	Cell Surface Receptor	CACACGTCGTCCACATAGCA	chr19	1046391	-	0.63026	agct	cgg	ata	0.37987	1	0	0	11	250	200	0-25%
PKN2-1	ENSG00000065243	PKN2	1	7	Kinase	GAGCGCTCCAATCAATTAGC	chr1	88833245	-	0.485849	atca	tgg	atc	0.220982	1	0	0	8	155	71	75-100%
PKN2-2	ENSG00000065243	PKN2	2	7	Kinase	AATTTCCAGTTCACGTGACT	chr1	88804390	-	0.537546	ctga	agg	ata	0.5	1	0	2	48	677	321	25-50%
PKN2-3	ENSG00000065243	PKN2	3	7	Kinase	GTAATGGAATATGCTGCCGG	chr1	88813675	+	0.668649	cttt	tgg	gga	0.394872	1	0	2	25	363	372	75-100%
PKN2-4	ENSG00000065243	PKN2	4	7	Kinase	TAATGGAATATGCTGCCGGT	chr1	88813676	+	0.634432	tttg	ggg	gac	0.484034	1	0	1	11	382	372	75-100%
PKN2-5	ENSG00000065243	PKN2	5	7	Kinase	GCAGAATCTCCCCCCGTTCG	chr1	88684596	-	0.6247	gtga	ggg	ttg	0.27641	1	0	0	7	174	200	0-25%
PKN2-6	ENSG00000065243	PKN2	6	7	Kinase	ATGGCGTCCAACCCCGAACG	chr1	88684596	+	0.593066	cgca	ggg	gga	0.2205	1	0	0	3	48	200	0-25%
PKN2-7	ENSG00000065243	PKN2	7	7	Kinase	CAATGGCGTCCAACCCCGAA	chr1	88684594	+	0.556112	agcg	cgg	ggg	0.329414	1	0	0	3	108	200	0-25%
DGKA-1	ENSG00000065357	DGKA	1	7	Kinase	ATCGTCAATACTCACTGTAC	chr12	55953407	-	0.484572	tggg	agg	gcg	0.497538	1	0	0	22	340	71	75-100%
DGKA-2	ENSG00000065357	DGKA	2	7	Kinase	TCATTGAGACACACCACATC	chr12	55937978	-	0.474624	aaca	tgg	tta	0.446429	1	0	2	45	718	296	0-25%
DGKA-3	ENSG00000065357	DGKA	3	7	Kinase	TGCGAGTCAAGCATTGGTCT	chr12	55939499	+	0.501842	tctg	tgg	caa	0.233981	1	0	0	18	339	23	25-50%
DGKA-4	ENSG00000065357	DGKA	4	7	Kinase	ACTCATGGCCCACCGCTTGC	chr12	55940642	-	0.373784	tcac	agg	cag	0.424736	1	0	0	25	358	23	25-50%
DGKA-5	ENSG00000065357	DGKA	5	7	Kinase	GATGCGAGTGGCTGAATACC	chr12	55938956	+	0.484314	agat	tgg	att	0.398864	1	0	0	8	255	200	0-25%
DGKA-6	ENSG00000065357	DGKA	6	7	Kinase	GTCCGTGTCGTACAGCTTGA	chr12	55938518	-	0.414078	ttct	agg	tga	0.344118	1	0	0	15	367	200	0-25%
DGKA-7	ENSG00000065357	DGKA	7	7	Kinase	CGCCATCCTCGAAGAGCTTT	chr12	55937046	-	0.292862	atct	agg	aca	0.309524	1	0	0	5	245	200	0-25%
ERBB3-1	ENSG00000065361	ERBB3	1	7	Cell Surface Receptor	GCCGCGCAGAGACTGCGGTG	chr12	56093549	+	0.670062	atcg	agg	gaa	0.396351	1	0	1	34	544	321	25-50%
ERBB3-2	ENSG00000065361	ERBB3	2	7	Cell Surface Receptor	GCTCTGGTCCTTTACACCTA	chr12	56095255	-	0.595008	tgaa	ggg	aag	0.454737	1	0	2	39	714	321	25-50%
ERBB3-3	ENSG00000065361	ERBB3	3	7	Cell Surface Receptor	GCACCATACCATGTTCCTCA	chr12	56097800	-	0.634839	ctat	agg	tag	0.406163	1	0	0	64	828	48	50-75%
ERBB3-4	ENSG00000065361	ERBB3	4	7	Cell Surface Receptor	GATCATGTGAGACAACACCG	chr12	56097174	+	0.785899	gctg	ggg	ggc	0.5	1	0	1	26	421	348	50-75%
ERBB3-5	ENSG00000065361	ERBB3	5	7	Cell Surface Receptor	ACCATTGCCCAACCTCCGCG	chr12	56085066	+	0.661557	ctct	tgg	tgc	0.328125	1	0	0	12	214	200	0-25%
ERBB3-6	ENSG00000065361	ERBB3	6	7	Cell Surface Receptor	GAGGGACCCAGGTCTACGAT	chr12	56085092	+	0.65938	gtgc	ggg	aag	0.271607	1	0	0	11	222	200	0-25%
ERBB3-7	ENSG00000065361	ERBB3	7	7	Cell Surface Receptor	AAACTTCCCATCGTAGACCT	chr12	56085087	-	0.637654	tggc	ggg	tcc	0.495198	1	0	0	18	329	200	0-25%
MAP2K4-1	ENSG00000065559	MAP2K4	1	7	Kinase	GGGCTCGGAGCCGCCATTGT	chr17	12020885	-	0.338206	gctc	tgg	gag	0.345369	1	1	0	24	336	295	0-25%
MAP2K4-2	ENSG00000065559	MAP2K4	2	7	Kinase	TATCCTTGTCGTGATGCGCT	chr17	12125313	-	0.452943	atca	tgg	gtc	0.228571	1	0	0	7	132	48	50-75%
MAP2K4-3	ENSG00000065559	MAP2K4	3	7	Kinase	ATCCTTGTCGTGATGCGCTT	chr17	12125312	-	0.417563	tcat	ggg	tct	0.45	1	0	0	5	174	48	50-75%
MAP2K4-4	ENSG00000065559	MAP2K4	4	7	Kinase	GGTGCACTCTTCAGAGAGGT	chr17	12095692	+	0.582386	ttat	agg	aat	0.492188	1	0	10	63	913	323	25-50%
MAP2K4-5	ENSG00000065559	MAP2K4	5	7	Kinase	GCGGCTCCGAGCCCGAGCGG	chr17	12020905	+	0.46483	aatg	cgg	cgg	0.42	1	0	2	51	525	500	0-25%
MAP2K4-6	ENSG00000065559	MAP2K4	6	7	Kinase	GCGGCACCCCCGGCCCCGTA	chr17	12020954	+	0.462853	ggca	ggg	tcc	0.475817	1	0	2	29	479	500	0-25%
MAP2K4-7	ENSG00000065559	MAP2K4	7	7	Kinase	CCCTGCATGCTGCTGACGGC	chr17	12020984	-	0.346595	ctta	cgg	gtg	0.466667	1	1	1	66	780	500	0-25%
SLK-1	ENSG00000065613	SLK	1	7	Kinase	ATTAAATTTTATCAGACGTC	chr10	104005912	+	0.435901	tacc	agg	aac	0.456109	1	0	4	149	1793	346	50-75%
SLK-2	ENSG00000065613	SLK	2	7	Kinase	GAAACAGACTATCGAACGCC	chr10	104008242	+	0.521632	agca	tgg	aac	0.389774	1	0	0	8	151	48	50-75%
SLK-3	ENSG00000065613	SLK	3	7	Kinase	AATTTTCCGGCGCTTTGAGC	chr10	104006020	+	0.447723	aaca	agg	aaa	0.357292	1	0	0	12	358	48	50-75%
SLK-4	ENSG00000065613	SLK	4	7	Kinase	CCGCGAACTGCATCAGCTGC	chr10	104020607	+	0.503371	atgt	agg	tca	0.426622	1	0	0	28	298	73	75-100%
SLK-5	ENSG00000065613	SLK	5	7	Kinase	GATCCGGTGGAATGCAAGCT	chr10	104025698	-	0.542946	ttat	ggg	aat	0.386905	1	0	0	16	222	275	75-100%
SLK-6	ENSG00000065613	SLK	6	7	Kinase	GCAGTACGAACACGTGAAGA	chr10	103967817	+	0.61068	agaa	ggg	acc	0.235294	1	0	2	24	338	500	0-25%
SLK-7	ENSG00000065613	SLK	7	7	Kinase	TTTCTATTAAAGTGATACCC	chr10	103999195	-	0.56818	gcca	agg	gac	0.487443	1	0	6	91	1474	500	0-25%
PRKCQ-1	ENSG00000065675	PRKCQ	1	7	Kinase	ACGTTTCTGTTCCTAGAGAA	chr10	6511192	-	0.533295	cctt	cgg	gca	0.4375	1	0	4	146	0	296	0-25%
PRKCQ-2	ENSG00000065675	PRKCQ	2	7	Kinase	TATACATCTGCCCGTTCTCT	chr10	6511192	+	0.484241	tgga	agg	aac	0.417614	1	0	1	24	478	296	0-25%
PRKCQ-3	ENSG00000065675	PRKCQ	3	7	Kinase	ATATCAGCCGCTCCATCCCG	chr10	6428227	+	0.627535	cagg	ggg	ttc	0.422466	1	0	0	22	365	73	75-100%
PRKCQ-4	ENSG00000065675	PRKCQ	4	7	Kinase	CCCACCGTTCCGGCCGAAAG	chr10	6430813	-	0.553867	ttga	tgg	taa	0.477273	1	0	0	4	140	73	75-100%
PRKCQ-5	ENSG00000065675	PRKCQ	5	7	Kinase	CTCGCCCTGACAAGACTGGC	chr10	6515082	+	0.508457	cagc	agg	acc	0.485294	1	0	0	16	390	200	0-25%
PRKCQ-6	ENSG00000065675	PRKCQ	6	7	Kinase	GTCAAAGAGTATGTCGAATC	chr10	6515021	-	0.428522	gctc	agg	taa	0.228571	1	0	0	34	1389	200	0-25%
PRKCQ-7	ENSG00000065675	PRKCQ	7	7	Kinase	CTTTGCTTTGCATCAGCGCC	chr10	6498503	-	0.260201	gctt	ggg	gtg	0.418478	1	0	0	43	618	200	0-25%
CDK13-1	ENSG00000065883	CDK13	1	7	Kinase	TCGGGATTTTCCAGACCGTC	chr7	39987599	-	0.455184	tgct	tgg	tga	0.420202	1	0	1	6	166	321	25-50%
CDK13-2	ENSG00000065883	CDK13	2	7	Kinase	TGCAAGTTTTATCTGCCCTC	chr7	40047821	-	0.466332	agtc	tgg	tgg	0.442126	1	1	3	84	1110	346	50-75%
CDK13-3	ENSG00000065883	CDK13	3	7	Kinase	ACCCATACCTATTATTTAGA	chr7	40046015	-	0.339853	tcat	agg	ata	0.459184	1	0	2	51	978	347	50-75%
CDK13-4	ENSG00000065883	CDK13	4	7	Kinase	AGTTGGAGGAACGCCGCAAG	chr7	39950718	+	0.596487	aaga	cgg	agg	0.364796	1	0	0	10	231	200	0-25%
CDK13-5	ENSG00000065883	CDK13	5	7	Kinase	TGGACGACTTAGTCCGGCTG	chr7	39951482	-	0.579349	tcct	cgg	tgg	0.284375	1	0	0	6	143	200	0-25%
CDK13-6	ENSG00000065883	CDK13	6	7	Kinase	CGGGCCGAGGTCGCCAAGAG	chr7	39951380	+	0.573451	ggaa	cgg	cag	0.4375	1	0	0	9	287	200	0-25%
CDK13-7	ENSG00000065883	CDK13	7	7	Kinase	TGGCCGAAGCGCTTTTCCGG	chr7	39951413	-	0.559879	gatg	cgg	ccg	0.28877	1	0	0	3	111	200	0-25%
YBX1-1	ENSG00000065978	YBX1	1	5	Cell Surface Receptor	GTTTACGTGGACCATACCTG	chr1	42697261	-	0.71772	acat	cgg	aat	0.370192	1	0	0	13	202	71	75-100%
YBX1-2	ENSG00000065978	YBX1	2	5	Cell Surface Receptor	GTTCCCAAAACCTTCGTTGC	chr1	42683403	-	0.332218	tact	tgg	aaa	0.309524	1	0	1	32	368	296	0-25%
YBX1-3	ENSG00000065978	YBX1	3	5	Cell Surface Receptor	GGACCATACCTGCGGAATCG	chr1	42697253	-	0.617718	acgt	tgg	tct	0.323529	1	0	0	6	153	275	75-100%
YBX1-4	ENSG00000065978	YBX1	4	5	Cell Surface Receptor	TTTTCCAGCAACGAAGGTTT	chr1	42683410	+	0.249983	tttc	tgg	gaa	0.454545	1	0	5	46	801	500	0-25%
YBX1-5	ENSG00000065978	YBX1	5	5	Cell Surface Receptor	TTTTCAGGGTGCTGACAACC	chr1	42697188	+	0.456381	gtct	agg	gtg	0.439349	1	0	6	65	954	550	50-75%
SMARCD1-1	ENSG00000066117	SMARCD1	1	7	Epigenetics	GGTACCAGTTCACGAATCTT	chr12	50086754	-	0.314306	ttct	agg	aac	0.356971	1	0	0	13	218	21	25-50%
SMARCD1-2	ENSG00000066117	SMARCD1	2	7	Epigenetics	GCTCCGGGAAGATGGCGGCC	chr12	50085374	+	0.408051	ggcg	cgg	gcg	0.484848	1	1	5	44	599	295	0-25%
SMARCD1-3	ENSG00000066117	SMARCD1	3	7	Epigenetics	TGACAAACTCCCGCTCGTGA	chr12	50090361	-	0.61384	caga	ggg	tcc	0.5	1	0	0	8	151	48	50-75%
SMARCD1-4	ENSG00000066117	SMARCD1	4	7	Epigenetics	ATGACAAACTCCCGCTCGTG	chr12	50090362	-	0.550224	acag	agg	gtc	0.392857	1	0	0	9	191	48	50-75%
SMARCD1-5	ENSG00000066117	SMARCD1	5	7	Epigenetics	GAGCGGTACAGCCCTTGACC	chr12	50085503	-	0.605673	cggg	cgg	agc	0.425595	1	0	0	14	211	200	0-25%
SMARCD1-6	ENSG00000066117	SMARCD1	6	7	Epigenetics	GGAGCCGGGCCCATTCGCAC	chr12	50085482	-	0.580133	accc	agg	agg	0.207407	1	0	0	18	396	200	0-25%
SMARCD1-7	ENSG00000066117	SMARCD1	7	7	Epigenetics	CTCACCGGATAGGCCGCTCC	chr12	50085533	-	0.558847	ccca	ggg	cat	0.307692	1	0	0	13	178	200	0-25%
KDM4A-1	ENSG00000066135	KDM4A	1	7	Epigenetics	TGCCCCGCTTCAAACTGGTA	chr1	43694101	+	0.433471	cccc	agg	gct	0.435407	1	0	0	18	291	71	75-100%
KDM4A-2	ENSG00000066135	KDM4A	2	7	Epigenetics	GTGAGCAGCACTCACTGGCA	chr1	43691046	-	0.567277	aaag	tgg	acc	0.492711	1	0	8	89	997	346	50-75%
KDM4A-3	ENSG00000066135	KDM4A	3	7	Epigenetics	GAGACACAGTACCTTTGGCG	chr1	43665739	-	0.684658	agaa	agg	cgt	0.303896	1	0	0	15	325	-2	0-25%
KDM4A-4	ENSG00000066135	KDM4A	4	7	Epigenetics	AAATCAGGGTCATCTTGTGG	chr1	43666496	-	0.690936	gggg	cgg	aga	0.419048	1	0	5	73	893	298	0-25%
KDM4A-5	ENSG00000066135	KDM4A	5	7	Epigenetics	TTCAAACTCACTATAGCGTG	chr1	43660310	-	0.689098	gctc	ggg	tac	0.410545	1	0	0	18	412	200	0-25%
KDM4A-6	ENSG00000066135	KDM4A	6	7	Epigenetics	TATCGCTATTGGCTATCTTG	chr1	43655747	-	0.611692	cact	cgg	aac	0.482857	1	0	0	14	336	200	0-25%
KDM4A-7	ENSG00000066135	KDM4A	7	7	Epigenetics	TGCCGCACAGAGCTATGGGT	chr1	43669255	-	0.604103	aact	ggg	cct	0.43126	1	0	0	22	465	225	25-50%
SPI1-1	ENSG00000066336	SPI1	1	7	Transcription Factor	GGAGCCCGGCTGGATGTTAC	chr11	47378348	-	0.365854	actc	agg	cgt	0.483137	1	0	2	18	324	295	0-25%
SPI1-2	ENSG00000066336	SPI1	2	7	Transcription Factor	GGAGTCCCGGTACTCACAGG	chr11	47378307	+	0.575311	tgga	ggg	gac	0.434462	1	0	2	24	427	296	0-25%
SPI1-3	ENSG00000066336	SPI1	3	7	Transcription Factor	GCGACATGAAGGACAGCATC	chr11	47355474	-	0.451559	agcg	tgg	tgg	0.340265	1	0	0	49	1226	48	50-75%
SPI1-4	ENSG00000066336	SPI1	4	7	Transcription Factor	CGCTGCGGAGCAGGTCCAAC	chr11	47355508	+	0.385674	tcgc	agg	aac	0.482143	1	0	0	13	230	48	50-75%
SPI1-5	ENSG00000066336	SPI1	5	7	Transcription Factor	CGAACTCGCTGTGCACGTGG	chr11	47360011	+	0.565436	ctct	tgg	ggg	0.457031	1	0	0	10	152	200	0-25%
SPI1-6	ENSG00000066336	SPI1	6	7	Transcription Factor	AATACTCGTGCGTTTGGCGT	chr11	47375684	+	0.445741	gggt	tgg	tat	0.140432	1	0	0	2	71	200	0-25%
SPI1-7	ENSG00000066336	SPI1	7	7	Transcription Factor	TTGGTATAGATCCGTGTCAT	chr11	47375703	+	0.417062	ggcg	agg	gca	0.475962	1	0	0	18	400	200	0-25%
FGFR2-1	ENSG00000066468	FGFR2	1	7	Cell Surface Receptor	GAAACGACCCCAGCTGACCA	chr10	121593812	+	0.635935	agat	tgg	tta	0.294663	1	0	2	26	441	295	0-25%
FGFR2-2	ENSG00000066468	FGFR2	2	7	Cell Surface Receptor	GGCCGGTGAGGCGATCGCTC	chr10	121520166	+	0.516177	gatg	tgg	tgg	0.336842	1	0	1	9	150	321	25-50%
FGFR2-3	ENSG00000066468	FGFR2	3	7	Cell Surface Receptor	ACCGTAACCATGGTCAGCTG	chr10	121593808	-	0.616294	tggt	ggg	tcg	0.317647	1	0	0	11	292	200	0-25%
FGFR2-4	ENSG00000066468	FGFR2	4	7	Cell Surface Receptor	AAGTTTCGCTGCCCAGCCGG	chr10	121551370	-	0.530922	tgtc	ggg	gaa	0.450216	1	0	0	16	282	200	0-25%
FGFR2-5	ENSG00000066468	FGFR2	5	7	Cell Surface Receptor	TTTTTCAGCCACCGCATGGT	chr10	121551348	+	0.49736	cccg	tgg	cat	0.47539	1	0	0	50	590	200	0-25%
FGFR2-6	ENSG00000066468	FGFR2	6	7	Cell Surface Receptor	CGCACCTCTAGCGACTCCCC	chr10	121565647	+	0.495821	gcag	tgg	cgc	0.497159	1	0	0	8	227	200	0-25%
FGFR2-7	ENSG00000066468	FGFR2	7	7	Cell Surface Receptor	GTACCGTAACCATGGTCAGC	chr10	121593810	-	0.488362	attg	tgg	ggt	0.224599	1	0	0	4	142	200	0-25%
ZFAT-1	ENSG00000066827	ZFAT	1	7	Epigenetics	CAAGACCAACCATCCTGGTA	chr8	134590266	-	0.547798	atat	agg	ttg	0.375	1	0	0	30	548	46	50-75%
ZFAT-2	ENSG00000066827	ZFAT	2	7	Epigenetics	AAGGTCAGACTCGTTACCTA	chr8	134610654	+	0.574691	gttc	agg	agc	0.425455	1	0	2	15	319	296	0-25%
ZFAT-3	ENSG00000066827	ZFAT	3	7	Epigenetics	GACCGCCATATGCTGGTCCA	chr8	134602443	-	0.616115	ccgt	cgg	aga	0.412005	1	0	0	9	215	22	25-50%
ZFAT-4	ENSG00000066827	ZFAT	4	7	Epigenetics	GGTGAACGAGCAATAGTCGC	chr8	134602732	+	0.54924	ggca	agg	cga	0.375	1	0	0	4	110	22	25-50%
ZFAT-5	ENSG00000066827	ZFAT	5	7	Epigenetics	AAACATCGTGAGTCCGACTG	chr8	134637615	-	0.704408	caga	agg	aca	0.460795	1	0	0	10	191	200	0-25%
ZFAT-6	ENSG00000066827	ZFAT	6	7	Epigenetics	TCCGACTGAGGACAGCCCGC	chr8	134637603	-	0.535178	tgag	tgg	ctc	0.34198	1	0	0	12	222	200	0-25%
ZFAT-7	ENSG00000066827	ZFAT	7	7	Epigenetics	CAAGTTCAAGCACTCGCTGC	chr8	134602861	-	0.485217	tctt	agg	ccc	0.444444	1	0	0	23	338	200	0-25%
PFKP-1	ENSG00000067057	PFKP	1	7	Kinase	CCGGGAGTCGTCCGCGTCCA	chr10	3067598	-	0.446511	gggc	tgg	cga	0.485294	1	0	0	11	132	-5	0-25%
PFKP-2	ENSG00000067057	PFKP	2	7	Kinase	GCCAATGATCGTCCCGCCCT	chr10	3101364	-	0.471408	cact	ggg	aaa	0.337662	1	0	0	11	303	-4	0-25%
PFKP-3	ENSG00000067057	PFKP	3	7	Kinase	GTAGATACCCATGCGCACCA	chr10	3082413	-	0.744394	ccac	cgg	cac	0.476976	1	0	0	8	225	-3	0-25%
PFKP-4	ENSG00000067057	PFKP	4	7	Kinase	GAACGCTGCCGTCCGTGCCG	chr10	3082407	+	0.596196	gtat	tgg	tgc	0.357525	1	0	0	8	128	-3	0-25%
PFKP-5	ENSG00000067057	PFKP	5	7	Kinase	GCGCATGGGTATCTACGTGG	chr10	3082431	+	0.682401	tggt	ggg	cca	0.369318	1	0	0	11	180	200	0-25%
PFKP-6	ENSG00000067057	PFKP	6	7	Kinase	CGTCCCCGCCGATCACACAC	chr10	3101467	-	0.676199	ctcc	agg	ttg	0.499032	1	0	0	8	222	200	0-25%
PFKP-7	ENSG00000067057	PFKP	7	7	Kinase	GTACGCCTACCTCAACGTGG	chr10	3103822	+	0.663844	agaa	tgg	gca	0.339733	1	0	0	9	104	200	0-25%
SP100-1	ENSG00000067066	SP100	1	7	Epigenetics	GGTCTTCCGTGAACATCCTA	chr2	230442935	-	0.563459	ccct	ggg	aaa	0.380435	1	1	8	31	337	296	0-25%
SP100-2	ENSG00000067066	SP100	2	7	Epigenetics	TGGTCTTCCGTGAACATCCT	chr2	230442936	-	0.421889	accc	agg	gaa	0.405195	1	1	1	36	583	296	0-25%
SP100-3	ENSG00000067066	SP100	3	7	Epigenetics	AAGCTAAGTATACGCTGCGG	chr2	230506413	+	0.651507	ctgg	tgg	ata	0.327731	1	0	0	5	119	48	50-75%
SP100-4	ENSG00000067066	SP100	4	7	Epigenetics	ACCGCGGAGCATCCAAGAAC	chr2	230506390	+	0.43262	ggag	tgg	aag	0.303333	1	0	0	12	143	48	50-75%
SP100-5	ENSG00000067066	SP100	5	7	Epigenetics	TCACGACCCCAGATTGTACC	chr2	230464144	+	0.590535	ttgc	agg	taa	0.482857	1	0	0	19	205	225	25-50%
SP100-6	ENSG00000067066	SP100	6	7	Epigenetics	CAGATGTACACCCGAGTAGA	chr2	230541976	+	0.363337	tgag	agg	gtt	0.451172	1	0	0	12	266	275	75-100%
SP100-7	ENSG00000067066	SP100	7	7	Epigenetics	GCAGCCTGTCATCTACACCC	chr2	230442956	-	0.68067	taga	tgg	tct	0.477551	1	0	1	69	900	500	0-25%
PLPP1-1	ENSG00000067113	PLPP1	1	7	Cell Surface Receptor	AGTACATGGAAAACGAAGAG	chr5	55441883	+	0.674755	atgc	tgg	cct	0.494118	1	1	1	112	1649	347	50-75%
PLPP1-2	ENSG00000067113	PLPP1	2	7	Cell Surface Receptor	GCAACACGCAGAGCACATCG	chr5	55534590	+	0.691389	ccca	agg	gcc	0.387753	1	0	0	10	267	200	0-25%
PLPP1-3	ENSG00000067113	PLPP1	3	7	Cell Surface Receptor	CAAGACGCGGCTGCCGTACG	chr5	55534603	-	0.56251	ttga	tgg	ccc	0.429898	1	0	0	5	72	200	0-25%
PLPP1-4	ENSG00000067113	PLPP1	4	7	Cell Surface Receptor	CAGACTGCGGCCTCACTTCT	chr5	55467970	-	0.310034	tagg	tgg	atg	0.459184	1	0	0	38	644	225	25-50%
PLPP1-5	ENSG00000067113	PLPP1	5	7	Cell Surface Receptor	GCCACTATTTACAAAGCCAT	chr5	55468056	-	0.496662	cata	tgg	aac	0.454545	1	0	6	94	1091	500	0-25%
PLPP1-6	ENSG00000067113	PLPP1	6	7	Cell Surface Receptor	TTGAATACTACATATGTCGA	chr5	55467899	-	0.622845	taca	ggg	aat	0.364372	1	0	1	50	693	525	25-50%
PLPP1-7	ENSG00000067113	PLPP1	7	7	Cell Surface Receptor	ATTGAATACTACATATGTCG	chr5	55467900	-	0.616618	ttac	agg	gaa	0.4725	1	0	1	45	646	525	25-50%
NEO1-1	ENSG00000067141	NEO1	1	7	Cell Surface Receptor	GCCCCACGAACTTACACTCT	chr15	73301454	-	0.530553	gatg	cgg	agt	0.301275	1	0	0	24	326	71	75-100%
NEO1-2	ENSG00000067141	NEO1	2	7	Cell Surface Receptor	CCGCGCCCGCCGCTTACCTG	chr15	73052804	-	0.581772	gggc	ggg	act	0.451765	1	0	6	49	490	296	0-25%
NEO1-3	ENSG00000067141	NEO1	3	7	Cell Surface Receptor	CGGGCTTTATCGCTGCGTAG	chr15	73122739	+	0.607124	atgg	tgg	aaa	0.185294	1	0	0	2	47	-2	0-25%
NEO1-4	ENSG00000067141	NEO1	4	7	Cell Surface Receptor	GACTGAGTATAATTTCCGAG	chr15	73258794	+	0.740163	gggg	tgg	ctg	0.343915	1	0	0	36	452	23	25-50%
NEO1-5	ENSG00000067141	NEO1	5	7	Cell Surface Receptor	CATCTAGCACCAGCCACAAC	chr15	73236355	+	0.486265	tgac	ggg	acc	0.411765	1	0	0	67	1109	225	25-50%
NEO1-6	ENSG00000067141	NEO1	6	7	Cell Surface Receptor	TTGTAGTCGGATCCTAGGTC	chr15	73278167	-	0.518498	aggt	tgg	cag	0.272222	1	0	0	9	166	250	50-75%
NEO1-7	ENSG00000067141	NEO1	7	7	Cell Surface Receptor	TGGTCACAGCACTCTCATAC	chr15	73266381	-	0.432617	ggcc	agg	ggg	0.241758	1	0	0	58	740	250	50-75%
PHKA1-1	ENSG00000067177	PHKA1	1	7	Kinase	ACAGCAACCATAACGACCCT	chrX	72657639	+	0.606769	agcg	ggg	aat	0.403361	1	0	1	33	507	321	25-50%
PHKA1-2	ENSG00000067177	PHKA1	2	7	Kinase	TGATTCAACCAGTCATGGTA	chrX	72623107	-	0.551371	atta	agg	agg	0.499074	1	0	5	45	638	346	50-75%
PHKA1-3	ENSG00000067177	PHKA1	3	7	Kinase	GACTTCGGGATATGGGAACG	chrX	72676132	-	0.698532	ccag	tgg	aga	0.461538	1	1	0	14	294	297	0-25%
PHKA1-4	ENSG00000067177	PHKA1	4	7	Kinase	GGAGGAACACTGTACAGCTC	chrX	72653457	+	0.546088	gtca	tgg	cag	0.4875	1	0	3	57	740	322	25-50%
PHKA1-5	ENSG00000067177	PHKA1	5	7	Kinase	TCATCCGCCAGCGGCTACAG	chrX	72635215	+	0.61157	cctg	agg	tag	0.468187	1	0	0	10	284	225	25-50%
PHKA1-6	ENSG00000067177	PHKA1	6	7	Kinase	TGTACCGAAGCCCGATGTTG	chrX	72650400	-	0.549007	ctac	tgg	ttc	0.355321	1	0	0	7	118	225	25-50%
PHKA1-7	ENSG00000067177	PHKA1	7	7	Kinase	TGAACCACAACATCGGGCTT	chrX	72650407	+	0.507335	acct	cgg	tac	0.321637	1	0	0	62	1176	225	25-50%
TNFRSF1A-1	ENSG00000067182	TNFRSF1A	1	7	Cell Surface Receptor	AGAGGTGCACGGTCCCATTG	chr12	6333385	+	0.601353	cagg	agg	cag	0.445269	1	0	0	13	319	23	25-50%
TNFRSF1A-2	ENSG00000067182	TNFRSF1A	2	7	Cell Surface Receptor	CACTCCAATAATGCCGGTAC	chr12	6333442	+	0.401939	tttt	tgg	ttc	0.336842	1	0	0	12	257	23	25-50%
TNFRSF1A-3	ENSG00000067182	TNFRSF1A	3	7	Cell Surface Receptor	AGAACCAGTACCGGCATTAT	chr12	6333435	-	0.305215	agga	tgg	agt	0.349063	1	0	0	12	275	23	25-50%
TNFRSF1A-4	ENSG00000067182	TNFRSF1A	4	7	Cell Surface Receptor	GGCACAACTTCGTGCACTCC	chr12	6330907	+	0.497409	ggta	agg	ctt	0.361324	1	0	0	22	275	225	25-50%
TNFRSF1A-5	ENSG00000067182	TNFRSF1A	5	7	Cell Surface Receptor	CGGTGACTGTCCCAACTTTG	chr12	6329914	-	0.510215	cccc	cgg	ctc	0.375	1	0	0	18	348	250	50-75%
TNFRSF1A-6	ENSG00000067182	TNFRSF1A	6	7	Cell Surface Receptor	GGCGAGGGCTGTCGCAAGGA	chr12	6329860	+	0.407592	cgga	tgg	ggt	0.444343	1	0	0	14	424	250	50-75%
TNFRSF1A-7	ENSG00000067182	TNFRSF1A	7	7	Cell Surface Receptor	GCGAGGGCTGTCGCAAGGAT	chr12	6329861	+	0.404489	ggag	ggg	gtc	0.386905	1	0	0	14	222	250	50-75%
PKM-1	ENSG00000067225	PKM	1	7	Kinase	CATTCTTGATGGTCTCCGCA	chr15	72210469	+	0.626811	cgca	tgg	tac	0.456296	1	0	1	31	431	297	0-25%
PKM-2	ENSG00000067225	PKM	2	7	Kinase	TCATGGCAAAGTTCACCCGG	chr15	72200495	+	0.756133	acat	agg	tcc	0.428571	1	1	2	25	427	372	75-100%
PKM-3	ENSG00000067225	PKM	3	7	Kinase	CATTCATGGCAAAGTTCACC	chr15	72200492	+	0.557684	ccaa	cgg	agg	0.4	1	1	9	50	779	372	75-100%
PKM-4	ENSG00000067225	PKM	4	7	Kinase	AGGCCCAGCTTCCCGATCAG	chr15	72217484	-	0.587438	taat	tgg	aga	0.337858	1	0	1	66	1288	500	0-25%
PKM-5	ENSG00000067225	PKM	5	7	Kinase	CCTCTACCGGCCCGTTGCTG	chr15	72210398	-	0.513189	ccat	tgg	ctc	0.49	1	0	4	28	325	500	0-25%
PKM-6	ENSG00000067225	PKM	6	7	Kinase	GTGTCTAGAGCCACAGCAAC	chr15	72210399	+	0.450856	ttta	ggg	ccg	0.417857	1	1	4	64	1067	500	0-25%
PKM-7	ENSG00000067225	PKM	7	7	Kinase	ACGTACCTTTCTGCTTCACC	chr15	72209682	+	0.534091	ccat	tgg	aga	0.443182	1	1	4	47	553	525	25-50%
TP53BP1-1	ENSG00000067369	TP53BP1	1	7	Epigenetics	AAGGTATCACTCACCAACAC	chr15	43492285	+	0.618994	aaac	agg	att	0.4875	1	0	2	50	736	296	0-25%
TP53BP1-2	ENSG00000067369	TP53BP1	2	7	Epigenetics	AAAGGCATGTCCTCTGACCT	chr15	43477757	+	0.522352	gcta	agg	aaa	0.5	1	0	3	109	1250	296	0-25%
TP53BP1-3	ENSG00000067369	TP53BP1	3	7	Epigenetics	TGAAGTGACGGCCCTCTCGG	chr15	43420327	-	0.669425	acac	agg	atg	0.30854	1	0	0	10	178	73	75-100%
TP53BP1-4	ENSG00000067369	TP53BP1	4	7	Epigenetics	ATCACACGAGATGTCGGAGC	chr15	43420437	-	0.466026	gaaa	tgg	gaa	0.25	1	0	0	8	186	73	75-100%
TP53BP1-5	ENSG00000067369	TP53BP1	5	7	Epigenetics	AGTTCGGCTTACCTTGCAGG	chr15	43479400	+	0.644881	agaa	tgg	tgg	0.461538	1	0	0	18	272	200	0-25%
TP53BP1-6	ENSG00000067369	TP53BP1	6	7	Epigenetics	GCCTGAGGTTTTGTCAACTC	chr15	43477627	-	0.494646	caga	agg	aag	0.384615	1	0	0	54	727	200	0-25%
TP53BP1-7	ENSG00000067369	TP53BP1	7	7	Epigenetics	CATCCTGTGCTGGATTCATC	chr15	43456885	+	0.459137	tcac	agg	ata	0.392857	1	0	0	115	1562	225	25-50%
PRKCZ-1	ENSG00000067606	PRKCZ	1	7	Kinase	CTGGTGCATGATGACGAGGT	chr1	2150976	+	0.70768	agag	agg	tgc	0.412698	1	0	2	28	562	321	25-50%
PRKCZ-2	ENSG00000067606	PRKCZ	2	7	Kinase	GATGAGGAAATGTAAGCAAC	chr1	2148872	-	0.50312	ccgg	tgg	tga	0.494505	1	0	13	209	2163	321	25-50%
PRKCZ-3	ENSG00000067606	PRKCZ	3	7	Kinase	ACCCCCCGTAATGCGCCTTG	chr1	2050685	-	0.640979	gctc	agg	cgg	0.1625	1	0	0	2	94	-2	0-25%
PRKCZ-4	ENSG00000067606	PRKCZ	4	7	Kinase	GGACGCCGCCACGACCTTCG	chr1	2055477	+	0.547287	gcgt	agg	agc	0.45	1	0	0	9	112	-2	0-25%
PRKCZ-5	ENSG00000067606	PRKCZ	5	7	Kinase	CCAGAATCTATCTACCGCCG	chr1	2135273	+	0.72735	cttt	ggg	agc	0.397959	1	0	0	3	100	200	0-25%
PRKCZ-6	ENSG00000067606	PRKCZ	6	7	Kinase	TCCAGTAGACGACAAGAACG	chr1	2146068	+	0.676327	agcc	agg	acg	0.392857	1	0	0	6	196	225	25-50%
PRKCZ-7	ENSG00000067606	PRKCZ	7	7	Kinase	TCGTTCTTGTCGTCTACTGG	chr1	2146055	-	0.632523	gtcc	agg	ctc	0.376316	1	0	0	6	235	225	25-50%
ROCK1-1	ENSG00000067900	ROCK1	1	7	Kinase	TGAATGACATGCAAGCGGTA	chr18	20967750	-	0.581336	gaac	agg	ttt	0.388889	1	0	3	34	397	371	75-100%
ROCK1-2	ENSG00000067900	ROCK1	2	7	Kinase	GTACGATGTGATACAGCGGT	chr18	21042682	-	0.6033	catg	tgg	aac	0.428571	1	0	0	6	105	-2	0-25%
ROCK1-3	ENSG00000067900	ROCK1	3	7	Kinase	CATGGTACGATGTGATACAG	chr18	21042686	-	0.736815	aagg	cgg	ttg	0.367677	1	0	1	29	358	298	0-25%
ROCK1-4	ENSG00000067900	ROCK1	4	7	Kinase	AGTCATACCTGAACAACCCA	chr18	21049099	+	0.641446	gcaa	agg	act	0.326374	1	0	5	59	852	298	0-25%
ROCK1-5	ENSG00000067900	ROCK1	5	7	Kinase	CTTCAGATCAACGTCTAGCA	chr18	20987022	+	0.553435	attg	tgg	aac	0.47929	1	0	0	30	363	250	50-75%
ROCK1-6	ENSG00000067900	ROCK1	6	7	Kinase	CTTCTAATATAGCTTGCAGC	chr18	21006417	+	0.56177	tcag	tgg	taa	0.469333	1	2	1	69	1534	525	25-50%
ROCK1-7	ENSG00000067900	ROCK1	7	7	Kinase	TCGAATTACATCTTTACAAG	chr18	20992918	-	0.555431	tagc	agg	agg	0.477273	1	0	1	58	906	525	25-50%
PDK3-1	ENSG00000067992	PDK3	1	7	Kinase	CACTTTCAGATGCTTACCAA	chrX	24528185	-	0.521284	gcag	agg	ggc	0.42605	1	1	5	119	2771	371	75-100%
PDK3-2	ENSG00000067992	PDK3	2	7	Kinase	ATTGTGTTAGCCAGCCGCAC	chrX	24494799	-	0.563357	tctc	agg	aag	0.3	1	0	0	20	299	-2	0-25%
PDK3-3	ENSG00000067992	PDK3	3	7	Kinase	TAACCGCCCTTCAGTGGGAT	chrX	24494866	+	0.456821	tact	tgg	ttc	0.428571	1	0	0	19	264	-2	0-25%
PDK3-4	ENSG00000067992	PDK3	4	7	Kinase	TACGAAAGGAACTTCCTGTG	chrX	24494796	+	0.699131	tttc	cgg	ctg	0.45614	1	0	3	42	601	298	0-25%
PDK3-5	ENSG00000067992	PDK3	5	7	Kinase	CGAGTAGCGCTCGATCTGCT	chrX	24465497	-	0.412247	agcg	tgg	gca	0.324157	1	0	0	6	51	200	0-25%
PDK3-6	ENSG00000067992	PDK3	6	7	Kinase	ACATCCGCCACGTTACAGGT	chrX	24505272	-	0.691614	cacc	ggg	atc	0.486631	1	0	0	11	184	225	25-50%
PDK3-7	ENSG00000067992	PDK3	7	7	Kinase	AACGTGGCGGATGTGGTGAA	chrX	24505292	+	0.670976	ctgt	agg	taa	0.48	1	0	0	35	631	225	25-50%
HYAL2-1	ENSG00000068001	HYAL2	1	7	Cell Surface Receptor	CTTCCGGCAGAATCGAAGCG	chr3	50320224	+	0.692834	agac	tgg	ata	0.213889	1	0	0	7	106	-2	0-25%
HYAL2-2	ENSG00000068001	HYAL2	2	7	Cell Surface Receptor	GATACAGGCCTAGACGGTCG	chr3	50320246	+	0.651589	cgtg	cgg	tag	0.203636	1	0	0	4	101	-2	0-25%
HYAL2-3	ENSG00000068001	HYAL2	3	7	Cell Surface Receptor	ATCTTCTACCGCGACCGTCT	chr3	50320243	-	0.558725	tacc	agg	cct	0.0983025	1	0	0	1	76	-2	0-25%
HYAL2-4	ENSG00000068001	HYAL2	4	7	Cell Surface Receptor	ACCAGGGCCAATGTAACGGT	chr3	50320464	+	0.533412	cagc	ggg	gcc	0.310662	1	0	0	8	239	200	0-25%
HYAL2-5	ENSG00000068001	HYAL2	5	7	Cell Surface Receptor	GGGCCACCCAATATTGCAGC	chr3	50318454	-	0.44892	tcct	cgg	gcc	0.382775	1	0	0	21	404	275	75-100%
HYAL2-6	ENSG00000068001	HYAL2	6	7	Cell Surface Receptor	CTGGGCCCGGCTGCAATATT	chr3	50318459	+	0.295251	ggca	ggg	tgg	0.319922	1	0	0	22	393	275	75-100%
HYAL2-7	ENSG00000068001	HYAL2	7	7	Cell Surface Receptor	CCAGGGCCAATGTAACGGTG	chr3	50320465	+	0.658929	agca	ggg	cct	0.486111	1	0	2	21	383	500	0-25%
HDAC4-1	ENSG00000068024	HDAC4	1	7	Epigenetics	GTGGGCGGACTTACCCGTGC	chr2	239236594	+	0.399554	aggg	tgg	gca	0.495238	1	0	0	7	164	-4	0-25%
HDAC4-2	ENSG00000068024	HDAC4	2	7	Epigenetics	GTCTGTGCGCCAAACTCGTC	chr2	239134640	+	0.295791	acaa	tgg	gga	0.318367	1	0	0	3	158	21	25-50%
HDAC4-3	ENSG00000068024	HDAC4	3	7	Epigenetics	TTCGTCCGGCTCCCTTGCGG	chr2	239095021	-	0.585464	cgtg	tgg	tgt	0.458333	1	0	0	2	124	47	50-75%
HDAC4-4	ENSG00000068024	HDAC4	4	7	Epigenetics	GCCTCACCTTGATGTGCTCG	chr2	239189841	+	0.590317	ccgc	tgg	agc	0.461538	1	0	4	39	497	298	0-25%
HDAC4-5	ENSG00000068024	HDAC4	5	7	Epigenetics	CTTACCCGTACCAGTAGCGA	chr2	239163813	+	0.710119	caca	ggg	tcg	0.231253	1	0	0	1	95	200	0-25%
HDAC4-6	ENSG00000068024	HDAC4	6	7	Epigenetics	GAGGTCGACACTCCGCTCTG	chr2	239156729	+	0.691849	atag	ggg	tgg	0.378151	1	0	0	7	236	200	0-25%
HDAC4-7	ENSG00000068024	HDAC4	7	7	Epigenetics	ACTTACCCGTACCAGTAGCG	chr2	239163812	+	0.691255	ccac	agg	gtc	0.271178	1	0	0	3	60	200	0-25%
FGFR3-1	ENSG00000068078	FGFR3	1	7	Cell Surface Receptor	CGCCCATGTCTTTGCAGCCG	chr4	1804328	+	0.509627	tcaa	agg	agg	0.455	1	0	0	21	369	21	25-50%
FGFR3-2	ENSG00000068078	FGFR3	2	7	Cell Surface Receptor	ACTTCACGGGCAGCCGGCCC	chr4	1806257	-	0.239267	atcc	tgg	gag	0.321429	1	0	5	12	305	371	75-100%
FGFR3-3	ENSG00000068078	FGFR3	3	7	Cell Surface Receptor	ACGCGGCCAAGGGTAACCTG	chr4	1805789	+	0.67807	gagt	cgg	gag	0.4875	1	0	0	11	175	47	50-75%
FGFR3-4	ENSG00000068078	FGFR3	4	7	Cell Surface Receptor	GTACGTGCTGGTGGAGTACG	chr4	1805772	+	0.625716	ccct	cgg	cca	0.494118	1	0	0	16	280	47	50-75%
FGFR3-5	ENSG00000068078	FGFR3	5	7	Cell Surface Receptor	GTAGGCCCCGGAGTCCTCGT	chr4	1799447	-	0.591334	agct	ggg	agg	0.437755	1	0	0	17	203	200	0-25%
FGFR3-6	ENSG00000068078	FGFR3	6	7	Cell Surface Receptor	CCCCACCAGGACACGCTCCG	chr4	1799396	-	0.591207	gggg	agg	gca	0.359628	1	0	0	37	540	200	0-25%
FGFR3-7	ENSG00000068078	FGFR3	7	7	Cell Surface Receptor	GGACGGAGCAGCGCGTCGTG	chr4	1794026	+	0.587347	ttgg	ggg	cga	0.411765	1	0	0	7	192	200	0-25%
COASY-1	ENSG00000068120	COASY	1	7	Kinase	CATATCACCCAACGCCAGGT	chr17	42565803	+	0.593885	gccg	tgg	tgc	0.470788	1	0	0	22	390	71	75-100%
COASY-2	ENSG00000068120	COASY	2	7	Kinase	AGCTCAGGGAGCAACTTGCC	chr17	42563961	-	0.419534	gagc	tgg	gga	0.44955	1	1	3	87	903	321	25-50%
COASY-3	ENSG00000068120	COASY	3	7	Kinase	TCCTAGGCAGCCGGGTGTTT	chr17	42565034	+	0.302348	aagg	ggg	aat	0.410256	1	0	0	25	341	72	75-100%
COASY-4	ENSG00000068120	COASY	4	7	Kinase	CGGGCCAGCTTTGCGATAAT	chr17	42565264	-	0.252322	ctct	tgg	cca	0.4767	1	0	0	4	144	72	75-100%
COASY-5	ENSG00000068120	COASY	5	7	Kinase	GTCCAAGTGCCTGTGGACGT	chr17	42562850	-	0.6073	tgac	cgg	cgc	0.418904	1	0	0	40	527	200	0-25%
COASY-6	ENSG00000068120	COASY	6	7	Kinase	CGGACAACAGCTGTAACAGC	chr17	42563039	-	0.593809	gtcg	tgg	tgg	0.4225	1	0	0	25	413	200	0-25%
COASY-7	ENSG00000068120	COASY	7	7	Kinase	CTGTCAACACGACTTCTGGC	chr17	42562953	-	0.557339	aaat	ggg	tgg	0.337314	1	0	0	23	387	200	0-25%
IP6K2-1	ENSG00000068745	IP6K2	1	7	Kinase	AAGCGCACAGATACCACACC	chr3	48693176	+	0.582622	ttca	tgg	aag	0.491515	1	0	3	40	516	296	0-25%
IP6K2-2	ENSG00000068745	IP6K2	2	7	Kinase	AGAAGGACGCCTTTGGCGCG	chr3	48695251	+	0.550186	ctcc	ggg	ctc	0.330882	1	0	0	7	126	200	0-25%
IP6K2-3	ENSG00000068745	IP6K2	3	7	Kinase	CGCATGAGTGCCCCCCGACC	chr3	48695213	+	0.434281	agca	tgg	tgg	0.365501	1	0	0	1	147	200	0-25%
IP6K2-4	ENSG00000068745	IP6K2	4	7	Kinase	GTGAATTTGCGCATCTCAGC	chr3	48695119	+	0.373758	ggga	agg	gag	0.342725	1	0	0	24	402	200	0-25%
IP6K2-5	ENSG00000068745	IP6K2	5	7	Kinase	CCGCGCCAAAGGCGTCCTTC	chr3	48695238	-	0.366839	agcc	tgg	agc	0.247619	1	0	0	9	114	200	0-25%
IP6K2-6	ENSG00000068745	IP6K2	6	7	Kinase	AAACCTGACTTCCCGCTACG	chr3	48689679	-	0.67969	tgga	agg	tgc	0.366667	1	0	0	6	152	225	25-50%
IP6K2-7	ENSG00000068745	IP6K2	7	7	Kinase	CTGACGCACCCAGTCCTTAG	chr3	48692995	+	0.548992	ggtg	ggg	tct	0.39819	1	0	0	19	338	225	25-50%
SIRT2-1	ENSG00000068903	SIRT2	1	7	Epigenetics	GGAGAAGGGTTACTTACATG	chr19	38890101	+	0.651856	tggg	tgg	aga	0.3375	1	0	1	47	761	296	0-25%
SIRT2-2	ENSG00000068903	SIRT2	2	7	Epigenetics	GACCCCCCTTTCCTAGCCGC	chr19	38889959	-	0.487729	ccct	agg	cat	0.408163	1	0	0	23	569	-2	0-25%
SIRT2-3	ENSG00000068903	SIRT2	3	7	Epigenetics	TCGCCAAGGAACTCTATCCT	chr19	38889702	-	0.600114	gccc	ggg	cag	0.36526	1	0	0	45	1000	23	25-50%
SIRT2-4	ENSG00000068903	SIRT2	4	7	Epigenetics	ATACCCTGGAGCGAATAGCC	chr19	38883731	-	0.598261	atag	ggg	ctg	0.35535	1	0	0	5	209	23	25-50%
SIRT2-5	ENSG00000068903	SIRT2	5	7	Epigenetics	GCGTTCGCTCTGCATGTACC	chr19	38893430	+	0.560385	caca	ggg	cca	0.292208	1	0	0	10	155	200	0-25%
SIRT2-6	ENSG00000068903	SIRT2	6	7	Epigenetics	AGCGTTCGCTCTGCATGTAC	chr19	38893429	+	0.457372	tcac	cgg	gcc	0.437895	1	0	0	5	167	200	0-25%
SIRT2-7	ENSG00000068903	SIRT2	7	7	Epigenetics	CGAGGCCCATAATCATCCCC	chr19	38879684	+	0.589026	cctc	agg	aaa	0.461538	1	0	0	12	232	250	50-75%
MAST4-1	ENSG00000069020	MAST4	1	7	Kinase	AGGAGACTCACTCACCAGAT	chr5	67162785	-	0.60497	gacc	ggg	aag	0.417083	1	0	7	74	1009	321	25-50%
MAST4-2	ENSG00000069020	MAST4	2	7	Kinase	CTGGGAGGAATTAGTACCTG	chr5	67163145	-	0.592382	tgct	tgg	atg	0.45	1	0	2	72	926	321	25-50%
MAST4-3	ENSG00000069020	MAST4	3	7	Kinase	ACGATTAAATTGATTAGCAA	chr5	67121086	+	0.495706	tgaa	tgg	agc	0.424242	1	0	0	77	1067	-3	0-25%
MAST4-4	ENSG00000069020	MAST4	4	7	Kinase	TGATTAGCAATGGAGCCTAT	chr5	67121096	+	0.605496	aaat	ggg	tga	0.461538	1	0	4	32	501	297	0-25%
MAST4-5	ENSG00000069020	MAST4	5	7	Kinase	AGTTGGCTAATGATGTACCT	chr5	67114175	-	0.681069	tccc	ggg	aat	0.4875	1	0	0	61	687	200	0-25%
MAST4-6	ENSG00000069020	MAST4	6	7	Kinase	GGCACTCTAATAACCGAGCA	chr5	67110179	-	0.623835	acca	ggg	cgg	0.202479	1	0	0	4	183	200	0-25%
MAST4-7	ENSG00000069020	MAST4	7	7	Kinase	TAACTGATGCAACTTCTCCT	chr5	67100452	-	0.603139	atgg	ggg	agg	0.44492	1	0	0	68	1051	200	0-25%
NUP133-1	ENSG00000069248	NUP133	1	7	Essential Gene	GAGAAGGATCTATCCGCTAT	From Nat. Biotechnol, 2016, 34 (6), 631
NUP133-2	ENSG00000069248	NUP133	2	7	Essential Gene	CGGTTGATACCTGAGAGCTC	From Nat. Biotechnol, 2016, 34 (6), 631
NUP133-3	ENSG00000069248	NUP133	3	7	Essential Gene	AGCGAGCTACGCCGGCCGAC	From Nat. Biotechnol, 2016, 34 (6), 631
NUP133-4	ENSG00000069248	NUP133	4	7	Essential Gene	ACCCGGGGTCCGCGGAGAAG	From Nat. Biotechnol, 2016, 34 (6), 631
NUP133-5	ENSG00000069248	NUP133	5	7	Essential Gene	CAGGTATCAACCGAATTAGT	From Nat. Biotechnol, 2016, 34 (6), 631
NUP133-6	ENSG00000069248	NUP133	6	7	Essential Gene	CCCCGGGTACCGGGTCCCGA	From Nat. Biotechnol, 2016, 34 (6), 631
NUP133-7	ENSG00000069248	NUP133	7	7	Essential Gene	TACCCGGGGTCCGCGGAGAA	From Nat. Biotechnol, 2016, 34 (6), 631
BCL3-1	ENSG00000069399	BCL3	1	7	Transcription Factor	CGGCCGCTCTTAATGTCCTG	chr19	44757644	-	0.675246	ggag	cgg	cgg	0.287415	1	0	0	16	308	46	50-75%
BCL3-2	ENSG00000069399	BCL3	2	7	Transcription Factor	TTCACGTTGGCGCCGTGCTG	chr19	44758244	-	0.438084	cgcg	cgg	gac	0.361991	1	0	21	28	189	346	50-75%
BCL3-3	ENSG00000069399	BCL3	3	7	Transcription Factor	CCGGACCACAGACGGTAATG	chr19	44757046	-	0.643688	ggag	tgg	tga	0.225108	1	0	0	11	265	23	25-50%
BCL3-4	ENSG00000069399	BCL3	4	7	Transcription Factor	GCCATGGCGGTCCAGCGCCA	chr19	44757094	-	0.398961	tctg	tgg	ggc	0.379167	1	0	0	15	371	23	25-50%
BCL3-5	ENSG00000069399	BCL3	5	7	Transcription Factor	CATGCCCCGATGCCCCGCGG	chr19	44748805	+	0.62967	gccc	ggg	cca	0.396635	1	0	0	22	251	200	0-25%
BCL3-6	ENSG00000069399	BCL3	6	7	Transcription Factor	GTAGTAAAGCGCCTCCGGCC	chr19	44749024	-	0.481644	cggg	ggg	cca	0.352941	1	0	0	4	89	200	0-25%
BCL3-7	ENSG00000069399	BCL3	7	7	Transcription Factor	GGTAGTAAAGCGCCTCCGGC	chr19	44749025	-	0.47191	ccgg	cgg	gcc	0.346154	1	0	0	3	77	200	0-25%
CLEC2D-1	ENSG00000069493	CLEC2D	1	5	Cell Surface Receptor	AGAACTGGACATCAAGTCAG	chr12	9688025	+	0.677007	acca	agg	ttt	0.4875	1	0	6	102	1235	550	50-75%
CLEC2D-2	ENSG00000069493	CLEC2D	2	5	Cell Surface Receptor	GCCCAATCCAGTGATCAGAT	chr12	9692855	-	0.634856	ctca	ggg	cct	0.463458	1	0	2	35	521	575	75-100%
CLEC2D-3	ENSG00000069493	CLEC2D	3	5	Cell Surface Receptor	ATAAAGGCCCATCTGATCAC	chr12	9692859	+	0.508094	agat	tgg	att	0.4	1	0	2	40	775	575	75-100%
CLEC2D-4	ENSG00000069493	CLEC2D	4	5	Cell Surface Receptor	GGCCCATCTGATCACTGGAT	chr12	9692864	+	0.458255	taaa	tgg	gct	0.492187	1	0	3	32	504	575	75-100%
CLEC2D-5	ENSG00000069493	CLEC2D	5	5	Cell Surface Receptor	TCTTGCAGGTTTCCTATCCT	chr12	9694767	+	0.422862	cttc	ggg	agc	0.421369	1	0	9	90	1217	575	75-100%
TGFBR3-1	ENSG00000069702	TGFBR3	1	7	Cell Surface Receptor	ACTTAGACTCACTTACCTGT	chr1	91729804	+	0.52393	acac	agg	ggt	0.366516	1	0	1	49	868	321	25-50%
TGFBR3-2	ENSG00000069702	TGFBR3	2	7	Cell Surface Receptor	GGCCTGCAGTGCGGAGATTC	chr1	91797328	+	0.284766	ccct	agg	aca	0.482143	1	0	0	29	491	200	0-25%
TGFBR3-3	ENSG00000069702	TGFBR3	3	7	Cell Surface Receptor	CTACGGATCCTGCTGGACCC	chr1	91720168	-	0.525858	tgag	tgg	tgc	0.428571	1	0	0	17	382	225	25-50%
TGFBR3-4	ENSG00000069702	TGFBR3	4	7	Cell Surface Receptor	ATGACAGGGTCCTTTGGCCG	chr1	91720035	+	0.502916	ggga	agg	gag	0.230769	1	0	0	21	434	225	25-50%
TGFBR3-5	ENSG00000069702	TGFBR3	5	7	Cell Surface Receptor	CACCCGACCTGAAATCGTGG	chr1	91716571	-	0.693556	tgtt	tgg	tat	0.348257	1	0	0	3	164	250	50-75%
TGFBR3-6	ENSG00000069702	TGFBR3	6	7	Cell Surface Receptor	GCTGCGGTACTCGGCCCCGG	chr1	91719349	-	0.664181	aatg	tgg	tca	0.4	1	0	0	18	270	250	50-75%
TGFBR3-7	ENSG00000069702	TGFBR3	7	7	Cell Surface Receptor	GTTCACCCGACCTGAAATCG	chr1	91716574	-	0.639505	ccct	tgg	tgg	0.255061	1	0	0	1	89	250	50-75%
ATP1B3-1	ENSG00000069849	ATP1B3	1	7	Cell Surface Receptor	ATGGCTGTAGATACCCAACC	chr3	141925531	-	0.654587	acca	tgg	caa	0.477474	1	0	2	19	405	371	75-100%
ATP1B3-2	ENSG00000069849	ATP1B3	2	7	Cell Surface Receptor	CGACCACCGGAGAATTCCTG	chr3	141876884	+	0.665931	aacc	ggg	cgc	0.466667	1	1	0	14	176	500	0-25%
ATP1B3-3	ENSG00000069849	ATP1B3	3	7	Cell Surface Receptor	TCAACCAGAGCCTGGCCGAG	chr3	141876842	+	0.618961	tccc	tgg	aag	0.428571	1	1	5	75	1091	500	0-25%
ATP1B3-4	ENSG00000069849	ATP1B3	4	7	Cell Surface Receptor	CCGCTCACCCCAGCTCTTGG	chr3	141876900	-	0.434786	ctgc	cgg	tgc	0.487013	1	0	3	118	2151	500	0-25%
ATP1B3-5	ENSG00000069849	ATP1B3	5	7	Cell Surface Receptor	AGCTCTTGGCGGTGCGCCCC	chr3	141876889	-	0.402928	cccc	agg	aat	0.428571	1	1	2	10	264	500	0-25%
ATP1B3-6	ENSG00000069849	ATP1B3	6	7	Cell Surface Receptor	ATGTACCCTGCATACGAAGT	chr3	141907230	-	0.54711	ttca	tgg	atc	0.331633	1	1	0	22	251	525	25-50%
ATP1B3-7	ENSG00000069849	ATP1B3	7	7	Cell Surface Receptor	GTATATTCCAATGCGGTCAC	chr3	141907191	-	0.492422	gaat	tgg	ttt	0.267536	1	0	2	14	221	525	25-50%
PHRF1-1	ENSG00000070047	PHRF1	1	7	Epigenetics	CACTCACGGGACCCGCATCT	chr11	597394	-	0.46388	tcct	ggg	aag	0.288115	1	0	0	8	247	-4	0-25%
PHRF1-2	ENSG00000070047	PHRF1	2	7	Epigenetics	GCTCACCAAAGTCACCTGCC	chr11	581594	-	0.5607	ggca	ggg	tcc	0.47619	1	0	6	74	1161	296	0-25%
PHRF1-3	ENSG00000070047	PHRF1	3	7	Epigenetics	TCTGCGACGGCTGCGATGCG	chr11	592668	+	0.520826	ttgc	ggg	taa	0.22	1	0	0	4	120	-2	0-25%
PHRF1-4	ENSG00000070047	PHRF1	4	7	Epigenetics	CTCTGCGACGGCTGCGATGC	chr11	592667	+	0.274516	tttg	ggg	gta	0.464286	1	0	0	13	312	-2	0-25%
PHRF1-5	ENSG00000070047	PHRF1	5	7	Epigenetics	TCCGAGGATTCTGAAGACGA	chr11	587276	+	0.665014	aggt	cgg	gga	0.495918	1	0	0	23	439	200	0-25%
PHRF1-6	ENSG00000070047	PHRF1	6	7	Epigenetics	CCACTCGCTCTCGAATCGCG	chr11	605144	+	0.649386	gcca	cgg	acg	0.347699	1	0	0	2	35	200	0-25%
PHRF1-7	ENSG00000070047	PHRF1	7	7	Epigenetics	GAACCGGAACCGGATCTCCA	chr11	597549	+	0.644993	ccgt	cgg	cca	0.336842	1	0	0	10	185	200	0-25%
SLC44A1-1	ENSG00000070214	SLC44A1	1	7	Cell Surface Receptor	TCTTCTGCATTGGGATGGTA	chr9	105299308	+	0.513163	atcc	agg	aaa	0.442126	1	0	9	290	2200	296	0-25%
SLC44A1-2	ENSG00000070214	SLC44A1	2	7	Cell Surface Receptor	CCTCCTCCGCCGCGCAGGTG	chr9	105244903	+	0.423318	tccg	agg	ggc	0.480058	1	0	6	64	771	296	0-25%
SLC44A1-3	ENSG00000070214	SLC44A1	3	7	Cell Surface Receptor	CAAGTCTACTCACTTCCGCT	chr9	105309861	-	0.589487	tcag	ggg	tgt	0.392857	1	0	0	17	445	200	0-25%
SLC44A1-4	ENSG00000070214	SLC44A1	4	7	Cell Surface Receptor	GTGTCAGGATACGACAGCTA	chr9	105309787	+	0.578177	acta	tgg	aaa	0.380952	1	0	0	14	591	200	0-25%
SLC44A1-5	ENSG00000070214	SLC44A1	5	7	Cell Surface Receptor	AGCTACGTGGAACAAGGCGA	chr9	105362874	-	0.665251	tgcc	tgg	taa	0.342857	1	0	0	13	229	225	25-50%
SLC44A1-6	ENSG00000070214	SLC44A1	6	7	Cell Surface Receptor	ATCGCCTTGTTCCACGTAGC	chr9	105362887	+	0.469937	tacc	tgg	caa	0.228571	1	0	0	9	124	225	25-50%
SLC44A1-7	ENSG00000070214	SLC44A1	7	7	Cell Surface Receptor	TGCGCATAACCAACATTATC	chr9	105362836	-	0.305605	cgtt	agg	aat	0.364175	1	0	0	24	506	225	25-50%
DGCR2-1	ENSG00000070413	DGCR2	1	7	Cell Surface Receptor	AATCCAGGACTCACTTGCGC	chr22	19064849	+	0.561671	cccc	tgg	tcc	0.407273	1	0	0	26	408	21	25-50%
DGCR2-2	ENSG00000070413	DGCR2	2	7	Cell Surface Receptor	CCGAGGTTGAAGTGGTGCAC	chr22	19041291	+	0.375851	gcgg	tgg	gcc	0.403491	1	0	1	58	1879	346	50-75%
DGCR2-3	ENSG00000070413	DGCR2	3	7	Cell Surface Receptor	TGACGGCTGGGCGACTTGCG	chr22	19089399	-	0.621937	agtg	agg	atg	0.451076	1	0	1	4	99	298	0-25%
DGCR2-4	ENSG00000070413	DGCR2	4	7	Cell Surface Receptor	TGCGACACGCAAACTGCCCA	chr22	19089470	+	0.57803	ccgc	ggg	ttg	0.402188	1	0	1	12	219	298	0-25%
DGCR2-5	ENSG00000070413	DGCR2	5	7	Cell Surface Receptor	GGTGCGTCCTCATCATGGGA	chr22	19068194	-	0.654729	ggga	agg	agg	0.463458	1	0	0	22	377	200	0-25%
DGCR2-6	ENSG00000070413	DGCR2	6	7	Cell Surface Receptor	TCACCGCGTGGAAGTGCGAA	chr22	19068142	+	0.59527	acgt	ggg	tcg	0.390977	1	0	0	4	94	200	0-25%
DGCR2-7	ENSG00000070413	DGCR2	7	7	Cell Surface Receptor	TGCTACCGGGTCTACCTGAG	chr22	19064996	-	0.589018	cagc	cgg	gga	0.5	1	0	0	15	220	200	0-25%
MNT-1	ENSG00000070444	MNT	1	7	Transcription Factor	GAAGCGGAACATCCCCAACG	chr17	2394103	-	0.725206	ccct	tgg	atg	0.4125	1	0	0	15	410	23	25-50%
MNT-2	ENSG00000070444	MNT	2	7	Transcription Factor	CGTCTTCTTGTCATCCACGT	chr17	2394100	+	0.522168	tgga	tgg	gga	0.483516	1	0	0	25	365	23	25-50%
MNT-3	ENSG00000070444	MNT	3	7	Transcription Factor	CGTCCAATCTGAGCGTGCTG	chr17	2394068	-	0.621539	aaga	cgg	acg	0.411765	1	0	1	13	345	323	25-50%
MNT-4	ENSG00000070444	MNT	4	7	Transcription Factor	GGCCGGCTGACGAGGCGCCA	chr17	2395177	+	0.445087	ccag	ggg	gca	0.397059	1	0	0	12	236	200	0-25%
MNT-5	ENSG00000070444	MNT	5	7	Transcription Factor	CCAACCAGGGCCGGCTGACG	chr17	2395169	+	0.417726	ggcg	agg	cgc	0.482375	1	0	0	31	432	200	0-25%
MNT-6	ENSG00000070444	MNT	6	7	Transcription Factor	GGGCCGGCTGACGAGGCGCC	chr17	2395176	+	0.286562	acca	agg	ggc	0.355836	1	0	0	32	461	200	0-25%
MNT-7	ENSG00000070444	MNT	7	7	Transcription Factor	GCCTTCGAGTCCGGCAGTAG	chr17	2395079	+	0.531473	ggtg	ggg	agc	0.238095	1	0	0	7	155	225	25-50%
JMJD6-1	ENSG00000070495	JMJD6	1	7	Epigenetics	CCTCGGATCCAGACTCGCAC	chr17	76718857	+	0.538854	tcgc	tgg	aca	0.466667	1	0	1	8	167	371	75-100%
JMJD6-2	ENSG00000070495	JMJD6	2	7	Epigenetics	GGGATTCACATCGACCCTCT	chr17	76724006	-	0.578574	aact	ggg	aac	0.369231	1	0	0	14	307	23	25-50%
JMJD6-3	ENSG00000070495	JMJD6	3	7	Epigenetics	CGATAGTAGTGTCGAGATTG	chr17	76721907	+	0.50225	atgg	agg	aca	0.494118	1	0	0	3	145	48	50-75%
JMJD6-4	ENSG00000070495	JMJD6	4	7	Epigenetics	TAGTTCAGGGCCACAAGCGC	chr17	76723963	-	0.428435	gcct	tgg	tgc	0.398551	1	0	0	45	833	48	50-75%
JMJD6-5	ENSG00000070495	JMJD6	5	7	Epigenetics	GCGAGGCCAAGCGGAGTGCG	chr17	76726429	-	0.637859	atcc	cgg	ccg	0.481605	1	0	0	17	268	200	0-25%
JMJD6-6	ENSG00000070495	JMJD6	6	7	Epigenetics	GCTCTCGTAGTAGTTGTGCC	chr17	76726389	+	0.610571	agaa	ggg	tcc	0.457251	1	0	0	7	149	200	0-25%
JMJD6-7	ENSG00000070495	JMJD6	7	7	Epigenetics	GCGCACTCCGCTTGGCCTCG	chr17	76726442	+	0.564163	ggcc	cgg	atg	0.390625	1	0	0	10	164	200	0-25%
CSNK2A2-1	ENSG00000070770	CSNK2A2	1	7	Kinase	AACCATTTGGCACCTACCAC	chr16	58186753	+	0.40388	cccc	ggg	gtc	0.297917	1	0	3	48	602	321	25-50%
CSNK2A2-2	ENSG00000070770	CSNK2A2	2	7	Kinase	AAGCTATAATCATACATCTG	chr16	58167307	+	0.63782	gtcc	agg	caa	0.463158	1	0	4	102	1436	346	50-75%
CSNK2A2-3	ENSG00000070770	CSNK2A2	3	7	Kinase	CTGGTTCGAAAACTTGGTCG	chr16	58196807	-	0.605777	ccaa	ggg	aaa	0.48125	1	0	0	10	208	-3	0-25%
CSNK2A2-4	ENSG00000070770	CSNK2A2	4	7	Kinase	TAGCTGCGACTGATAGATTG	chr16	58167780	-	0.595641	tttg	ggg	tct	0.484848	1	0	0	13	363	47	50-75%
CSNK2A2-5	ENSG00000070770	CSNK2A2	5	7	Kinase	GTTCACCTCGGCGTAGACCC	chr16	58197701	+	0.597463	gact	ggg	ccc	0.402051	1	0	0	14	167	200	0-25%
CSNK2A2-6	ENSG00000070770	CSNK2A2	6	7	Kinase	TGTTCACCTCGGCGTAGACC	chr16	58197700	+	0.480289	agac	cgg	gcc	0.364887	1	0	0	7	187	200	0-25%
CSNK2A2-7	ENSG00000070770	CSNK2A2	7	7	Kinase	CGAGGCTCACGTCCCGAGCT	chr16	58197638	-	0.464537	acta	ggg	ggt	0.368927	1	0	0	5	148	200	0-25%
RAD18-1	ENSG00000070950	RAD18	1	7	Kinase	AGTGGATTGTCCTGTTTGCG	chr3	8939637	-	0.59266	atac	ggg	tta	0.5	1	0	0	15	359	22	25-50%
RAD18-2	ENSG00000070950	RAD18	2	7	Kinase	CAGTGGATTGTCCTGTTTGC	chr3	8939638	-	0.297449	aata	ggg	gtt	0.475152	1	0	3	47	887	322	25-50%
RAD18-3	ENSG00000070950	RAD18	3	7	Kinase	GAGCATGGATTATCTATTCA	chr3	8935958	-	0.467169	aaaa	agg	aaa	0.4125	1	0	3	98	999	348	50-75%
RAD18-4	ENSG00000070950	RAD18	4	7	Kinase	AGGCCACCGAGACTCGGCCA	chr3	8963371	+	0.622435	ccgg	ggg	agt	0.315789	1	0	0	26	396	200	0-25%
RAD18-5	ENSG00000070950	RAD18	5	7	Kinase	CAGGGCTCGCCTCTTTTTGA	chr3	8941590	+	0.326601	gcag	ggg	ctg	0.463235	1	0	0	39	495	225	25-50%
RAD18-6	ENSG00000070950	RAD18	6	7	Kinase	AGGATGCAAAGCATCGCATT	chr3	8935893	+	0.497641	attt	ggg	cat	0.375	1	0	0	39	595	250	50-75%
RAD18-7	ENSG00000070950	RAD18	7	7	Kinase	TCAGGACGCTTAGCCTCTGA	chr3	8941520	+	0.596774	tggc	ggg	atc	0.496656	1	0	1	32	505	525	25-50%
ING3-1	ENSG00000071243	ING3	1	7	Epigenetics	TGGTTCCATTATGGCTGCGT	chr7	120974755	+	0.535417	agaa	tgg	att	0.466667	1	0	2	35	533	372	75-100%
ING3-2	ENSG00000071243	ING3	2	7	Epigenetics	TCGATACTGCATTTGTAATC	chr7	120970874	+	0.38746	aacc	agg	taa	0.342857	1	0	1	35	587	372	75-100%
ING3-3	ENSG00000071243	ING3	3	7	Epigenetics	TCAATCCAACGCAGCCATAA	chr7	120974749	-	0.356975	tctg	tgg	aac	0.423913	1	0	3	25	406	372	75-100%
ING3-4	ENSG00000071243	ING3	4	7	Epigenetics	CTTCACGGAAATGCGCGAGA	chr7	120951213	+	0.597561	accg	tgg	acc	0.485333	1	0	0	3	166	200	0-25%
ING3-5	ENSG00000071243	ING3	5	7	Epigenetics	AAGCGGTCCCGCAGATCCAT	chr7	120951182	-	0.518504	cgtg	agg	aag	0.436975	1	0	0	8	288	200	0-25%
ING3-6	ENSG00000071243	ING3	6	7	Epigenetics	GGATCTGCGGGACCGCTTCA	chr7	120951198	+	0.482579	ctat	cgg	aaa	0.363025	1	0	0	166	10844	200	0-25%
ING3-7	ENSG00000071243	ING3	7	7	Epigenetics	GGCTCGTTATCTTCAGGAAC	chr7	120968032	+	0.413159	catt	tgg	tgc	0.484615	1	0	0	18	326	250	50-75%
SEL1L-1	ENSG00000071537	SEL1L	1	7	Cell Surface Receptor	CCTTCAATGGCGGTCAAAGC	chr14	81506238	+	0.415011	tgtg	tgg	aat	0.397878	1	0	0	17	207	-4	0-25%
SEL1L-2	ENSG00000071537	SEL1L	2	7	Cell Surface Receptor	CAGGGTTACAGATACTGGGC	chr14	81498479	-	0.586763	ttta	tgg	cat	0.464396	1	0	0	42	682	23	25-50%
SEL1L-3	ENSG00000071537	SEL1L	3	7	Cell Surface Receptor	TGTCATAAAAACGTTTCGCA	chr14	81479725	+	0.633464	gcca	agg	tga	0.319527	1	0	0	29	549	73	75-100%
SEL1L-4	ENSG00000071537	SEL1L	4	7	Cell Surface Receptor	GCAGAAATGATGTATCAAAC	chr14	81504250	-	0.446457	ggaa	tgg	aat	0.436364	1	0	11	119	5114	298	0-25%
SEL1L-5	ENSG00000071537	SEL1L	5	7	Cell Surface Receptor	ACAGCCTCAAGAGCCAAGAG	chr14	81526825	-	0.676172	gaag	ggg	gaa	0.490909	1	1	12	137	1424	500	0-25%
SEL1L-6	ENSG00000071537	SEL1L	6	7	Cell Surface Receptor	CCATTGAAGGCACAGCACAT	chr14	81506214	-	0.59379	accg	ggg	gag	0.456522	1	0	12	74	963	500	0-25%
SEL1L-7	ENSG00000071537	SEL1L	7	7	Cell Surface Receptor	ACTGCAGGCAGAGTAGTTGC	chr14	81526907	-	0.517676	tact	tgg	tca	0.458824	1	0	4	72	1057	500	0-25%
ATP6AP1-1	ENSG00000071553	ATP6AP1	1	7	Cell Surface Receptor	CGGTTGGCCAGAATGAACCT	chrX	154435273	-	0.60823	gagg	ggg	gaa	0.326087	1	0	0	28	297	46	50-75%
ATP6AP1-2	ENSG00000071553	ATP6AP1	2	7	Cell Surface Receptor	CTGCCCGATGACCTCATCTG	chrX	154433633	-	0.560352	ggac	agg	gtc	0.496364	1	0	7	45	680	321	25-50%
ATP6AP1-3	ENSG00000071553	ATP6AP1	3	7	Cell Surface Receptor	CCGCACTCGAGCCGTCGCCA	chrX	154428707	-	0.587637	ccat	tgg	ccg	0.23913	1	0	0	8	357	200	0-25%
ATP6AP1-4	ENSG00000071553	ATP6AP1	4	7	Cell Surface Receptor	GCGACGGCTCGAGTGCGGAT	chrX	154428723	+	0.515838	catg	ggg	gcc	0.205981	1	0	0	0	49	200	0-25%
ATP6AP1-5	ENSG00000071553	ATP6AP1	5	7	Cell Surface Receptor	CCTTCATGAGTGTCGGCCGC	chrX	154429065	-	0.488258	gtgg	agg	agc	0.174603	1	0	0	11	183	200	0-25%
ATP6AP1-6	ENSG00000071553	ATP6AP1	6	7	Cell Surface Receptor	GGCGACGGCTCGAGTGCGGA	chrX	154428722	+	0.472239	ccat	tgg	ggc	0.317778	1	0	0	6	100	200	0-25%
ATP6AP1-7	ENSG00000071553	ATP6AP1	7	7	Cell Surface Receptor	GCTGACTGCATACCAGTCGA	chrX	154432310	-	0.671942	gagt	cgg	cag	0.352941	1	0	0	21	281	225	25-50%
MBD3-1	ENSG00000071655	MBD3	1	7	Epigenetics	TCATCAGCATCTTGCCCGTG	chr19	1585126	+	0.658963	ttgc	cgg	aag	0.392857	1	0	0	42	605	200	0-25%
MBD3-2	ENSG00000071655	MBD3	2	7	Epigenetics	CTTGCCCGTGCGGAAGTCGA	chr19	1585136	+	0.557238	gcat	agg	tgc	0.132955	1	0	0	4	119	200	0-25%
MBD3-3	ENSG00000071655	MBD3	3	7	Epigenetics	GGCCGACAGCCCCGACCTTC	chr19	1592563	+	0.0841866	ggcc	tgg	gca	0.39	1	0	0	25	352	200	0-25%
MBD3-4	ENSG00000071655	MBD3	4	7	Epigenetics	GCGCTACGACTCCTCCAACC	chr19	1585064	-	0.605032	gcgt	agg	tca	0.361111	1	0	0	7	175	225	25-50%
MBD3-5	ENSG00000071655	MBD3	5	7	Epigenetics	AGGAGTCGTAGCGCACGCGC	chr19	1585084	+	0.550598	ttgg	tgg	cgg	0.376176	1	0	0	7	88	225	25-50%
MBD3-6	ENSG00000071655	MBD3	6	7	Epigenetics	AGTCGTAGCGCACGCGCTGG	chr19	1585087	+	0.543971	gagg	cgg	ctc	0.268254	1	0	0	4	77	225	25-50%
MBD3-7	ENSG00000071655	MBD3	7	7	Epigenetics	GATGGACGCCGTCTGGCGCA	chr19	1584642	+	0.5313	tgaa	cgg	gca	0.468479	1	0	0	5	110	225	25-50%
PRKACA-1	ENSG00000072062	PRKACA	1	7	Kinase	GGCGGCGGCGTTGCCCATCG	chr19	14117545	+	0.599363	tggc	cgg	cgg	0.346166	1	0	2	7	209	295	0-25%
PRKACA-2	ENSG00000072062	PRKACA	2	7	Kinase	AAACCGAAGTCTGTCACCTG	chr19	14097673	+	0.562978	ggcg	tgg	gca	0.433633	1	1	0	56	677	346	50-75%
PRKACA-3	ENSG00000072062	PRKACA	3	7	Kinase	CGAATCAAGACCCTCGGCAC	chr19	14106843	-	0.539471	tgaa	ggg	ctc	0.239645	1	0	0	3	123	-3	0-25%
PRKACA-4	ENSG00000072062	PRKACA	4	7	Kinase	TTTGAACGAATCAAGACCCT	chr19	14106849	-	0.63517	tcag	cgg	cac	0.484615	1	1	2	40	488	297	0-25%
PRKACA-5	ENSG00000072062	PRKACA	5	7	Kinase	CAACGCCGCCGCCGCCAAGA	chr19	14117524	-	0.385009	tggg	agg	gca	0.341306	1	0	0	36	445	200	0-25%
PRKACA-6	ENSG00000072062	PRKACA	6	7	Kinase	AGATGTTCTCACACCTACGG	chr19	14100844	-	0.730258	gggg	cgg	atc	0.457031	1	0	0	26	496	225	25-50%
PRKACA-7	ENSG00000072062	PRKACA	7	7	Kinase	TGAACCTTCCGATCCGCCGT	chr19	14100842	+	0.617725	tacc	agg	tgt	0.482456	1	0	0	1	67	225	25-50%
ACTN1-1	ENSG00000072110	ACTN1	1	7	Cell Surface Receptor	GTCCATCGGAGCCGAAGGTA	chr14	68921004	-	0.49173	tggt	agg	cct	0.383759	1	0	0	5	136	-4	0-25%
ACTN1-2	ENSG00000072110	ACTN1	2	7	Cell Surface Receptor	AGGACATCTCCGTGGAAGGT	chr14	68912155	-	0.604452	atcc	ggg	ttt	0.49359	1	1	2	36	439	296	0-25%
ACTN1-3	ENSG00000072110	ACTN1	3	7	Cell Surface Receptor	GGATCCGCCGCACAATCCCG	chr14	68892255	-	0.629806	gagt	tgg	ctg	0.325	1	0	0	7	85	23	25-50%
ACTN1-4	ENSG00000072110	ACTN1	4	7	Cell Surface Receptor	GCATGGTGTTCTCGGGCACC	chr14	68892235	+	0.492271	gcat	cgg	ttc	0.488688	1	0	0	44	462	23	25-50%
ACTN1-5	ENSG00000072110	ACTN1	5	7	Cell Surface Receptor	GGATCAAAGCACAGAAGCCG	chr14	68909377	+	0.596372	cggt	agg	cca	0.441964	1	0	0	39	758	200	0-25%
ACTN1-6	ENSG00000072110	ACTN1	6	7	Cell Surface Receptor	GGCCCGAGCTGATTGACTAC	chr14	68909334	-	0.579157	cacc	ggg	aag	0.40543	1	0	0	11	164	200	0-25%
ACTN1-7	ENSG00000072110	ACTN1	7	7	Cell Surface Receptor	CGTAGTCAATCAGCTCGGGC	chr14	68909347	+	0.576548	ttcc	cgg	tgt	0.249855	1	0	0	3	76	200	0-25%
TFRC-1	ENSG00000072274	TFRC	1	7	Cell Surface Receptor	GAATACCTCTAGCCATTCAG	chr3	196062863	+	0.653417	taaa	tgg	cac	0.457031	1	0	2	44	702	347	50-75%
TFRC-2	ENSG00000072274	TFRC	2	7	Cell Surface Receptor	GATCGGTTGGTGCCACTGAA	chr3	196062864	-	0.538407	tttg	tgg	cta	0.449123	1	0	1	19	269	347	50-75%
TFRC-3	ENSG00000072274	TFRC	3	7	Cell Surface Receptor	CTATACGCCACATAACCCCC	chr3	196071430	+	0.663848	ctta	agg	att	0.288	1	0	0	12	173	200	0-25%
TFRC-4	ENSG00000072274	TFRC	4	7	Cell Surface Receptor	AATATAAGCGACGTGCTGCA	chr3	196074009	+	0.634797	tccc	ggg	aag	0.287179	1	0	0	17	234	200	0-25%
TFRC-5	ENSG00000072274	TFRC	5	7	Cell Surface Receptor	GAACGGTAGACTTGTTTACC	chr3	196071450	-	0.575675	ataa	tgg	tgg	0.238195	1	0	0	11	210	200	0-25%
TFRC-6	ENSG00000072274	TFRC	6	7	Cell Surface Receptor	GGGTTATGTGGCGTATAGTA	chr3	196071414	-	0.510506	ctgg	agg	ctg	0.3996	1	0	0	11	222	200	0-25%
TFRC-7	ENSG00000072274	TFRC	7	7	Cell Surface Receptor	CAATATAAGCGACGTGCTGC	chr3	196074008	+	0.404548	atcc	agg	gaa	0.2497	1	0	0	6	149	200	0-25%
MPP5-1	ENSG00000072415	MPP5	1	7	Kinase	GCCTACTCCGGGTTGTATCT	chr14	67321056	-	0.435723	tctc	agg	caa	0.350649	1	0	0	8	151	71	75-100%
MPP5-2	ENSG00000072415	MPP5	2	7	Kinase	TAGTGTGAAAACTTTACCTT	chr14	67323811	-	0.394734	acaa	tgg	att	0.446429	1	0	4	110	1522	371	75-100%
MPP5-3	ENSG00000072415	MPP5	3	7	Kinase	GCCTAGATACAACCCGGAGT	chr14	67321066	+	0.626418	gttt	agg	cga	0.367059	1	0	0	8	153	72	75-100%
MPP5-4	ENSG00000072415	MPP5	4	7	Kinase	GCTGGAAAGTTCATTGAGCA	chr14	67321158	+	0.607488	agca	tgg	tga	0.486395	1	0	6	77	1156	372	75-100%
MPP5-5	ENSG00000072415	MPP5	5	7	Kinase	GCGTATTCGGCAACAACAGG	chr14	67279356	+	0.643157	tgga	agg	aca	0.39375	1	0	0	23	333	200	0-25%
MPP5-6	ENSG00000072415	MPP5	6	7	Kinase	AATACGTCGAAGTGCACAGT	chr14	67279332	+	0.586289	tgcc	tgg	agc	0.421875	1	0	0	15	249	200	0-25%
MPP5-7	ENSG00000072415	MPP5	7	7	Kinase	GGAGCGTATTCGGCAACAAC	chr14	67279353	+	0.488375	agtt	agg	agg	0.445714	1	0	0	4	87	200	0-25%
SMC1A-1	ENSG00000072501	SMC1A	1	7	Epigenetics	TGAAATCGCCAAGAAGCGGT	chrX	53403565	-	0.671605	agaa	agg	tgg	0.323232	1	0	0	11	254	46	50-75%
SMC1A-2	ENSG00000072501	SMC1A	2	7	Epigenetics	CCGGCGCCGCGGCCGTCATG	chrX	53422599	-	0.439673	gccg	ggg	ttc	0.4875	1	0	1	36	330	295	0-25%
SMC1A-3	ENSG00000072501	SMC1A	3	7	Epigenetics	CAGTATATCAAGGAGCAGCG	chrX	53405812	-	0.631936	tatt	tgg	gga	0.44492	1	0	0	27	423	23	25-50%
SMC1A-4	ENSG00000072501	SMC1A	4	7	Epigenetics	AGTATATCAAGGAGCAGCGT	chrX	53405811	-	0.514721	attc	ggg	gag	0.351562	1	0	0	16	431	23	25-50%
SMC1A-5	ENSG00000072501	SMC1A	5	7	Epigenetics	CCGCAATATTTTTCTTGCGA	chrX	53413282	+	0.503365	tcag	tgg	taa	0.390977	1	0	0	19	422	200	0-25%
SMC1A-6	ENSG00000072501	SMC1A	6	7	Epigenetics	CCCGCAGGGTCTTTACCCGC	chrX	53415107	+	0.488623	aggt	agg	ttg	0.336842	1	0	0	9	210	200	0-25%
SMC1A-7	ENSG00000072501	SMC1A	7	7	Epigenetics	CAGAGCTACATACTTGCTAG	chrX	53409423	+	0.641431	gatg	tgg	tga	0.379167	1	0	0	36	617	225	25-50%
MARK2-1	ENSG00000072518	MARK2	1	7	Kinase	AGTAAGTCCAACATGATTCG	chr11	63895207	+	0.711879	cagc	ggg	ccg	0.291317	1	0	0	25	382	-5	0-25%
MARK2-2	ENSG00000072518	MARK2	2	7	Kinase	TGGAGTACGCTAGTGGCGGT	chr11	63898671	+	0.634308	gtca	agg	tgt	0.359227	1	0	0	5	157	-4	0-25%
MARK2-3	ENSG00000072518	MARK2	3	7	Kinase	CACTAGCGTACTCCATGACA	chr11	63898652	-	0.64209	ccgc	agg	tag	0.443182	1	0	0	11	316	-3	0-25%
MARK2-4	ENSG00000072518	MARK2	4	7	Kinase	CTTGTCATGGAGTACGCTAG	chr11	63898664	+	0.625747	ctac	tgg	cgg	0.244565	1	0	0	13	300	-3	0-25%
MARK2-5	ENSG00000072518	MARK2	5	7	Kinase	GGCTCGAGCCAAATTCCGCC	chr11	63898827	+	0.550071	aaga	agg	tag	0.412698	1	0	0	9	172	200	0-25%
MARK2-6	ENSG00000072518	MARK2	6	7	Kinase	AGCTGCGGGAACGGGTACTG	chr11	63900575	+	0.552894	cagg	agg	gga	0.441176	1	0	0	22	414	225	25-50%
MARK2-7	ENSG00000072518	MARK2	7	7	Kinase	GCTGGCCCGCTCCAAAAGTG	chr11	63903105	-	0.639381	cgag	ggg	aat	0.329902	1	0	0	14	313	250	50-75%
STK10-1	ENSG00000072786	STK10	1	7	Kinase	CCGTGGATGCCGCCTCCGTA	chr5	172096424	-	0.491726	gacg	agg	cca	0.385027	1	0	0	6	103	21	25-50%
STK10-2	ENSG00000072786	STK10	2	7	Kinase	GCGGAAATTGGCAAAAGCCA	chr5	172188037	+	0.557964	tgcg	tgg	ccg	0.484615	1	0	2	82	1331	295	0-25%
STK10-3	ENSG00000072786	STK10	3	7	Kinase	GATCTCCCGCCTGTTGTCGG	chr5	172061203	+	0.623488	caca	tgg	tga	0.429898	1	0	0	10	195	48	50-75%
STK10-4	ENSG00000072786	STK10	4	7	Kinase	GCTACAAAGTCCCGGTCCTG	chr5	172061267	+	0.508109	cttg	tgg	gga	0.292174	1	0	0	24	418	48	50-75%
STK10-5	ENSG00000072786	STK10	5	7	Kinase	CGATCTCCCACACCTCGTTG	chr5	172187943	+	0.640973	ccca	ggg	tcc	0.254545	1	0	0	17	247	200	0-25%
STK10-6	ENSG00000072786	STK10	6	7	Kinase	CTGGGAGCCTACTATCACGA	chr5	172156638	-	0.617542	gctc	cgg	gaa	0.446429	1	0	0	11	273	200	0-25%
STK10-7	ENSG00000072786	STK10	7	7	Kinase	AACGAGGTGTGGGAGATCGT	chr5	172187928	-	0.615342	cccc	ggg	cga	0.451765	1	0	0	19	276	200	0-25%
PVR-1	ENSG00000073008	PVR	1	7	Cell Surface Receptor	CTGCACGACGACGTCCCCTG	chr19	44647221	-	0.716574	gcgc	cgg	aga	0.421542	1	3	9	13	206	296	0-25%
PVR-2	ENSG00000073008	PVR	2	7	Cell Surface Receptor	CGGGATGCCCAATACGAGCC	chr19	44649948	+	0.506939	tggg	agg	tgc	0.346154	1	0	0	3	119	48	50-75%
PVR-3	ENSG00000073008	PVR	3	7	Cell Surface Receptor	TCGTATTGGGCATCCCGCCC	chr19	44649931	-	0.45225	tggc	agg	tct	0.193414	1	0	0	3	95	48	50-75%
PVR-4	ENSG00000073008	PVR	4	7	Cell Surface Receptor	AGGTTCACAGTCAGCAGCTG	chr19	44650076	-	0.575946	ggtg	agg	ctt	0.473846	1	0	8	122	1328	348	50-75%
PVR-5	ENSG00000073008	PVR	5	7	Cell Surface Receptor	GCCGTCTTCCACCAAACGCA	chr19	44647384	+	0.574061	catg	ggg	ccc	0.296471	1	0	0	20	284	200	0-25%
PVR-6	ENSG00000073008	PVR	6	7	Cell Surface Receptor	GGCCGTCTTCCACCAAACGC	chr19	44647383	+	0.548473	gcat	agg	gcc	0.426667	1	0	0	11	213	200	0-25%
PVR-7	ENSG00000073008	PVR	7	7	Cell Surface Receptor	GTTTGGACTCCGAATAGCTG	chr19	44647396	-	0.655786	agcc	ggg	ccc	0.378	1	0	0	19	512	225	25-50%
SCARB1-1	ENSG00000073060	SCARB1	1	7	Cell Surface Receptor	AAGCAGCAGGTCCTTAAGGT	chr12	124863594	-	0.616752	catc	ggg	tga	0.47619	1	0	4	53	948	296	0-25%
SCARB1-2	ENSG00000073060	SCARB1	2	7	Cell Surface Receptor	GAGTCCCAGTGATTACCGGC	chr12	124810173	+	0.568407	cccc	agg	cct	0.47619	1	0	3	27	2013	346	50-75%
SCARB1-3	ENSG00000073060	SCARB1	3	7	Cell Surface Receptor	ACTGGAAGGTGCGGTACTCG	chr12	124815053	+	0.607144	tgga	agg	aag	0.217195	1	0	0	14	188	200	0-25%
SCARB1-4	ENSG00000073060	SCARB1	4	7	Cell Surface Receptor	AGCGCGGGCCCTACGTGTAC	chr12	124817553	-	0.489426	cggg	agg	tga	0.374089	1	0	0	2	62	200	0-25%
SCARB1-5	ENSG00000073060	SCARB1	5	7	Cell Surface Receptor	TCGCCCTTCAGGATCTCGCT	chr12	124817604	+	0.441987	cttc	ggg	gtt	0.381971	1	0	0	23	293	200	0-25%
SCARB1-6	ENSG00000073060	SCARB1	6	7	Cell Surface Receptor	GCTGCTCCGCCAAAGCGCGC	chr12	124863698	-	0.416869	atgg	tgg	gct	0.435556	1	0	0	15	217	200	0-25%
SCARB1-7	ENSG00000073060	SCARB1	7	7	Cell Surface Receptor	GTAGTCGCTCTCCGAGCCGT	chr12	124815015	+	0.57402	cgat	ggg	act	0.285714	1	0	0	3	64	225	25-50%
ALPK1-1	ENSG00000073331	ALPK1	1	7	Kinase	AACACGTGCCACGGATATTC	chr4	112430448	-	0.20405	aata	tgg	gaa	0.495238	1	0	0	2	183	-4	0-25%
ALPK1-2	ENSG00000073331	ALPK1	2	7	Kinase	TCCTCAGCCGGATAAAAAGG	chr4	112426540	+	0.63711	cact	tgg	ttt	0.5	1	0	6	31	458	296	0-25%
ALPK1-3	ENSG00000073331	ALPK1	3	7	Kinase	GATGTTGTGGTCGATTTACA	chr4	112439866	+	0.502411	taga	agg	tat	0.236305	1	0	0	23	427	72	75-100%
ALPK1-4	ENSG00000073331	ALPK1	4	7	Kinase	CAGTGTGGAGCCTTACATAC	chr4	112439733	+	0.406114	gtat	tgg	gag	0.488722	1	0	3	24	470	372	75-100%
ALPK1-5	ENSG00000073331	ALPK1	5	7	Kinase	TTGGCGAATAACCACCTGCG	chr4	112411985	-	0.702964	gggc	ggg	caa	0.32152	1	0	0	8	121	200	0-25%
ALPK1-6	ENSG00000073331	ALPK1	6	7	Kinase	GTATACCTAGCGACGTGGAG	chr4	112427576	-	0.645075	gcca	agg	ccc	0.340909	1	0	0	6	178	200	0-25%
ALPK1-7	ENSG00000073331	ALPK1	7	7	Kinase	CGGTCTGTATACAGATCAGA	chr4	112425725	+	0.625567	cagt	ggg	cag	0.402813	1	0	0	21	311	200	0-25%
SMARCE1-1	ENSG00000073584	SMARCE1	1	5	Epigenetics	ACCAACAGCCGGGTCACGGT	chr17	40642454	-	0.583367	gggc	agg	aga	0.395604	1	0	0	12	284	-4	0-25%
SMARCE1-2	ENSG00000073584	SMARCE1	2	5	Epigenetics	GAAAAGCCATCATCATAATC	chr17	40632364	+	0.432507	catt	tgg	agt	0.350877	1	0	4	173	1683	321	25-50%
SMARCE1-3	ENSG00000073584	SMARCE1	3	5	Epigenetics	AACTTACTGTTGCAGGAGCT	chr17	40645584	+	0.416745	ttaa	ggg	gtg	0.415966	1	0	1	79	885	500	0-25%
SMARCE1-4	ENSG00000073584	SMARCE1	4	5	Epigenetics	TCGACAGAGACAATCTCGCA	chr17	40635983	-	0.618293	aaag	tgg	aga	0.451505	1	0	2	37	2377	525	25-50%
SMARCE1-5	ENSG00000073584	SMARCE1	5	5	Epigenetics	AATGCAGGTCCTCAAACGGC	chr17	40632222	-	0.578987	ctag	agg	tcc	0.5	1	0	4	36	430	550	50-75%
KDM5A-1	ENSG00000073614	KDM5A	1	7	Epigenetics	CCCCCCGGCCGTTGCAATGG	chr12	389089	-	0.446673	cccc	cgg	gcg	0.441176	1	0	0	12	258	-5	0-25%
KDM5A-2	ENSG00000073614	KDM5A	2	7	Epigenetics	CCCCCGGCCGTTGCAATGGC	chr12	389088	-	0.408033	cccc	ggg	cgt	0.373206	1	0	0	11	273	-5	0-25%
KDM5A-3	ENSG00000073614	KDM5A	3	7	Epigenetics	CCCAACTCGGCTCAAAGACG	chr12	389028	+	0.567747	tcct	ggg	cac	0.405195	1	0	0	6	182	-2	0-25%
KDM5A-4	ENSG00000073614	KDM5A	4	7	Epigenetics	TCAGCTTTATCGGCCGCATC	chr12	388976	-	0.498771	ccgc	cgg	cct	0.210989	1	0	0	6	210	-2	0-25%
KDM5A-5	ENSG00000073614	KDM5A	5	7	Epigenetics	CCGTTGCAATGGCGGGCGTG	chr12	389081	-	0.544813	ccgg	ggg	ccg	0.145185	1	0	0	8	163	200	0-25%
KDM5A-6	ENSG00000073614	KDM5A	6	7	Epigenetics	ACGAAAGCTTTTTACTTCAC	chr12	385948	+	0.435323	tgaa	agg	caa	0.433185	1	0	0	61	1191	200	0-25%
KDM5A-7	ENSG00000073614	KDM5A	7	7	Epigenetics	TAAATCATTACCGACGCCTA	chr12	328989	-	0.502401	tgtg	agg	cgc	0.165079	1	0	0	9	248	225	25-50%
MAP3K13-1	ENSG00000073803	MAP3K13	1	7	Kinase	CGGCGCTACTGTAGGTCTTT	chr3	185449901	+	0.219982	ttcc	tgg	agt	0.371429	1	0	0	11	116	21	25-50%
MAP3K13-2	ENSG00000073803	MAP3K13	2	7	Kinase	TGTACAGGTGTCTCACCGTT	chr3	185466961	-	0.403834	cgtt	tgg	tct	0.311538	1	0	0	21	383	46	50-75%
MAP3K13-3	ENSG00000073803	MAP3K13	3	7	Kinase	GACCTCGTAGAGTTGTCCAT	chr3	185443499	-	0.652944	gtaa	ggg	cac	0.491597	1	0	1	19	274	297	0-25%
MAP3K13-4	ENSG00000073803	MAP3K13	4	7	Kinase	ATCATGGAATACTGTGCCCA	chr3	185443494	+	0.601766	tatt	tgg	aca	0.498462	1	0	3	64	1035	297	0-25%
MAP3K13-5	ENSG00000073803	MAP3K13	5	7	Kinase	TGCCCATGGACAACTCTACG	chr3	185443508	+	0.7375	actg	agg	tct	0.349913	1	0	0	12	247	200	0-25%
MAP3K13-6	ENSG00000073803	MAP3K13	6	7	Kinase	AGTGTTGACGAGCGTAAGTG	chr3	185428797	+	0.615252	caac	agg	att	0.408333	1	0	0	16	189	200	0-25%
MAP3K13-7	ENSG00000073803	MAP3K13	7	7	Kinase	CGGTCTTCTTGGGCAAGTTC	chr3	185437528	+	0.270097	ggag	cgg	gcg	0.5	1	0	0	24	403	200	0-25%
EED-1	ENSG00000074266	EED	1	7	Epigenetics	GAGTCAGTGTTGTACATCTA	chr11	86278397	-	0.533188	tgat	ggg	aaa	0.375	1	2	4	49	668	371	75-100%
EED-2	ENSG00000074266	EED	2	7	Epigenetics	ACAATGCAGTGTATAAAGGT	chr11	86256510	+	0.617538	tata	ggg	ttt	0.45	1	0	4	135	2125	323	25-50%
EED-3	ENSG00000074266	EED	3	7	Epigenetics	ACTTACCTTTACTTACTGAC	chr11	86257584	-	0.515296	cttc	agg	aga	0.45063	1	0	1	54	974	323	25-50%
EED-4	ENSG00000074266	EED	4	7	Epigenetics	AATTTATTGTAGCACTATGT	chr11	86257518	+	0.467956	ttta	tgg	cca	0.416667	1	1	6	160	1840	323	25-50%
EED-5	ENSG00000074266	EED	5	7	Epigenetics	ATTATGTTGATTGTGTGCGA	chr11	86268530	+	0.656209	agga	tgg	tta	0.484848	1	0	0	50	891	250	50-75%
EED-6	ENSG00000074266	EED	6	7	Epigenetics	GTTGATTGTGTGCGATGGTT	chr11	86268535	+	0.452765	ttat	agg	cga	0.385185	1	0	0	26	448	250	50-75%
EED-7	ENSG00000074266	EED	7	7	Epigenetics	GCGGAGGAATATGTCCGAGA	chr11	86245235	+	0.648201	ggag	ggg	aag	0.481283	1	1	1	8	184	500	0-25%
CA12-1	ENSG00000074410	CA12	1	7	Cell Surface Receptor	TTGTAGCCTTGGAACTCGAG	chr15	63346592	+	0.671651	caga	ggg	cgt	0.376766	1	0	0	19	391	-2	0-25%
CA12-2	ENSG00000074410	CA12	2	7	Cell Surface Receptor	AAGAAGTACCCGTCGTGTGG	chr15	63346665	-	0.58477	gtcc	ggg	cct	0.363636	1	0	0	11	199	-2	0-25%
CA12-3	ENSG00000074410	CA12	3	7	Cell Surface Receptor	CAAGAAGTACCCGTCGTGTG	chr15	63346666	-	0.534489	ggtc	ggg	gcc	0.47619	1	0	0	6	125	-2	0-25%
CA12-4	ENSG00000074410	CA12	4	7	Cell Surface Receptor	CGGAAACTTTACCGTTCACT	chr15	63381639	+	0.485626	cagg	ggg	gcc	0.21875	1	0	0	8	180	200	0-25%
CA12-5	ENSG00000074410	CA12	5	7	Cell Surface Receptor	AAAGGAACAGCCTTCCAGCC	chr15	63381652	-	0.566349	tctt	cgg	ccc	0.4875	1	0	6	93	1435	500	0-25%
CA12-6	ENSG00000074410	CA12	6	7	Cell Surface Receptor	GCCCCGGCGCAGCCTGCACG	chr15	63381700	-	0.467446	agat	cgg	cgg	0.367677	1	0	3	63	745	500	0-25%
CA12-7	ENSG00000074410	CA12	7	7	Cell Surface Receptor	GCGGAAACTTTACCGTTCAC	chr15	63381638	+	0.434038	gcag	tgg	ggc	0.228261	1	0	1	3	129	500	0-25%
ENO1-1	ENSG00000074800	ENO1	1	5	Cell Surface Receptor	AGGTCCTACCTTGCTAACCA	chr1	8870458	+	0.686255	aggc	ggg	cag	0.376471	1	0	1	27	487	298	0-25%
ENO1-2	ENSG00000074800	ENO1	2	5	Cell Surface Receptor	TCAACAGCCTTTGAGACACC	chr1	8870507	+	0.611337	gtgc	tgg	aag	0.47952	1	0	2	69	760	298	0-25%
ENO1-3	ENSG00000074800	ENO1	3	5	Cell Surface Receptor	GGGAGATCTTTGACTCTCGC	chr1	8874865	-	0.596964	gcca	ggg	aat	0.342857	1	0	1	28	321	298	0-25%
ENO1-4	ENSG00000074800	ENO1	4	5	Cell Surface Receptor	GTACCGCCACATCGCTGACT	chr1	8867153	-	0.480963	ccct	tgg	ctg	0.365625	1	0	1	8	142	525	25-50%
ENO1-5	ENSG00000074800	ENO1	5	5	Cell Surface Receptor	CCCACAGCTTACTTGGCCAA	chr1	8861367	+	0.453337	cctg	ggg	gtt	0.454545	1	0	2	56	717	575	75-100%
ACTR6-1	ENSG00000075089	ACTR6	1	7	Epigenetics	GGAGCTTACAACGCCAAAAT	chr12	100200891	+	0.450075	taat	cgg	tta	0.426036	1	0	0	29	382	-3	0-25%
ACTR6-2	ENSG00000075089	ACTR6	2	7	Epigenetics	CCTTCCCAGGCATAAGTAAT	chr12	100223791	-	0.235509	tcca	agg	gct	0.454545	1	0	8	77	1074	372	75-100%
ACTR6-3	ENSG00000075089	ACTR6	3	7	Epigenetics	TGAGATGACGACCTTAGTGC	chr12	100200863	+	0.574263	gtgg	tgg	ata	0.360234	1	0	0	17	282	200	0-25%
ACTR6-4	ENSG00000075089	ACTR6	4	7	Epigenetics	ACGACCTTAGTGCTGGATAA	chr12	100200870	+	0.390282	gatg	tgg	agc	0.466667	1	0	0	17	254	200	0-25%
ACTR6-5	ENSG00000075089	ACTR6	5	7	Epigenetics	TAAACCCGATCCCTAAATCC	chr12	100220068	-	0.444782	tgag	tgg	gaa	0.338542	1	0	0	16	282	275	75-100%
ACTR6-6	ENSG00000075089	ACTR6	6	7	Epigenetics	AGCTCCATTATCCAGCACTA	chr12	100200863	-	0.57604	tgta	agg	tcg	0.492711	1	0	5	55	644	500	0-25%
ACTR6-7	ENSG00000075089	ACTR6	7	7	Epigenetics	TTTGACCGGAACTGACAATT	chr12	100204951	-	0.304884	tgtt	agg	aat	0.490402	1	0	2	24	373	500	0-25%
SEMA3A-1	ENSG00000075213	SEMA3A	1	7	Cell Surface Receptor	GATACTGGCCACACAATCTA	chr7	84129184	+	0.400572	gtaa	agg	aca	0.450216	1	0	0	51	542	-4	0-25%
SEMA3A-2	ENSG00000075213	SEMA3A	2	7	Cell Surface Receptor	CTGTGGCCATGGTGATTATC	chr7	83963344	+	0.384462	aggg	tgg	cca	0.451282	1	0	3	77	867	346	50-75%
SEMA3A-3	ENSG00000075213	SEMA3A	3	7	Cell Surface Receptor	CAGACTCACTTGTACGCCTG	chr7	84110529	-	0.609833	taat	tgg	aac	0.315789	1	0	0	24	463	200	0-25%
SEMA3A-4	ENSG00000075213	SEMA3A	4	7	Cell Surface Receptor	GAACGGAGTAGGCTGTATGT	chr7	84134853	-	0.57849	tgag	tgg	agc	0.481481	1	0	0	27	391	200	0-25%
SEMA3A-5	ENSG00000075213	SEMA3A	5	7	Cell Surface Receptor	ACTTGTACGCCTGTGGAACG	chr7	84110522	-	0.517088	actc	ggg	gct	0.46875	1	0	0	11	197	200	0-25%
SEMA3A-6	ENSG00000075213	SEMA3A	6	7	Cell Surface Receptor	ATGAAAAGCCCCCGTTCCAC	chr7	84110524	+	0.501273	ttgg	agg	cgt	0.400909	1	0	0	25	407	200	0-25%
SEMA3A-7	ENSG00000075213	SEMA3A	7	7	Cell Surface Receptor	GATGTTATGTTTATCGGAAC	chr7	84005342	-	0.409688	gtat	agg	taa	0.477665	1	0	0	29	450	250	50-75%
SEMA3C-1	ENSG00000075223	SEMA3C	1	7	Cell Surface Receptor	GATCAGGACCGGATATATGT	chr7	80828647	-	0.636641	tgaa	ggg	aag	0.440429	1	0	0	6	218	200	0-25%
SEMA3C-2	ENSG00000075223	SEMA3C	2	7	Cell Surface Receptor	CAGACACCGTGTTCACGTTG	chr7	80810635	+	0.598038	ataa	ggg	ttg	0.3	1	0	0	15	308	200	0-25%
SEMA3C-3	ENSG00000075223	SEMA3C	3	7	Cell Surface Receptor	GATTCTTTTAGCACGGCTGT	chr7	80818411	-	0.574571	tact	ggg	aac	0.342246	1	0	0	28	421	200	0-25%
SEMA3C-4	ENSG00000075223	SEMA3C	4	7	Cell Surface Receptor	ATTCCGGACAATTTGCGTGT	chr7	80916758	-	0.551876	tggc	tgg	ttg	0.375	1	0	0	9	194	200	0-25%
SEMA3C-5	ENSG00000075223	SEMA3C	5	7	Cell Surface Receptor	CGGACAATTTGCGTGTTGGT	chr7	80916754	-	0.469556	attc	tgg	agt	0.328205	1	0	0	3	157	200	0-25%
SEMA3C-6	ENSG00000075223	SEMA3C	6	7	Cell Surface Receptor	ACAGACACCGTGTTCACGTT	chr7	80810634	+	0.390658	cata	ggg	gtt	0.413265	1	0	0	13	258	200	0-25%
SEMA3C-7	ENSG00000075223	SEMA3C	7	7	Cell Surface Receptor	AGGACATATTCGAGCAATCA	chr7	80804121	+	0.466686	ttac	tgg	aat	0.408333	1	0	0	25	456	225	25-50%
MARK3-1	ENSG00000075413	MARK3	1	7	Kinase	AGTTCAACAACACTTACACT	chr14	103475209	-	0.555508	ctat	agg	gac	0.4	1	0	1	74	923	346	50-75%
MARK3-2	ENSG00000075413	MARK3	2	7	Kinase	CGCGGAGAACCTCGTGCAGT	chr14	103503098	+	0.545237	ggca	ggg	aaa	0.303333	1	0	0	3	114	73	75-100%
MARK3-3	ENSG00000075413	MARK3	3	7	Kinase	TACAGACTGTTGAAAACAAT	chr14	103405205	+	0.454111	aaac	cgg	caa	0.457143	1	0	13	169	2116	297	0-25%
MARK3-4	ENSG00000075413	MARK3	4	7	Kinase	TCCGGTTTAAGCGGATATCG	chr14	103503163	+	0.642328	gggg	ggg	aca	0.420202	1	0	1	0	44	373	75-100%
MARK3-5	ENSG00000075413	MARK3	5	7	Kinase	GATGTACGATCCGTTTCTGA	chr14	103462432	-	0.615152	tctc	tgg	cag	0.311538	1	0	0	10	179	200	0-25%
MARK3-6	ENSG00000075413	MARK3	6	7	Kinase	GATCGTACATCGAGACCTCA	chr14	103462455	+	0.608109	aacg	agg	tga	0.392857	1	0	0	6	107	200	0-25%
MARK3-7	ENSG00000075413	MARK3	7	7	Kinase	AGTCTGTAGTTTCCGATGTG	chr14	103405179	-	0.596804	caac	agg	ttg	0.444231	1	0	0	38	598	200	0-25%
DLG1-1	ENSG00000075711	DLG1	1	7	Kinase	AGATACTATCCTACCTTTAT	chr3	197194426	+	0.162364	aaat	tgg	tga	0.441544	1	0	5	86	1028	296	0-25%
DLG1-2	ENSG00000075711	DLG1	2	7	Kinase	TATGCTAACAGACTTACAGT	chr3	197130525	+	0.664918	aacg	tgg	tga	0.334643	1	0	1	54	901	321	25-50%
DLG1-3	ENSG00000075711	DLG1	3	7	Kinase	AAAATGCCGGTCCGGAAGCA	chr3	197297189	-	0.558443	gaga	agg	tga	0.441176	1	0	0	14	258	-2	0-25%
DLG1-4	ENSG00000075711	DLG1	4	7	Kinase	GGTTTACTTACGAGGAACAC	chr3	197065712	+	0.606405	gttt	agg	atc	0.491597	1	0	0	19	265	73	75-100%
DLG1-5	ENSG00000075711	DLG1	5	7	Kinase	GAGTGATTCCCAGTAAACGC	chr3	197085583	-	0.678239	gtcg	agg	tat	0.47619	1	0	0	23	304	250	50-75%
DLG1-6	ENSG00000075711	DLG1	6	7	Kinase	GTTGCACAATATCGACCTGA	chr3	197104906	-	0.602577	aatt	agg	taa	0.293878	1	0	0	16	304	250	50-75%
DLG1-7	ENSG00000075711	DLG1	7	7	Kinase	TTGAGTCATCTCCAATGTGT	chr3	197140213	+	0.663509	atac	ggg	ttg	0.448627	1	0	8	78	1137	500	0-25%
BAZ2A-1	ENSG00000076108	BAZ2A	1	7	Epigenetics	TCAACTCTCTGGCACCAGGT	chr12	56613952	-	0.594116	ccct	agg	ttt	0.494505	1	0	6	71	896	296	0-25%
BAZ2A-2	ENSG00000076108	BAZ2A	2	7	Epigenetics	TTCACATCCCCATTCAAACC	chr12	56615604	+	0.576179	aaca	tgg	cag	0.453729	1	1	5	59	1083	296	0-25%
BAZ2A-3	ENSG00000076108	BAZ2A	3	7	Epigenetics	GTTCGTCTTCCCCTCCAACA	chr12	56611577	-	0.567908	agaa	tgg	gta	0.471429	1	0	0	50	712	23	25-50%
BAZ2A-4	ENSG00000076108	BAZ2A	4	7	Epigenetics	TGTGTACCACGTTGCGGCTC	chr12	56610206	+	0.429305	acac	agg	tac	0.429898	1	0	0	10	164	23	25-50%
BAZ2A-5	ENSG00000076108	BAZ2A	5	7	Epigenetics	CCACTCAACGGCATCCTTGG	chr12	56615368	-	0.661839	atac	ggg	cag	0.462679	1	0	0	28	760	200	0-25%
BAZ2A-6	ENSG00000076108	BAZ2A	6	7	Epigenetics	GTAGTTCCAGAGACAGTCGT	chr12	56615480	+	0.632817	gtga	agg	cca	0.49	1	0	0	21	445	200	0-25%
BAZ2A-7	ENSG00000076108	BAZ2A	7	7	Epigenetics	TGGGAGACCCGTTAGTGTAG	chr12	56617434	+	0.580488	ttca	agg	ccc	0.458824	1	0	0	19	301	200	0-25%
SLC46A1-1	ENSG00000076351	SLC46A1	1	7	Cell Surface Receptor	TCGCCGCCCCGCTACCTGCA	chr17	28405887	+	0.508259	ctcc	tgg	tgg	0.445055	1	0	3	18	341	296	0-25%
SLC46A1-2	ENSG00000076351	SLC46A1	2	7	Cell Surface Receptor	GCGGTGCCACAGATACTGCG	chr17	28405980	+	0.815457	tgaa	tgg	tga	0.316406	1	0	0	9	234	200	0-25%
SLC46A1-3	ENSG00000076351	SLC46A1	3	7	Cell Surface Receptor	TGGACCCTCTACATGAACGT	chr17	28405426	-	0.685159	ccac	ggg	cgg	0.378827	1	0	0	12	203	200	0-25%
SLC46A1-4	ENSG00000076351	SLC46A1	4	7	Cell Surface Receptor	AGCGCCGACCTCGGCTACAA	chr17	28405943	-	0.557935	cttc	tgg	cac	0.321905	1	0	0	6	113	200	0-25%
SLC46A1-5	ENSG00000076351	SLC46A1	5	7	Cell Surface Receptor	ACAATGGCACCCGCCAAAGG	chr17	28405927	-	0.487152	ggct	ggg	ggc	0.458916	1	0	0	29	432	200	0-25%
SLC46A1-6	ENSG00000076351	SLC46A1	6	7	Cell Surface Receptor	AACGTGGGCGGCTTCCTGGT	chr17	28405411	-	0.39534	catg	ggg	gct	0.444079	1	0	0	11	249	200	0-25%
SLC46A1-7	ENSG00000076351	SLC46A1	7	7	Cell Surface Receptor	GGCACAGCACGGCAGCCGCA	chr17	28406066	+	0.395279	cccc	ggg	cgg	0.458333	1	0	0	38	786	200	0-25%
ICAM3-1	ENSG00000076662	ICAM3	1	7	Cell Surface Receptor	GGCTTGACTGGTCTCACCTG	chr19	10339537	+	0.582999	cccc	ggg	tca	0.433333	1	0	10	119	1126	296	0-25%
ICAM3-2	ENSG00000076662	ICAM3	2	7	Cell Surface Receptor	ACTGTACACGGTGATGTTAG	chr19	10338695	+	0.494337	actc	agg	agc	0.473879	1	0	0	15	360	-2	0-25%
ICAM3-3	ENSG00000076662	ICAM3	3	7	Cell Surface Receptor	TACCATCCGTGTTGTGGCCC	chr19	10339583	-	0.383566	atgg	agg	gcc	0.4225	1	0	0	22	329	-2	0-25%
ICAM3-4	ENSG00000076662	ICAM3	4	7	Cell Surface Receptor	AGTACTGCAGTTCACAAACA	chr19	10338875	+	0.691839	aatc	ggg	acc	0.482143	1	0	5	111	1975	298	0-25%
ICAM3-5	ENSG00000076662	ICAM3	5	7	Cell Surface Receptor	ATGCGACAGTCATGAACCAC	chr19	10335194	-	0.573403	ctga	ggg	gac	0.4875	1	0	0	23	536	225	25-50%
ICAM3-6	ENSG00000076662	ICAM3	6	7	Cell Surface Receptor	AAGTGGAGGATGGGTCGCCC	chr19	10335883	-	0.561171	tgcc	cgg	acc	0.38009	1	0	0	50	477	225	25-50%
ICAM3-7	ENSG00000076662	ICAM3	7	7	Cell Surface Receptor	CCGGTGGACTGCACCCTAGA	chr19	10335273	-	0.464254	gtgg	cgg	gct	0.496894	1	0	0	19	308	225	25-50%
GPC4-1	ENSG00000076716	GPC4	1	7	Cell Surface Receptor	CCCTCCACGAGATCAACGGT	chrX	133414805	-	0.697561	gccc	agg	tgg	0.218182	1	0	0	8	126	-4	0-25%
GPC4-2	ENSG00000076716	GPC4	2	7	Cell Surface Receptor	CGACGTCTTTACGTGTCCAA	chrX	133414848	-	0.588179	agtg	agg	ctt	0.22028	1	0	0	4	61	200	0-25%
GPC4-3	ENSG00000076716	GPC4	3	7	Cell Surface Receptor	CTACCGTTGATCTCGTGGAG	chrX	133414817	+	0.529927	ccac	ggg	ggc	0.449123	1	0	0	7	114	200	0-25%
GPC4-4	ENSG00000076716	GPC4	4	7	Cell Surface Receptor	AGAGTTGAAACGTTACTACG	chrX	133324406	-	0.778933	tcgt	tgg	tgg	0.463235	1	0	0	11	250	225	25-50%
GPC4-5	ENSG00000076716	GPC4	5	7	Cell Surface Receptor	TTGCGAGGGACATCTCCGAA	chrX	133324254	+	0.667241	caat	ggg	ctt	0.293575	1	0	0	6	149	225	25-50%
GPC4-6	ENSG00000076716	GPC4	6	7	Cell Surface Receptor	GTTGAAACGTTACTACGTGG	chrX	133324403	-	0.661368	taga	tgg	gaa	0.284257	1	0	0	10	170	225	25-50%
GPC4-7	ENSG00000076716	GPC4	7	7	Cell Surface Receptor	TTGAAACGTTACTACGTGGT	chrX	133324402	-	0.627652	agag	ggg	aaa	0.439349	1	0	0	24	279	225	25-50%
MAP2K7-1	ENSG00000076984	MAP2K7	1	7	Kinase	GATTTCTGCCTGGTAGCGCT	chr19	7910259	-	0.471043	cgtt	ggg	agg	0.451765	1	0	0	36	447	21	25-50%
MAP2K7-2	ENSG00000076984	MAP2K7	2	7	Kinase	CCCTGCCTGTGCAGCAAATG	chr19	7910454	+	0.515504	ctgt	cgg	cgc	0.437755	1	2	7	88	1234	321	25-50%
MAP2K7-3	ENSG00000076984	MAP2K7	3	7	Kinase	GACGGACGTCTTCATCGCCA	chr19	7910710	+	0.552929	tgca	tgg	agc	0.376316	1	0	0	6	84	22	25-50%
MAP2K7-4	ENSG00000076984	MAP2K7	4	7	Kinase	CGGCCACGTCATTGCCGTTA	chr19	7910367	+	0.398367	agac	agg	tga	0.25	1	0	0	5	52	22	25-50%
MAP2K7-5	ENSG00000076984	MAP2K7	5	7	Kinase	CCGCCGTGCTTACTGGGCCT	chr19	7904063	-	0.419622	cacg	ggg	ccg	0.35	1	0	0	42	313	200	0-25%
MAP2K7-6	ENSG00000076984	MAP2K7	6	7	Kinase	GCCGCCGTGCTTACTGGGCC	chr19	7904064	-	0.280508	ccac	tgg	gcc	0.471579	1	0	0	18	309	200	0-25%
MAP2K7-7	ENSG00000076984	MAP2K7	7	7	Kinase	ACGGGCTACCTGACCATCGG	chr19	7910118	+	0.66261	gcag	ggg	cca	0.435268	1	0	0	2	99	225	25-50%
DGKD-1	ENSG00000077044	DGKD	1	7	Kinase	ACAGCATCGACTCCGATGGT	chr2	233437477	+	0.668421	ctca	ggg	tac	0.235294	1	0	2	14	187	296	0-25%
DGKD-2	ENSG00000077044	DGKD	2	7	Kinase	CGTTCTTGCGTCCAGGGTTC	chr2	233438217	+	0.245883	tgtt	tgg	aag	0.474506	1	0	1	15	274	296	0-25%
DGKD-3	ENSG00000077044	DGKD	3	7	Kinase	CTCACGGCACACATTGCAGT	chr2	233434843	-	0.678046	gagc	agg	tcg	0.357143	1	0	0	34	513	-2	0-25%
DGKD-4	ENSG00000077044	DGKD	4	7	Kinase	ACGCACATCCGTACCCTCGC	chr2	233434897	-	0.60151	acaa	agg	aca	0.441176	1	0	0	2	103	-2	0-25%
DGKD-5	ENSG00000077044	DGKD	5	7	Kinase	CACACTGGCCTCGATCGGGA	chr2	233435894	+	0.63047	ggac	agg	aca	0.419532	1	0	0	17	254	200	0-25%
DGKD-6	ENSG00000077044	DGKD	6	7	Kinase	AATGATGTCCTTCCCGATCG	chr2	233435891	-	0.602453	cttc	agg	cca	0.314818	1	0	0	8	157	200	0-25%
DGKD-7	ENSG00000077044	DGKD	7	7	Kinase	CGTCACCGAAGACTTCAGCG	chr2	233446781	+	0.82146	ctac	agg	att	0.409664	1	0	0	10	128	225	25-50%
TM9SF3-1	ENSG00000077147	TM9SF3	1	7	Cell Surface Receptor	ACGAGCACGAACACACGGTG	chr10	96586732	-	0.658693	gcgg	agg	cgc	0.296383	1	0	0	6	138	-4	0-25%
TM9SF3-2	ENSG00000077147	TM9SF3	2	7	Cell Surface Receptor	TCCTTTTTTCAACATCGGGT	chr10	96559658	-	0.646472	tccg	agg	taa	0.490726	1	0	2	48	767	321	25-50%
TM9SF3-3	ENSG00000077147	TM9SF3	3	7	Cell Surface Receptor	GGCGGACGAGCACGAACACA	chr10	96586737	-	0.607364	cccg	cgg	tga	0.411328	1	0	0	10	142	200	0-25%
TM9SF3-4	ENSG00000077147	TM9SF3	4	7	Cell Surface Receptor	GTGTTCGTGCTCGTCCGCCC	chr10	96586752	+	0.521058	ccgt	ggg	tcc	0.207598	1	0	0	8	120	200	0-25%
TM9SF3-5	ENSG00000077147	TM9SF3	5	7	Cell Surface Receptor	TGCTCGTCCGCCCGGGTCCG	chr10	96586759	+	0.470666	ttcg	ggg	cag	0.360577	1	0	0	8	166	200	0-25%
TM9SF3-6	ENSG00000077147	TM9SF3	6	7	Cell Surface Receptor	TGTGTTCGTGCTCGTCCGCC	chr10	96586751	+	0.437391	accg	cgg	gtc	0.360729	1	0	0	9	180	200	0-25%
TM9SF3-7	ENSG00000077147	TM9SF3	7	7	Cell Surface Receptor	GCCGCCACGCCAAGAGCGCC	chr10	96586816	+	0.365785	ggcc	agg	cag	0.37987	1	0	0	17	801	200	0-25%
IL4R-1	ENSG00000077238	IL4R	1	7	Cell Surface Receptor	GCAAGACCTTCATGTTCCCT	chr16	27342120	-	0.445788	tcct	ggg	gag	0.40625	1	0	4	84	925	296	0-25%
IL4R-2	ENSG00000077238	IL4R	2	7	Cell Surface Receptor	CCTGAGAACAACGGAGGCGC	chr16	27344900	+	0.472789	tatc	ggg	gtg	0.445055	1	0	0	13	350	-2	0-25%
IL4R-3	ENSG00000077238	IL4R	3	7	Cell Surface Receptor	GCGGAGCTCGGTGCTGCAAT	chr16	27342209	-	0.408298	acag	tgg	tgg	0.339649	1	0	0	6	306	-2	0-25%
IL4R-4	ENSG00000077238	IL4R	4	7	Cell Surface Receptor	CCCGCGCCTCCGTTGTTCTC	chr16	27344889	-	0.323982	gcac	agg	gat	0.420099	1	0	0	13	283	-2	0-25%
IL4R-5	ENSG00000077238	IL4R	5	7	Cell Surface Receptor	CCTGGATTATTATAGCCACG	chr16	27358968	-	0.743889	gcat	agg	cgg	0.453968	1	0	0	57	543	225	25-50%
IL4R-6	ENSG00000077238	IL4R	6	7	Cell Surface Receptor	AGGAAACGCTGACGCCCAGC	chr16	27355840	-	0.50373	atgc	agg	agg	0.4095	1	0	0	27	530	225	25-50%
IL4R-7	ENSG00000077238	IL4R	7	7	Cell Surface Receptor	TTATAGCCACGAGGCGGCTG	chr16	27358959	-	0.487527	atta	cgg	gct	0.35528	1	0	0	9	247	225	25-50%
SIRT6-1	ENSG00000077463	SIRT6	1	7	Epigenetics	CCTCAGACGCGCTCACCTCC	chr19	4182473	+	0.499891	ggac	ggg	agg	0.440031	1	0	1	47	547	296	0-25%
SIRT6-2	ENSG00000077463	SIRT6	2	7	Epigenetics	CCCTCAGACGCGCTCACCTC	chr19	4182472	+	0.330473	ggga	cgg	gag	0.359333	1	0	1	41	479	296	0-25%
SIRT6-3	ENSG00000077463	SIRT6	3	7	Epigenetics	CAATCACAGACCTGAAGTCG	chr19	4180786	+	0.638511	tgca	ggg	atg	0.434211	1	0	0	42	734	-3	0-25%
SIRT6-4	ENSG00000077463	SIRT6	4	7	Epigenetics	TGGTCAGCCAGAACGTGGAC	chr19	4179134	-	0.531413	ttcc	ggg	ctc	0.37455	1	0	0	28	479	22	25-50%
SIRT6-5	ENSG00000077463	SIRT6	5	7	Epigenetics	ACAGATCTTCGACCCCCCGG	chr19	4180895	-	0.692961	cccc	agg	agc	0.333952	1	0	0	4	96	200	0-25%
SIRT6-6	ENSG00000077463	SIRT6	6	7	Epigenetics	ACACCACCTTTGAGAGCGCG	chr19	4179215	-	0.64712	ttcg	cgg	ccc	0.353889	1	0	0	11	175	200	0-25%
SIRT6-7	ENSG00000077463	SIRT6	7	7	Epigenetics	CACTTGCCCTTGTCCGCGTA	chr19	4182502	+	0.479399	gccg	cgg	cga	0.278056	1	0	0	12	165	200	0-25%
JADE1-1	ENSG00000077684	JADE1	1	7	Epigenetics	AAAAGAACCACACGTACCTC	chr4	128855796	-	0.476335	caaa	agg	gat	0.362143	1	1	3	30	707	346	50-75%
JADE1-2	ENSG00000077684	JADE1	2	7	Epigenetics	GTGGCATCACAGGCCTGTTA	chr4	128855633	+	0.396454	tgcc	tgg	aat	0.385675	1	0	2	65	695	322	25-50%
JADE1-3	ENSG00000077684	JADE1	3	7	Epigenetics	CAGGCCCCGGTCAAAAGCAC	chr4	128861745	-	0.508807	tctc	agg	tca	0.4875	1	0	2	23	446	347	50-75%
JADE1-4	ENSG00000077684	JADE1	4	7	Epigenetics	ACACGCTGTCAGCCAGCGTC	chr4	128849080	-	0.510548	cgac	cgg	atg	0.444293	1	0	0	18	351	200	0-25%
JADE1-5	ENSG00000077684	JADE1	5	7	Epigenetics	CCACCCGTAGCGGAACCAAG	chr4	128855757	+	0.651552	aagc	tgg	gtc	0.37663	1	0	0	2	136	250	50-75%
JADE1-6	ENSG00000077684	JADE1	6	7	Epigenetics	CACCCGTAGCGGAACCAAGT	chr4	128855758	+	0.645026	agcc	ggg	tcc	0.49827	1	0	0	6	159	250	50-75%
JADE1-7	ENSG00000077684	JADE1	7	7	Epigenetics	GCTATGAAGCCCACCCGTAG	chr4	128855747	+	0.624469	tgga	cgg	aac	0.45	1	0	0	8	158	250	50-75%
UBE2A-1	ENSG00000077721	UBE2A	1	5	Epigenetics	TCCGTCCGAGAACAACATAA	chrX	119574952	+	0.558206	gggc	tgg	tgt	0.291667	1	0	0	4	218	-2	0-25%
UBE2A-2	ENSG00000077721	UBE2A	2	5	Epigenetics	GGACGGAGCCCCGCTGACTC	chrX	119574925	-	0.489485	tctc	cgg	ctg	0.426036	1	0	0	24	655	-2	0-25%
UBE2A-3	ENSG00000077721	UBE2A	3	5	Epigenetics	GGAGCCCCGCTGACTCCGGC	chrX	119574921	-	0.443261	ggac	tgg	agg	0.479307	1	0	0	51	637	-2	0-25%
UBE2A-4	ENSG00000077721	UBE2A	4	5	Epigenetics	CATGAGGCGCCGCCGAGCCG	chrX	119574723	-	0.492441	cccg	ggg	tgg	0.434283	1	0	0	8	220	200	0-25%
UBE2A-5	ENSG00000077721	UBE2A	5	5	Epigenetics	ACATGTCCACCCCGGCTCGG	chrX	119574725	+	0.629832	cgcg	cgg	cgc	0.327366	1	0	2	15	233	500	0-25%
FGFR1-1	ENSG00000077782	FGFR1	1	7	Cell Surface Receptor	CAGGTGGCATAACGGACCTG	chr8	38426244	+	0.595891	gctc	agg	gga	0.36	1	0	0	32	431	21	25-50%
FGFR1-2	ENSG00000077782	FGFR1	2	7	Cell Surface Receptor	TGTTCGCACTGACTCAGCCC	chr8	38419734	-	0.551719	accc	tgg	aag	0.483516	1	0	1	37	504	321	25-50%
FGFR1-3	ENSG00000077782	FGFR1	3	7	Cell Surface Receptor	AGGTCCCTTGTATGTCATCG	chr8	38416044	-	0.737841	ctgc	tgg	agt	0.271449	1	0	0	11	325	47	50-75%
FGFR1-4	ENSG00000077782	FGFR1	4	7	Cell Surface Receptor	CTGGTCTTAGGCAAACCCCT	chr8	38417972	-	0.654564	aaga	ggg	aga	0.435556	1	0	3	70	1137	347	50-75%
FGFR1-5	ENSG00000077782	FGFR1	5	7	Cell Surface Receptor	GGTTACGCAAGCATAGAGGC	chr8	38429746	+	0.624	tgct	cgg	agt	0.331633	1	0	0	7	254	200	0-25%
FGFR1-6	ENSG00000077782	FGFR1	6	7	Cell Surface Receptor	GGGCAGCCGTAGCTCCATAT	chr8	38428081	-	0.419843	cccc	tgg	aca	0.316875	1	0	0	17	250	200	0-25%
FGFR1-7	ENSG00000077782	FGFR1	7	7	Cell Surface Receptor	CCTCGATGTGCTTTAGCCAC	chr8	38424577	+	0.47244	ttca	tgg	atg	0.464286	1	0	0	31	425	225	25-50%
ARAF-1	ENSG00000078061	ARAF	1	7	Kinase	CGGTACCCCAGGTTCTTCTG	chrX	47567228	-	0.558359	gtcc	tgg	gcc	0.478402	1	0	2	42	516	321	25-50%
ARAF-2	ENSG00000078061	ARAF	2	7	Kinase	GAGATGCAGGTGCTCAGGTG	chrX	47567431	+	0.689122	gaat	agg	tgg	0.46281	1	1	15	146	1645	346	50-75%
ARAF-3	ENSG00000078061	ARAF	3	7	Kinase	GCCCAACAAGCAACGCACGG	chrX	47563057	+	0.752921	acct	tgg	tga	0.292291	1	0	0	6	190	-2	0-25%
ARAF-4	ENSG00000078061	ARAF	4	7	Kinase	TGGTCTACCGACTCATCAAG	chrX	47563323	+	0.669799	tgtg	ggg	tga	0.484848	1	0	0	6	210	-2	0-25%
ARAF-5	ENSG00000078061	ARAF	5	7	Kinase	ATGGCTCGGCCCCATTGGCA	chrX	47562992	-	0.430459	cggg	ggg	ggg	0.347511	1	0	0	18	317	200	0-25%
ARAF-6	ENSG00000078061	ARAF	6	7	Kinase	GATGGCTCGGCCCCATTGGC	chrX	47562993	-	0.306909	ccgg	agg	ggg	0.482857	1	0	0	21	324	200	0-25%
ARAF-7	ENSG00000078061	ARAF	7	7	Kinase	GGTAGTGATGGAACCCCCCG	chrX	47567018	+	0.631222	agga	ggg	gag	0.37397	1	0	0	12	250	225	25-50%
PIK3C3-1	ENSG00000078142	PIK3C3	1	7	Kinase	CCTTTGCAGACGGTGCGATG	chr18	41955290	+	0.629175	ggta	ggg	gaa	0.384	1	0	0	8	336	-5	0-25%
PIK3C3-2	ENSG00000078142	PIK3C3	2	7	Kinase	CTTTGCAGACGGTGCGATGG	chr18	41955291	+	0.595581	gtac	ggg	aag	0.307197	1	0	1	22	431	295	0-25%
PIK3C3-3	ENSG00000078142	PIK3C3	3	7	Kinase	GGAACAACGGTTTCGCTCTT	chr18	41962616	+	0.259771	agga	tgg	aaa	0.3	1	0	0	10	226	200	0-25%
PIK3C3-4	ENSG00000078142	PIK3C3	4	7	Kinase	ATAACGCCTCACAGTTGGGT	chr18	42004490	-	0.625541	cagc	tgg	tgt	0.391929	1	0	0	15	277	225	25-50%
PIK3C3-5	ENSG00000078142	PIK3C3	5	7	Kinase	GTTGCGACAGGCCGATGATG	chr18	42004535	+	0.584364	cccg	agg	tgc	0.33042	1	0	0	9	299	225	25-50%
PIK3C3-6	ENSG00000078142	PIK3C3	6	7	Kinase	TGCTGTTGCCCGGTTGCGAC	chr18	42004523	+	0.398742	gtta	agg	ccg	0.25012	1	0	0	6	151	225	25-50%
PIK3C3-7	ENSG00000078142	PIK3C3	7	7	Kinase	CATCATCGGCCTGTCGCAAC	chr18	42004521	-	0.338553	acct	cgg	gca	0.251282	1	0	0	6	119	225	25-50%
MLLT10-1	ENSG00000078403	MLLT10	1	7	Epigenetics	TCACAAATGTAGCAAGTCTT	chr10	21612346	-	0.395982	ttca	ggg	gtt	0.380657	1	0	6	109	1280	296	0-25%
MLLT10-2	ENSG00000078403	MLLT10	2	7	Epigenetics	ATCTCCAGTTGGTTCAGGTA	chr10	21673918	+	0.43132	gctc	ggg	gtt	0.482857	1	0	7	48	726	346	50-75%
MLLT10-3	ENSG00000078403	MLLT10	3	7	Epigenetics	ACCCGCTGGTTTATTGCGAC	chr10	21534769	+	0.51561	gaga	ggg	cac	0.255072	1	0	0	5	172	-3	0-25%
MLLT10-4	ENSG00000078403	MLLT10	4	7	Epigenetics	AACCCGCTGGTTTATTGCGA	chr10	21534768	+	0.509401	cgag	cgg	gca	0.336735	1	0	1	7	145	297	0-25%
MLLT10-5	ENSG00000078403	MLLT10	5	7	Epigenetics	GCCGATAATGTCCAATACTG	chr10	21614889	+	0.738949	tggt	tgg	cta	0.482857	1	0	0	26	323	200	0-25%
MLLT10-6	ENSG00000078403	MLLT10	6	7	Epigenetics	TGCCCGTCGCAATAAACCAG	chr10	21534760	-	0.662051	gccg	cgg	gtt	0.469444	1	0	0	8	155	200	0-25%
MLLT10-7	ENSG00000078403	MLLT10	7	7	Epigenetics	CCTGCAAAACCACGGTCCAG	chr10	21538861	-	0.612025	attt	tgg	gta	0.272727	1	0	0	36	633	200	0-25%
CBFA2T2-1	ENSG00000078699	CBFA2T2	1	7	uncharacterized	ACAGGCGATCCAGGCATCGC	chr20	33606980	-	0.49823	ttcc	tgg	cac	0.298613	1	0	0	13	305	-5	0-25%
CBFA2T2-2	ENSG00000078699	CBFA2T2	2	7	uncharacterized	ATCGTGAAGAACTCAACTAC	chr20	33629810	+	0.491974	tcag	tgg	aaa	0.330612	1	0	0	18	394	48	50-75%
CBFA2T2-3	ENSG00000078699	CBFA2T2	3	7	uncharacterized	TAGATCATCGTTTGACAGAA	chr20	33628395	+	0.485325	ttgg	agg	gaa	0.482857	1	0	0	21	601	48	50-75%
CBFA2T2-4	ENSG00000078699	CBFA2T2	4	7	uncharacterized	TGCAATATCGCGCGATACTG	chr20	33644407	+	0.485819	tggc	tgg	ctc	0.194886	1	0	0	0	56	73	75-100%
CBFA2T2-5	ENSG00000078699	CBFA2T2	5	7	uncharacterized	GAGTTGTCGAGCACCACAAG	chr20	33611218	-	0.688915	tgct	tgg	ctg	0.217634	1	0	0	16	187	200	0-25%
CBFA2T2-6	ENSG00000078699	CBFA2T2	6	7	uncharacterized	TGTCGAGCACCACAAGTGGC	chr20	33611214	-	0.549199	gagt	tgg	caa	0.363636	1	0	0	14	268	200	0-25%
CBFA2T2-7	ENSG00000078699	CBFA2T2	7	7	uncharacterized	TTCACTTCCACAGGCGATCC	chr20	33606989	-	0.465805	tatc	agg	cat	0.394775	1	0	0	30	440	200	0-25%
MKNK1-1	ENSG00000079277	MKNK1	1	7	Kinase	GTACACCCAATCTTACCTAT	chr1	46594112	+	0.40698	aaat	agg	ttt	0.434211	1	0	0	14	372	-4	0-25%
MKNK1-2	ENSG00000079277	MKNK1	2	7	Kinase	GCTTGTTTCTCGATGATCTG	chr1	46576653	+	0.519078	ccct	tgg	gaa	0.458312	1	0	2	36	563	296	0-25%
MKNK1-3	ENSG00000079277	MKNK1	3	7	Kinase	GGCACCTTGAACTTTGGCAT	chr1	46580581	+	0.640533	tcac	agg	ctc	0.404444	1	0	2	74	800	297	0-25%
MKNK1-4	ENSG00000079277	MKNK1	4	7	Kinase	GACCTCTGAATTGCTTGGAG	chr1	46580596	-	0.607447	agct	agg	gag	0.481203	1	0	3	57	842	297	0-25%
MKNK1-5	ENSG00000079277	MKNK1	5	7	Kinase	GGTGCCGTGAGCCTACAGAA	chr1	46580553	-	0.646083	tcaa	tgg	caa	0.440559	1	0	0	34	500	200	0-25%
MKNK1-6	ENSG00000079277	MKNK1	6	7	Kinase	TCGGAGTAGGGTGTTTCGAG	chr1	46576610	-	0.650149	acag	agg	tgg	0.433445	1	0	0	9	184	225	25-50%
MKNK1-7	ENSG00000079277	MKNK1	7	7	Kinase	CAGCAACGTCCCGCACCACT	chr1	46572105	+	0.528905	gcag	cgg	ctg	0.454438	1	0	0	27	372	225	25-50%
CIC-1	ENSG00000079432	CIC	1	7	Epigenetics	GCCCAATGCTCGCCTACCCG	chr19	42294088	-	0.55138	gggt	tgg	agt	0.227997	1	0	0	3	136	71	75-100%
CIC-2	ENSG00000079432	CIC	2	7	Epigenetics	CCGAGACAGGCTCACCTGAC	chr19	42294732	-	0.505329	gact	ggg	aag	0.324675	1	0	0	18	343	71	75-100%
CIC-3	ENSG00000079432	CIC	3	7	Epigenetics	CTCGCCCAGGATCTTGCTGA	chr19	42287652	-	0.589803	acca	cgg	tcc	0.375556	1	1	4	107	1064	298	0-25%
CIC-4	ENSG00000079432	CIC	4	7	Epigenetics	GGGATGACGCTGGTGGACCA	chr19	42287613	-	0.542023	ggtt	ggg	ccc	0.373303	1	0	1	51	1111	298	0-25%
CIC-5	ENSG00000079432	CIC	5	7	Epigenetics	GACGCGGGAGCGGAGCATGT	chr19	42287941	+	0.605146	agga	cgg	aga	0.285266	1	0	0	8	213	200	0-25%
CIC-6	ENSG00000079432	CIC	6	7	Epigenetics	CGACGTTTTCCGGGCGGTAG	chr19	42287358	-	0.439396	ggtc	agg	caa	0.227219	1	0	0	1	32	200	0-25%
CIC-7	ENSG00000079432	CIC	7	7	Epigenetics	GGACTGGGTCCGACGTTTTC	chr19	42287368	-	0.181072	tgag	cgg	gcg	0.347826	1	0	0	3	146	200	0-25%
SMARCA2-1	ENSG00000080503	SMARCA2	1	7	Epigenetics	GCCGGTCCATGTCCATCCGC	chr9	2123719	-	0.500436	ctcc	tgg	aga	0.323556	1	0	0	7	151	71	75-100%
SMARCA2-2	ENSG00000080503	SMARCA2	2	7	Epigenetics	ACTACAACAGACCATCTGGT	chr9	2039898	+	0.685255	gtta	agg	tta	0.5	1	0	3	36	650	296	0-25%
SMARCA2-3	ENSG00000080503	SMARCA2	3	7	Epigenetics	CGGAATCTTAGCCGATGAAA	chr9	2081894	+	0.362773	tgaa	tgg	ggc	0.383478	1	0	0	7	185	22	25-50%
SMARCA2-4	ENSG00000080503	SMARCA2	4	7	Epigenetics	GGATTCGTAATCATAAGTAC	chr9	2182160	+	0.605638	gaaa	cgg	agc	0.436975	1	0	0	18	378	73	75-100%
SMARCA2-5	ENSG00000080503	SMARCA2	5	7	Epigenetics	CCCATCCTATGCCGACGATG	chr9	2029198	+	0.655595	gtct	ggg	tcc	0.26	1	0	0	4	147	200	0-25%
SMARCA2-6	ENSG00000080503	SMARCA2	6	7	Epigenetics	TTGTCATGTATACCATCGAT	chr9	2032956	-	0.58493	cccc	ggg	ctg	0.384615	1	0	0	35	605	200	0-25%
SMARCA2-7	ENSG00000080503	SMARCA2	7	7	Epigenetics	CTTGTCATGTATACCATCGA	chr9	2032957	-	0.551174	tccc	tgg	gct	0.438496	1	0	0	21	310	200	0-25%
SRCAP-1	ENSG00000080603	SRCAP	1	7	Epigenetics	CGAGGTGCACCACATTCCCT	chr16	30722562	-	0.61141	gaca	ggg	tta	0.471429	1	0	1	40	412	321	25-50%
SRCAP-2	ENSG00000080603	SRCAP	2	7	Epigenetics	ACGAGGTGCACCACATTCCC	chr16	30722563	-	0.411952	tgac	tgg	gtt	0.39725	1	0	1	23	409	321	25-50%
SRCAP-3	ENSG00000080603	SRCAP	3	7	Epigenetics	AAACCTGTGTCTGTAGGACT	chr16	30700864	-	0.556518	tttc	ggg	agc	0.415385	1	0	3	85	972	500	0-25%
SRCAP-4	ENSG00000080603	SRCAP	4	7	Epigenetics	AGTGTTGCCATCCCCCCTGG	chr16	30721202	+	0.645542	ctgc	ggg	tcc	0.462185	1	0	2	53	656	525	25-50%
SRCAP-5	ENSG00000080603	SRCAP	5	7	Epigenetics	TCACCCTGGTTAGCAGCAAG	chr16	30722734	-	0.619818	agcc	cgg	aag	0.457143	1	0	1	39	776	525	25-50%
SRCAP-6	ENSG00000080603	SRCAP	6	7	Epigenetics	CAGTGTTGCCATCCCCCCTG	chr16	30721201	+	0.588472	tctg	ggg	gtc	0.425575	1	0	3	72	873	525	25-50%
SRCAP-7	ENSG00000080603	SRCAP	7	7	Epigenetics	CATCAGCCAGCCTGCCCATG	chr16	30722621	+	0.549086	atct	tgg	ccc	0.452308	1	1	8	138	1483	525	25-50%
MOK-1	ENSG00000080823	MOK	1	7	Kinase	TGCACTAATATGTGAACTTA	chr14	102263577	-	0.28355	ctct	tgg	aca	0.489855	1	1	6	79	1289	297	0-25%
MOK-2	ENSG00000080823	MOK	2	7	Kinase	ACGTGTAGAACCCATCAGTG	chr14	102250876	+	0.749823	ttgt	agg	aga	0.481283	1	0	0	13	266	225	25-50%
MOK-3	ENSG00000080823	MOK	3	7	Kinase	GTGTGTTCTACGAGATCGCC	chr14	102250815	-	0.519257	ggct	agg	tag	0.378151	1	0	0	3	126	225	25-50%
MOK-4	ENSG00000080823	MOK	4	7	Kinase	TGGTCCAGTTCATTTACTCC	chr14	102233766	+	0.500537	gatt	agg	aaa	0.327731	1	0	0	58	744	225	25-50%
MOK-5	ENSG00000080823	MOK	5	7	Kinase	GTATTCCGTGTACGGCTGCT	chr14	102250934	+	0.476746	agat	tgg	aat	0.43875	1	0	0	6	167	225	25-50%
MOK-6	ENSG00000080823	MOK	6	7	Kinase	CGGGTGTGCCGATGACATCG	chr14	102233731	+	0.741857	tgag	tgg	att	0.420069	1	0	0	6	78	250	50-75%
MOK-7	ENSG00000080823	MOK	7	7	Kinase	GCGCTACCTTCTTGCTCGCA	chr14	102229465	+	0.497033	ttcc	ggg	atg	0.370879	1	0	0	8	210	275	75-100%
OSTM1-1	ENSG00000081087	OSTM1	1	7	Cell Surface Receptor	GTCGGGCCCGGCTCCATCAC	chr6	108074650	+	0.352437	ggct	cgg	gct	0.474838	1	0	1	22	239	295	0-25%
OSTM1-2	ENSG00000081087	OSTM1	2	7	Cell Surface Receptor	CCTGTGCGGACTGCTGCCGA	chr6	108074544	+	0.53686	agac	agg	gga	0.351963	1	0	0	17	404	200	0-25%
OSTM1-3	ENSG00000081087	OSTM1	3	7	Cell Surface Receptor	GGACAACATCAGCCGAGCCG	chr6	108074256	-	0.555529	agat	cgg	ggg	0.406154	1	0	0	8	217	225	25-50%
OSTM1-4	ENSG00000081087	OSTM1	4	7	Cell Surface Receptor	GACAACATCAGCCGAGCCGC	chr6	108074255	-	0.454885	gatg	ggg	ggt	0.397959	1	0	0	15	206	225	25-50%
OSTM1-5	ENSG00000081087	OSTM1	5	7	Cell Surface Receptor	ACTCAGGATCCAGATCCGGC	chr6	108074417	+	0.601706	cggc	agg	tcc	0.486898	1	0	1	15	360	500	0-25%
OSTM1-6	ENSG00000081087	OSTM1	6	7	Cell Surface Receptor	GCCCGACAGCCGCGCAGCGG	chr6	108074623	-	0.479155	ccgg	agg	tgt	0.323077	1	0	2	35	394	500	0-25%
OSTM1-7	ENSG00000081087	OSTM1	7	7	Cell Surface Receptor	CCAGCAACTGCTGCTCCGAC	chr6	108074507	+	0.478678	acct	agg	agg	0.442177	1	1	4	85	836	500	0-25%
STK17B-1	ENSG00000081320	STK17B	1	7	Kinase	GGGAATCACCTAACATGTCG	chr2	196163379	-	0.654837	acct	agg	agg	0.474353	1	0	0	16	253	-5	0-25%
STK17B-2	ENSG00000081320	STK17B	2	7	Kinase	TAGGGCATGCGTGTGAACTT	chr2	196143592	-	0.469307	aaaa	cgg	gaa	0.482857	1	0	0	27	519	48	50-75%
STK17B-3	ENSG00000081320	STK17B	3	7	Kinase	CGAGATTGCTGTGCTTGAAT	chr2	196156519	-	0.417539	taca	tgg	caa	0.433799	1	0	2	57	497	298	0-25%
STK17B-4	ENSG00000081320	STK17B	4	7	Kinase	CTATTTTAATGTCCCCGAGA	chr2	196143650	+	0.589207	tcta	ggg	tat	0.427778	1	0	2	39	592	323	25-50%
STK17B-5	ENSG00000081320	STK17B	5	7	Kinase	AAATCTGAAACAAGTTCATG	chr2	196137472	+	0.634358	gagc	ggg	att	0.371429	1	0	16	272	5759	575	75-100%
STK17B-6	ENSG00000081320	STK17B	6	7	Kinase	ACTTCTAAATCCTCCTGTAA	chr2	196137575	-	0.463423	caag	tgg	aac	0.498938	1	0	9	69	1170	575	75-100%
STK17B-7	ENSG00000081320	STK17B	7	7	Kinase	GAAACCATGCTGCTATCCTC	chr2	196137529	+	0.427198	tttg	tgg	gat	0.370143	1	0	3	71	943	575	75-100%
CDC14B-1	ENSG00000081377	CDC14B	1	7	Kinase	AACGGCTTGATTACCGGTTC	chr9	96523262	+	0.346155	caga	ggg	ttc	0.216071	1	0	0	5	66	71	75-100%
CDC14B-2	ENSG00000081377	CDC14B	2	7	Kinase	CTCGCTTTTCCGCTTCATGG	chr9	96619376	+	0.598935	gccg	agg	cgg	0.483398	1	0	3	32	442	295	0-25%
CDC14B-3	ENSG00000081377	CDC14B	3	7	Kinase	CCGTGCGACCAAGGCCAGCT	chr9	96523723	+	0.487375	gtgc	agg	aaa	0.399587	1	0	0	35	663	47	50-75%
CDC14B-4	ENSG00000081377	CDC14B	4	7	Kinase	TCAGAGTGCCCGTGCGACCA	chr9	96523714	+	0.565419	gcta	agg	cca	0.467532	1	2	0	14	209	347	50-75%
CDC14B-5	ENSG00000081377	CDC14B	5	7	Kinase	GACGAGCAGCGCCGCGAGCA	chr9	96619326	+	0.453803	ggtc	ggg	ggg	0.182857	1	0	0	3	211	200	0-25%
CDC14B-6	ENSG00000081377	CDC14B	6	7	Kinase	AGATCAGCAAGAACCCGAAC	chr9	96523264	-	0.519178	atca	cgg	taa	0.462185	1	0	0	36	565	275	75-100%
CDC14B-7	ENSG00000081377	CDC14B	7	7	Kinase	GCGGCGCGGGTCTTGCTGCG	chr9	96619271	+	0.571886	cccg	tgg	agc	0.421053	1	0	2	37	331	500	0-25%
JMJD4-1	ENSG00000081692	JMJD4	1	7	Epigenetics	CACCTGCTACGGACCTACGG	chr1	227735012	-	0.573588	cgac	tgg	ggc	0.199687	1	0	0	7	141	-4	0-25%
JMJD4-2	ENSG00000081692	JMJD4	2	7	Epigenetics	ACCTGCTACGGACCTACGGT	chr1	227735011	-	0.522733	gacc	ggg	gcg	0.249433	1	0	0	8	84	-4	0-25%
JMJD4-3	ENSG00000081692	JMJD4	3	7	Epigenetics	ACTACCGCTTTGTCTACGCG	chr1	227733925	-	0.708676	gatg	ggg	cct	0.196875	1	0	0	2	43	23	25-50%
JMJD4-4	ENSG00000081692	JMJD4	4	7	Epigenetics	CGTCGTAGGGCAGGTTGCCG	chr1	227733563	+	0.576699	gtca	tgg	cgg	0.386288	1	0	0	8	130	48	50-75%
JMJD4-5	ENSG00000081692	JMJD4	5	7	Epigenetics	CCGACTTCGACCACCTGCTA	chr1	227735023	-	0.593054	aggc	cgg	acc	0.3	1	0	0	4	152	200	0-25%
JMJD4-6	ENSG00000081692	JMJD4	6	7	Epigenetics	TCCTACGCCGACTTTGTGCG	chr1	227735138	-	0.580922	cttc	ggg	ctt	0.379009	1	0	0	2	111	200	0-25%
JMJD4-7	ENSG00000081692	JMJD4	7	7	Epigenetics	CTCGGAAGTGGCTGTCGGCG	chr1	227735246	+	0.553787	aggc	agg	gcg	0.393277	1	0	0	7	262	200	0-25%
SMARCD3-1	ENSG00000082014	SMARCD3	1	7	Epigenetics	AACTTCGTCCGCGGCCATCG	chr7	151248560	+	0.602287	cggc	ggg	tgg	0.373087	1	0	0	2	34	-5	0-25%
SMARCD3-2	ENSG00000082014	SMARCD3	2	7	Epigenetics	GCAACTTCGTCCGCGGCCAT	chr7	151248558	+	0.379225	tccg	cgg	ggt	0.385027	1	0	0	4	74	-5	0-25%
SMARCD3-3	ENSG00000082014	SMARCD3	3	7	Epigenetics	GCTGCAGGACTCCCATGACA	chr7	151241528	-	0.676053	acag	agg	aat	0.459184	1	0	10	72	900	348	50-75%
SMARCD3-4	ENSG00000082014	SMARCD3	4	7	Epigenetics	TGGTCTTCACATACTGCCAC	chr7	151241566	+	0.501222	ctgt	agg	gcc	0.448179	1	0	3	72	801	348	50-75%
SMARCD3-5	ENSG00000082014	SMARCD3	5	7	Epigenetics	CCATGTAAGCCTGGGACTCG	chr7	151242822	+	0.588013	aggt	ggg	acc	0.451389	1	0	0	24	462	200	0-25%
SMARCD3-6	ENSG00000082014	SMARCD3	6	7	Epigenetics	GCCGCGGACGAAGTTGCCGG	chr7	151248541	-	0.569819	gatg	agg	ggc	0.342857	1	0	0	3	124	200	0-25%
SMARCD3-7	ENSG00000082014	SMARCD3	7	7	Epigenetics	CCGCGGACGAAGTTGCCGGA	chr7	151248540	-	0.565948	atgg	ggg	gcg	0.124491	1	0	0	2	44	200	0-25%
STRADB-1	ENSG00000082146	STRADB	1	6	Kinase	GGATAGAATCACGGCTTTCT	chr2	201474646	-	0.36685	agtg	agg	ata	0.436508	1	0	0	33	481	21	25-50%
STRADB-2	ENSG00000082146	STRADB	2	6	Kinase	TCTAGTGGATGGACGTGACC	chr2	201469976	-	0.518544	tggc	agg	aaa	0.360119	1	1	2	9	214	500	0-25%
STRADB-3	ENSG00000082146	STRADB	3	6	Kinase	ATTCTCTTTGGAGCCGTGAG	chr2	201475699	+	0.560549	aaac	agg	gtt	0.464286	1	1	6	61	629	525	25-50%
STRADB-4	ENSG00000082146	STRADB	4	6	Kinase	AGAATGAAAAATTCCCAGTC	chr2	201478444	+	0.508267	atcc	agg	tgt	0.488688	1	1	8	154	2180	550	50-75%
STRADB-5	ENSG00000082146	STRADB	5	6	Kinase	CTGACCTGTCTCAGTAGTTC	chr2	201477777	-	0.370113	acac	tgg	act	0.417462	1	0	9	62	933	550	50-75%
STRADB-6	ENSG00000082146	STRADB	6	6	Kinase	GATCAATATTACCTTTTCTC	chr2	201478595	-	0.390555	aaga	agg	atc	0.397059	1	1	6	145	1899	575	75-100%
DLG3-1	ENSG00000082458	DLG3	1	7	Kinase	CCATCACTGCCATTCACCTA	chrX	70448911	-	0.525112	catg	ggg	gga	0.491597	1	0	16	158	1390	296	0-25%
DLG3-2	ENSG00000082458	DLG3	2	7	Kinase	GCTCAAAGGGCCCAAAGGTG	chrX	70449858	+	0.592633	acct	cgg	ccc	0.484848	1	1	5	96	963	321	25-50%
DLG3-3	ENSG00000082458	DLG3	3	7	Kinase	GGACAACAAGTTCATCGAGG	chrX	70499980	+	0.661643	ttca	cgg	gcc	0.466667	1	0	0	20	361	73	75-100%
DLG3-4	ENSG00000082458	DLG3	4	7	Kinase	CCGGCCTCGACGTGATAATG	chrX	70499899	+	0.573707	ctac	agg	tgg	0.146104	1	0	0	3	91	73	75-100%
DLG3-5	ENSG00000082458	DLG3	5	7	Kinase	CAACCGGGACTGGTATGAGC	chrX	70445552	+	0.592205	gtac	agg	tat	0.412698	1	0	0	6	224	200	0-25%
DLG3-6	ENSG00000082458	DLG3	6	7	Kinase	GCACCTGTACCAACCGGGAC	chrX	70445542	+	0.522681	gagt	tgg	tat	0.372671	1	0	0	11	242	200	0-25%
DLG3-7	ENSG00000082458	DLG3	7	7	Kinase	GTGCTATGAGGTGACCCGCC	chrX	70445252	+	0.500663	ctga	tgg	ccg	0.387692	1	0	0	11	212	200	0-25%
GSK3B-1	ENSG00000082701	GSK3B	1	7	Kinase	ACAGCTGATACATATACAAC	chr3	119916171	+	0.479554	cgga	tgg	aat	0.3405	1	0	11	118	1737	321	25-50%
GSK3B-2	ENSG00000082701	GSK3B	2	7	Kinase	CAGTATCAGGATCCAACAAG	chr3	119916087	+	0.66469	acag	agg	ttc	0.394301	1	0	2	40	730	322	25-50%
GSK3B-3	ENSG00000082701	GSK3B	3	7	Kinase	GGTCTATCTTAATCTGGTGC	chr3	119923457	-	0.515893	atga	tgg	act	0.499711	1	0	2	27	463	322	25-50%
GSK3B-4	ENSG00000082701	GSK3B	4	7	Kinase	TCTGCGGTTTAATATCCCGA	chr3	119916111	+	0.658506	aggt	tgg	cag	0.453968	1	0	0	10	253	225	25-50%
GSK3B-5	ENSG00000082701	GSK3B	5	7	Kinase	CCGACCCCGAACTCCACCGG	chr3	119863582	-	0.659628	tctt	agg	caa	0.284666	1	0	0	4	173	250	50-75%
GSK3B-6	ENSG00000082701	GSK3B	6	7	Kinase	ATATCTGTTCTCGGTACTAT	chr3	119912754	-	0.284991	tcgt	agg	gca	0.331633	1	0	0	27	524	250	50-75%
GSK3B-7	ENSG00000082701	GSK3B	7	7	Kinase	CGGCAGCAAGGTGACAACAG	chr3	120002211	-	0.680815	agga	tgg	tgg	0.379077	1	0	6	55	828	500	0-25%
ITGB5-1	ENSG00000082781	ITGB5	1	7	Cell Surface Receptor	GAGGCGCCCCACCATGCCGC	chr3	124886995	-	0.476313	gagg	ggg	ccc	0.264706	1	0	0	25	413	-5	0-25%
ITGB5-2	ENSG00000082781	ITGB5	2	7	Cell Surface Receptor	GGTGGCAGCACACTCACCGA	chr3	124769011	+	0.606329	gggt	tgg	tgt	0.378827	1	0	3	30	437	371	75-100%
ITGB5-3	ENSG00000082781	ITGB5	3	7	Cell Surface Receptor	CTTTCTCCTACACGGCACCG	chr3	124848336	-	0.752594	tctc	agg	tac	0.478795	1	0	0	14	259	-2	0-25%
ITGB5-4	ENSG00000082781	ITGB5	4	7	Cell Surface Receptor	TGGGCAACTCACCGGGCCGG	chr3	124859245	+	0.568966	tctg	agg	ttc	0.226113	1	0	0	21	290	-2	0-25%
ITGB5-5	ENSG00000082781	ITGB5	5	7	Cell Surface Receptor	CGCGGCTTACCTGCGAGCCG	chr3	124886936	+	0.47308	gcgg	ggg	cag	0.24988	1	0	0	7	113	200	0-25%
ITGB5-6	ENSG00000082781	ITGB5	6	7	Cell Surface Receptor	GCGCGGCTTACCTGCGAGCC	chr3	124886935	+	0.313852	ggcg	ggg	gca	0.472028	1	0	0	10	159	200	0-25%
ITGB5-7	ENSG00000082781	ITGB5	7	7	Cell Surface Receptor	GCGAGTTTGGCAAGATCTAT	chr3	124796450	-	0.537641	gaga	ggg	cct	0.445455	1	0	0	13	378	250	50-75%
RNF13-1	ENSG00000082996	RNF13	1	6	Cell Surface Receptor	TGGAGGCACTATGGGTTCAC	chr3	149872064	-	0.552323	ctgg	agg	cat	0.482143	1	0	4	39	495	500	0-25%
RNF13-2	ENSG00000082996	RNF13	2	6	Cell Surface Receptor	CTTACCTTTAAACCTTCAGC	chr3	149852583	-	0.514182	ctgt	tgg	aag	0.433333	1	0	8	77	928	500	0-25%
RNF13-3	ENSG00000082996	RNF13	3	6	Cell Surface Receptor	ATACCTGTACTTACTGTCGT	chr3	149895556	-	0.606283	agtg	tgg	atc	0.427807	1	0	1	19	383	525	25-50%
RNF13-4	ENSG00000082996	RNF13	4	6	Cell Surface Receptor	TTCTGATGACCTCATTAGCA	chr3	149895541	+	0.506109	ttga	tgg	gat	0.494505	1	1	5	77	1037	525	25-50%
RNF13-5	ENSG00000082996	RNF13	5	6	Cell Surface Receptor	GAGTCTGAATCGCCTTGAGA	chr3	149960821	-	0.58521	gtca	agg	aac	0.344118	1	0	2	21	391	575	75-100%
RNF13-6	ENSG00000082996	RNF13	6	6	Cell Surface Receptor	GTTGCAGCCTAATGGTGAAC	chr3	149961071	+	0.487676	tcca	ggg	att	0.389305	1	1	2	33	406	575	75-100%
LYRM2-1	ENSG00000083099	LYRM2	1	4	uncharacterized	TTTTGTTCTCACCTCTTCGG	chr6	89637745	+	0.594079	atga	tgg	cac	0.477074	1	0	4	80	1172	348	50-75%
LYRM2-2	ENSG00000083099	LYRM2	2	4	uncharacterized	TTTAACGTTAGCGTCGCTGG	chr6	89638691	+	0.678629	ctgc	ggg	taa	0.294643	1	0	1	3	116	500	0-25%
LYRM2-3	ENSG00000083099	LYRM2	3	4	uncharacterized	CTTTAACGTTAGCGTCGCTG	chr6	89638690	+	0.618721	cctg	ggg	gta	0.25	1	0	1	4	82	500	0-25%
LYRM2-4	ENSG00000083099	LYRM2	4	4	uncharacterized	GCTTTAACGTTAGCGTCGCT	chr6	89638689	+	0.395863	acct	ggg	ggt	0.408333	1	0	1	2	45	500	0-25%
KAT6A-1	ENSG00000083168	KAT6A	1	7	Epigenetics	TGTTCTAAACTCTTACCTGT	chr8	41977007	+	0.633766	agtc	ggg	cca	0.381818	1	0	5	88	1319	346	50-75%
KAT6A-2	ENSG00000083168	KAT6A	2	7	Epigenetics	ATGGCTCCACATCGTAATAG	chr8	41947831	+	0.483399	agaa	agg	gtt	0.321176	1	0	0	20	322	48	50-75%
KAT6A-3	ENSG00000083168	KAT6A	3	7	Epigenetics	ACCTGCCATAGCCCTTACGC	chr8	41946621	+	0.682958	agaa	tgg	tat	0.44898	1	0	0	18	300	73	75-100%
KAT6A-4	ENSG00000083168	KAT6A	4	7	Epigenetics	GTGATACTCACTGGTCACTA	chr8	41943752	+	0.579494	agat	cgg	aag	0.407967	1	0	0	34	617	73	75-100%
KAT6A-5	ENSG00000083168	KAT6A	5	7	Epigenetics	CTAAAGCAACCAACGTGGAT	chr8	42048448	-	0.569959	aaca	ggg	aaa	0.375	1	0	0	16	359	200	0-25%
KAT6A-6	ENSG00000083168	KAT6A	6	7	Epigenetics	TGATAGCCAATCGTAACTGC	chr8	42048539	+	0.548468	cgtt	tgg	tga	0.430734	1	0	0	5	206	200	0-25%
KAT6A-7	ENSG00000083168	KAT6A	7	7	Epigenetics	TTAGGAAGTGCTATTCGCCC	chr8	42048742	+	0.539823	aggc	agg	att	0.433333	1	0	0	17	290	200	0-25%
ULK2-1	ENSG00000083290	ULK2	1	7	Kinase	TCACTGAGAGTCCCTTTCGC	chr17	19846907	+	0.549821	gtct	tgg	tac	0.450128	1	0	1	25	469	296	0-25%
ULK2-2	ENSG00000083290	ULK2	2	7	Kinase	GCACTGGAACTGGGCAAGCT	chr17	19825180	+	0.380065	atgg	agg	gga	0.47619	1	0	3	81	988	321	25-50%
ULK2-3	ENSG00000083290	ULK2	3	7	Kinase	TACAGCAAGAGGGATCTCGT	chr17	19867375	-	0.689939	cgag	ggg	aca	0.380952	1	0	0	23	413	-3	0-25%
ULK2-4	ENSG00000083290	ULK2	4	7	Kinase	CCCCCGGAAGACCACGGCGA	chr17	19867355	+	0.543298	gccg	agg	ccc	0.496894	1	0	0	11	210	-3	0-25%
ULK2-5	ENSG00000083290	ULK2	5	7	Kinase	GTGGTTTTCCAACTAGGCAT	chr17	19843144	+	0.514566	aaag	tgg	tat	0.466667	1	0	0	43	681	200	0-25%
ULK2-6	ENSG00000083290	ULK2	6	7	Kinase	CCTTCGCCGTGGTCTTCCGG	chr17	19867344	-	0.489587	gggg	ggg	cgg	0.28125	1	0	0	14	196	200	0-25%
ULK2-7	ENSG00000083290	ULK2	7	7	Kinase	CAGCACAGACAGTTGGACGA	chr17	19801824	-	0.675906	gaca	agg	ctc	0.408163	1	0	0	43	735	225	25-50%
ITGAE-1	ENSG00000083457	ITGAE	1	7	Cell Surface Receptor	AGCACGGCCACAGCGTAACC	chr17	3753922	+	0.410092	gtgc	tgg	ggc	0.461538	1	0	0	16	221	21	25-50%
ITGAE-2	ENSG00000083457	ITGAE	2	7	Cell Surface Receptor	GAAGTGCCTCGCGGAGGCCT	chr17	3745925	+	0.453586	ttga	ggg	aat	0.457143	1	0	0	23	394	46	50-75%
ITGAE-3	ENSG00000083457	ITGAE	3	7	Cell Surface Receptor	GAGATTGCCATCATCCTGGA	chr17	3760264	-	0.622457	cacc	tgg	ctc	0.354517	1	0	6	101	0	297	0-25%
ITGAE-4	ENSG00000083457	ITGAE	4	7	Cell Surface Receptor	GTCCTCGAATATGCCACCAT	chr17	3757787	+	0.629928	gggg	cgg	tga	0.457143	1	0	1	17	275	322	25-50%
ITGAE-5	ENSG00000083457	ITGAE	5	7	Cell Surface Receptor	CAAGACGTGTTGCATGGCTG	chr17	3759416	+	0.584062	ctca	agg	cag	0.5	1	0	0	28	601	200	0-25%
ITGAE-6	ENSG00000083457	ITGAE	6	7	Cell Surface Receptor	GCATTCAAGTGCTGGTCCGG	chr17	3761498	-	0.583133	atat	cgg	cct	0.34965	1	0	0	24	347	200	0-25%
ITGAE-7	ENSG00000083457	ITGAE	7	7	Cell Surface Receptor	GGCCGCTTTCAATGTGGATG	chr17	3777629	-	0.547665	tgct	tgg	ccc	0.441103	1	0	0	21	387	200	0-25%
TDRD3-1	ENSG00000083544	TDRD3	1	7	Epigenetics	AGCATCGAGGCAAGCTCTTA	chr13	60509828	+	0.301402	agga	tgg	ata	0.443182	1	0	0	15	329	23	25-50%
TDRD3-2	ENSG00000083544	TDRD3	2	7	Epigenetics	GCTTCAGTAAGGAAGCATCG	chr13	60509815	+	0.791926	atgg	agg	caa	0.445455	1	0	2	25	495	323	25-50%
TDRD3-3	ENSG00000083544	TDRD3	3	7	Epigenetics	ATAGGACCTATTAAGCCAGC	chr13	60529038	+	0.608057	acga	agg	acc	0.477551	1	0	0	20	339	275	75-100%
TDRD3-4	ENSG00000083544	TDRD3	4	7	Epigenetics	GTGGGCCCAAACGAAGATCT	chr13	60529105	+	0.579231	aata	ggg	cca	0.336735	1	0	0	17	221	275	75-100%
TDRD3-5	ENSG00000083544	TDRD3	5	7	Epigenetics	TCCTATTAGTTCCGAGCCCG	chr13	60567628	-	0.550997	cttt	ggg	tgg	0.14625	1	0	0	7	182	275	75-100%
TDRD3-6	ENSG00000083544	TDRD3	6	7	Epigenetics	CTGCTGTCATACCCGAAGAA	chr13	60535138	-	0.509149	acaa	tgg	agg	0.398669	1	0	0	24	412	275	75-100%
TDRD3-7	ENSG00000083544	TDRD3	7	7	Epigenetics	GCCGAGTGGATCGTCTTGGC	chr13	60567582	-	0.435294	gttg	tgg	cca	0.247619	1	0	0	6	138	275	75-100%
PDS5B-1	ENSG00000083642	PDS5B	1	7	Epigenetics	GCTGGTAGTACCGGGTCTTT	chr13	32758610	-	0.350366	acga	agg	aga	0.40543	1	0	0	13	280	200	0-25%
PDS5B-2	ENSG00000083642	PDS5B	2	7	Epigenetics	CATCAGATTCTGAAGCCGTA	chr13	32770259	-	0.575022	tgtt	tgg	cct	0.470588	1	0	0	45	509	250	50-75%
PDS5B-3	ENSG00000083642	PDS5B	3	7	Epigenetics	AGAAACGAGCTGGTAGTACC	chr13	32758618	-	0.592292	gtga	ggg	tct	0.309524	1	0	1	18	374	500	0-25%
PDS5B-4	ENSG00000083642	PDS5B	4	7	Epigenetics	AAGAAACGAGCTGGTAGTAC	chr13	32758619	-	0.469897	agtg	cgg	gtc	0.497449	1	1	1	18	433	500	0-25%
PDS5B-5	ENSG00000083642	PDS5B	5	7	Epigenetics	TGTAAAGTAACTACCTTGTC	chr13	32758649	-	0.4302	aaat	agg	ttg	0.425331	1	0	2	51	885	500	0-25%
PDS5B-6	ENSG00000083642	PDS5B	6	7	Epigenetics	TCAGACCAAATCATCACGAA	chr13	32760652	+	0.56605	aatc	tgg	aaa	0.350749	1	0	1	45	656	525	25-50%
PDS5B-7	ENSG00000083642	PDS5B	7	7	Epigenetics	GTTAACAGCTCCTAGAACAT	chr13	32760589	-	0.477046	gctt	tgg	ttg	0.447704	1	0	9	61	825	525	25-50%
FAT1-1	ENSG00000083857	FAT1	1	7	Cell Surface Receptor	TTCCCGACAGTTAAGCAATG	chr4	186709826	-	0.723291	caga	ggg	aga	0.458824	1	0	1	17	424	295	0-25%
FAT1-2	ENSG00000083857	FAT1	2	7	Cell Surface Receptor	TGCCCAAATGTTGTAGATTA	chr4	186636233	-	0.30196	cctc	agg	cag	0.487639	1	0	4	78	953	321	25-50%
FAT1-3	ENSG00000083857	FAT1	3	7	Cell Surface Receptor	AGCGCCACGGATGCAGACAT	chr4	186709296	-	0.648919	agtc	agg	aac	0.284375	1	0	0	18	288	-3	0-25%
FAT1-4	ENSG00000083857	FAT1	4	7	Cell Surface Receptor	GAAATCCTCGCTGCGGACCG	chr4	186709149	-	0.592738	gatg	tgg	cat	0.381333	1	0	0	6	118	-3	0-25%
FAT1-5	ENSG00000083857	FAT1	5	7	Cell Surface Receptor	TTTACATTACACATCCAGCG	chr4	186709628	-	0.646427	ggtg	tgg	gaa	0.342857	1	0	0	23	540	200	0-25%
FAT1-6	ENSG00000083857	FAT1	6	7	Cell Surface Receptor	GGAGGCGCGAACAAAGGTCA	chr4	186709423	-	0.625261	atgt	ggg	tgc	0.436975	1	0	0	15	417	200	0-25%
FAT1-7	ENSG00000083857	FAT1	7	7	Cell Surface Receptor	TAATGTGGAGGCGCGAACAA	chr4	186709429	-	0.599994	atac	agg	tca	0.406154	1	0	0	10	184	200	0-25%
REST-1	ENSG00000084093	REST	1	7	Transcription Factor	CAAACACCTCAATCGCCATT	chr4	56932101	+	0.426625	acag	tgg	tta	0.4994	1	0	0	34	613	72	75-100%
REST-2	ENSG00000084093	REST	2	7	Transcription Factor	TGAACAGGCTCGTCAGGAGC	chr4	56930798	-	0.488268	catc	agg	ccg	0.435556	1	0	0	26	434	250	50-75%
REST-3	ENSG00000084093	REST	3	7	Transcription Factor	CAGACGGAGGTTGCCCAAAT	chr4	56930956	+	0.402429	tgct	ggg	gcc	0.447552	1	0	0	19	358	250	50-75%
REST-4	ENSG00000084093	REST	4	7	Transcription Factor	CGTCAGGAGCAGGCCGTATC	chr4	56930788	-	0.152123	ggct	tgg	gca	0.237363	1	0	0	2	123	250	50-75%
REST-5	ENSG00000084093	REST	5	7	Transcription Factor	CTTAGCCGCTTTGACTGCCA	chr4	56932011	-	0.471741	ctcc	agg	ctt	0.483516	1	0	0	21	374	275	75-100%
REST-6	ENSG00000084093	REST	6	7	Transcription Factor	GAATACAGTTATGGCCACCC	chr4	56910644	+	0.633134	ttca	agg	taa	0.4018	1	0	4	41	581	500	0-25%
REST-7	ENSG00000084093	REST	7	7	Transcription Factor	TGGCAAATGTGGCCTTAACT	chr4	56910799	+	0.544644	atgc	ggg	gaa	0.468579	1	0	12	78	1068	500	0-25%
APLP2-1	ENSG00000084234	APLP2	1	7	Cell Surface Receptor	GGAACTGGTCTACCCCACAT	chr11	130121665	-	0.699277	ccat	ggg	agc	0.355385	1	0	0	21	331	-2	0-25%
APLP2-2	ENSG00000084234	APLP2	2	7	Cell Surface Receptor	AGCGGGTTAGTATTGACAAC	chr11	130110596	+	0.507163	aacc	tgg	tgc	0.375888	1	0	0	9	165	-2	0-25%
APLP2-3	ENSG00000084234	APLP2	3	7	Cell Surface Receptor	GAGAGGTCGAAGTACCAACG	chr11	130123663	-	0.816118	cttg	agg	cat	0.432	1	0	0	4	213	23	25-50%
APLP2-4	ENSG00000084234	APLP2	4	7	Cell Surface Receptor	CCGTCGCTGCCGGGTTCAGT	chr11	130122457	-	0.501419	ggtg	agg	att	0.368144	1	0	0	5	187	225	25-50%
APLP2-5	ENSG00000084234	APLP2	5	7	Cell Surface Receptor	GCACCGCAACCGAATGGACA	chr11	130126824	+	0.638182	ttcg	ggg	taa	0.451765	1	0	0	5	164	250	50-75%
APLP2-6	ENSG00000084234	APLP2	6	7	Cell Surface Receptor	CCGTCATTACCAGCATGTGT	chr11	130130121	+	0.574636	ccat	tgg	ctg	0.443182	1	0	0	19	393	250	50-75%
APLP2-7	ENSG00000084234	APLP2	7	7	Cell Surface Receptor	AGCACGGACATAACGCCGTA	chr11	130130061	-	0.571515	tctc	agg	cct	0.244444	1	0	0	4	83	250	50-75%
KIAA1467-1	ENSG00000084444	KIAA1467	1	7	uncharacterized	GGCGCTCAAGCTGCCGGGTA	chr12	13044439	+	0.439605	ccag	agg	agt	0.33	1	0	0	14	228	-4	0-25%
KIAA1467-2	ENSG00000084444	KIAA1467	2	7	uncharacterized	GAGTAGTTCAACACCATCAC	chr12	13068304	-	0.439095	tctg	tgg	gtt	0.444706	1	0	0	41	958	46	50-75%
KIAA1467-3	ENSG00000084444	KIAA1467	3	7	uncharacterized	GGCCGGACCGGAAATCCAGT	chr12	13066682	+	0.630786	gtct	ggg	tcg	0.494565	1	0	0	5	139	225	25-50%
KIAA1467-4	ENSG00000084444	KIAA1467	4	7	uncharacterized	CCTGTGAAGTACAACATCGT	chr12	13066709	+	0.5946	tcga	tgg	agt	0.304762	1	0	0	32	484	225	25-50%
KIAA1467-5	ENSG00000084444	KIAA1467	5	7	uncharacterized	TGGCCGGACCGGAAATCCAG	chr12	13066681	+	0.546023	tgtc	tgg	gtc	0.390607	1	0	0	10	230	225	25-50%
KIAA1467-6	ENSG00000084444	KIAA1467	6	7	uncharacterized	AGTACAACATCGTTGGAGTT	chr12	13066716	+	0.517808	gtga	ggg	aat	0.42	1	0	0	24	416	225	25-50%
KIAA1467-7	ENSG00000084444	KIAA1467	7	7	uncharacterized	GACCCACTGGATTTCCGGTC	chr12	13066673	-	0.469023	ggtc	cgg	cca	0.444444	1	0	0	7	260	225	25-50%
NCOA1-1	ENSG00000084676	NCOA1	1	7	Epigenetics	CCAAGGAACTCCATTTACTG	chr2	24691479	-	0.685824	gagg	agg	aag	0.447205	1	1	6	100	945	296	0-25%
NCOA1-2	ENSG00000084676	NCOA1	2	7	Epigenetics	CAGCTGGTATCCTTCCTTAG	chr2	24728408	+	0.515158	tgaa	tgg	caa	0.423529	1	0	4	39	678	348	50-75%
NCOA1-3	ENSG00000084676	NCOA1	3	7	Epigenetics	TTCATCTTTGCCACTAAGGA	chr2	24728407	-	0.489041	cagt	agg	ata	0.482857	1	0	5	112	1416	348	50-75%
NCOA1-4	ENSG00000084676	NCOA1	4	7	Epigenetics	CTTGGCCAACCGCAACAGCA	chr2	24742086	+	0.613988	catc	tgg	tga	0.273	1	0	1	32	547	373	75-100%
NCOA1-5	ENSG00000084676	NCOA1	5	7	Epigenetics	GTCTACAGCATACTGCACGT	chr2	24683077	+	0.647154	gagc	ggg	gga	0.489412	1	0	0	10	281	200	0-25%
NCOA1-6	ENSG00000084676	NCOA1	6	7	Epigenetics	CTGATTGTAACCTAAGTAGC	chr2	24683022	-	0.532915	cctc	tgg	tta	0.404412	1	0	0	27	521	200	0-25%
NCOA1-7	ENSG00000084676	NCOA1	7	7	Epigenetics	GATTCTACACCCGTAATAGC	chr2	24693303	-	0.474311	aaag	tgg	agg	0.303061	1	0	0	6	143	200	0-25%
CD59-1	ENSG00000085063	CD59	1	6	Cell Surface Receptor	GTTCGGGCTGCTGCTCGTCC	chr11	33722401	-	0.42088	tcct	tgg	ctg	0.361846	1	0	0	35	582	200	0-25%
CD59-2	ENSG00000085063	CD59	2	6	Cell Surface Receptor	GCGTGTCTCATTACCAAAGC	chr11	33717373	-	0.491561	tgat	tgg	taa	0.354458	1	0	0	28	323	250	50-75%
CD59-3	ENSG00000085063	CD59	3	6	Cell Surface Receptor	ACGACGTCACAACCCGCTTG	chr11	33710277	-	0.567028	ttca	agg	gaa	0.136705	1	0	0	2	53	275	75-100%
CD59-4	ENSG00000085063	CD59	4	6	Cell Surface Receptor	CGACGTCACAACCCGCTTGA	chr11	33710276	-	0.501111	tcaa	ggg	aaa	0.411696	1	0	0	0	47	275	75-100%
CD59-5	ENSG00000085063	CD59	5	6	Cell Surface Receptor	ACAATCACAATGGGAATCCA	chr11	33722436	-	0.59604	gtgg	agg	agg	0.4875	1	1	6	103	1331	500	0-25%
CD59-6	ENSG00000085063	CD59	6	6	Cell Surface Receptor	GCTGTTCGTTAAAGTTACAC	chr11	33710230	+	0.633047	tcaa	agg	tcc	0.41958	1	0	2	17	403	575	75-100%
ATRX-1	ENSG00000085224	ATRX	1	7	Epigenetics	ATTGCAAGTTCTTATTTGTA	chrX	77688821	-	0.377015	cttc	agg	tat	0.47929	1	0	33	433	4029	297	0-25%
ATRX-2	ENSG00000085224	ATRX	2	7	Epigenetics	TGGACAACTCCTTTCGACCA	chrX	77684508	+	0.590772	attg	agg	ttg	0.340909	1	0	0	25	376	200	0-25%
ATRX-3	ENSG00000085224	ATRX	3	7	Epigenetics	TCTACGCAACCTTGGTCGAA	chrX	77684506	-	0.557995	gcat	agg	agt	0.260331	1	0	0	5	93	200	0-25%
ATRX-4	ENSG00000085224	ATRX	4	7	Epigenetics	AAATTCCGAGTTTCGAGCGA	chrX	77683999	-	0.553924	actt	tgg	atg	0.355882	1	0	0	3	125	200	0-25%
ATRX-5	ENSG00000085224	ATRX	5	7	Epigenetics	TCGTGACGATCCTGAAGACT	chrX	77697606	+	0.552333	ttga	tgg	att	0.445269	1	0	0	11	189	200	0-25%
ATRX-6	ENSG00000085224	ATRX	6	7	Epigenetics	AGCATCCATCGCTCGAAACT	chrX	77684005	+	0.462386	ttac	cgg	aat	0.313725	1	0	0	14	190	200	0-25%
ATRX-7	ENSG00000085224	ATRX	7	7	Epigenetics	CTTCAGAAGTTTCATCGCTC	chrX	77682333	+	0.445969	tcat	tgg	tct	0.45	1	0	0	31	569	225	25-50%
AK6-1	ENSG00000085231	AK6	1	3	Kinase	TGATTTAGCTCGAGAAGGTA	chr5	69366501	-	0.464739	tggg	agg	gac	0.4	1	0	0	29	482	-4	0-25%
AK6-2	ENSG00000085231	AK6	2	3	Kinase	TTGTCTTACAGGTACACCAG	chr5	69366588	-	0.655675	tggc	ggg	ttg	0.470588	1	0	0	75	861	-3	0-25%
AK6-3	ENSG00000085231	AK6	3	3	Kinase	GCGCGCCCTGACCGGTGAGC	chr5	69369466	+	0.445553	ggcc	agg	atg	0.398086	1	0	0	9	212	200	0-25%
MECOM-1	ENSG00000085276	MECOM	1	7	Epigenetics	AATCCAAAATACTTACTTGT	chr3	169112786	+	0.484137	ctca	ggg	tga	0.457143	1	0	6	153	2270	346	50-75%
MECOM-2	ENSG00000085276	MECOM	2	7	Epigenetics	TTCCACTGTCATGTGACATC	chr3	169122624	+	0.430804	tgct	tgg	tgg	0.496653	1	0	4	105	1300	298	0-25%
MECOM-3	ENSG00000085276	MECOM	3	7	Epigenetics	AGTGTCCCAAGGCATTTAAC	chr3	169122656	-	0.428126	gatc	tgg	aag	0.315897	1	0	4	37	733	298	0-25%
MECOM-4	ENSG00000085276	MECOM	4	7	Epigenetics	CATCTGGTGGCGAATTAAAT	chr3	169122640	+	0.321295	gtga	tgg	act	0.432281	1	0	4	22	413	298	0-25%
MECOM-5	ENSG00000085276	MECOM	5	7	Epigenetics	ACTATGGCGCCGGATATCCA	chr3	169131432	-	0.663562	tgaa	cgg	tta	0.325	1	0	0	13	91	200	0-25%
MECOM-6	ENSG00000085276	MECOM	6	7	Epigenetics	GCATGCGCTTATGACGGCAA	chr3	169116695	+	0.589881	gcat	agg	ttt	0.331633	1	0	0	7	138	200	0-25%
MECOM-7	ENSG00000085276	MECOM	7	7	Epigenetics	TGGTACTAACCGTGGATATC	chr3	169131434	+	0.430876	tgag	cgg	cgc	0.446875	1	0	0	8	183	200	0-25%
MAP3K4-1	ENSG00000085511	MAP3K4	1	7	Kinase	TGCTTCCGACGAAATCAGGT	chr6	161084615	+	0.60722	gcag	tgg	agt	0.458824	1	0	0	6	183	46	50-75%
MAP3K4-2	ENSG00000085511	MAP3K4	2	7	Kinase	GGCCGGGAAGCTTTTCTGGT	chr6	161081036	+	0.590118	caca	agg	aat	0.491228	1	0	3	32	534	321	25-50%
MAP3K4-3	ENSG00000085511	MAP3K4	3	7	Kinase	TCATGGAGTACTGCGATGAG	chr6	161109786	+	0.684763	atct	ggg	act	0.419048	1	0	0	26	391	72	75-100%
MAP3K4-4	ENSG00000085511	MAP3K4	4	7	Kinase	TTCATGGAGTACTGCGATGA	chr6	161109785	+	0.536211	catc	ggg	gac	0.334742	1	0	1	22	468	372	75-100%
MAP3K4-5	ENSG00000085511	MAP3K4	5	7	Kinase	AGGACGGACAATTAACGACC	chr6	161049106	+	0.636625	atgc	agg	act	0.412698	1	0	0	4	106	200	0-25%
MAP3K4-6	ENSG00000085511	MAP3K4	6	7	Kinase	GCAGCACTCGGGTTCTGACT	chr6	160992054	-	0.56886	ccaa	cgg	tct	0.380952	1	0	0	21	422	200	0-25%
MAP3K4-7	ENSG00000085511	MAP3K4	7	7	Kinase	TCGGTCTCGGGTTCCGGTGG	chr6	160992035	-	0.398178	tgac	cgg	tgg	0.454327	1	0	0	5	139	200	0-25%
ORC1-1	ENSG00000085840	ORC1	1	7	Epigenetics	CGGGTGTCCAGCCGACTGGT	chr1	52383419	-	0.592331	gaac	agg	ttc	0.285714	1	0	0	5	159	71	75-100%
ORC1-2	ENSG00000085840	ORC1	2	7	Epigenetics	ATCATTGGCCTTGTTCGGGT	chr1	52397684	-	0.616507	gacc	agg	tga	0.443657	1	0	4	12	254	296	0-25%
ORC1-3	ENSG00000085840	ORC1	3	7	Epigenetics	GCTGGCTATATGTATAGGGC	chr1	52381734	+	0.554328	tgca	tgg	aag	0.314286	1	0	0	29	736	72	75-100%
ORC1-4	ENSG00000085840	ORC1	4	7	Epigenetics	TGTACATCTCCGGTGTCCCT	chr1	52384698	-	0.524368	tgca	ggg	aca	0.32853	1	0	1	31	412	347	50-75%
ORC1-5	ENSG00000085840	ORC1	5	7	Epigenetics	TGGCATCACCTACCCGAACA	chr1	52397687	+	0.62331	atgg	agg	cca	0.371429	1	0	0	19	318	200	0-25%
ORC1-6	ENSG00000085840	ORC1	6	7	Epigenetics	ATTAATGCGGAGACCATCAT	chr1	52397699	-	0.490399	caac	tgg	cct	0.41523	1	0	0	21	323	200	0-25%
ORC1-7	ENSG00000085840	ORC1	7	7	Epigenetics	CATTTGTTGGGCCGGAAGCC	chr1	52397768	-	0.358317	acgg	tgg	tgc	0.468696	1	0	0	21	356	200	0-25%
MAST2-1	ENSG00000086015	MAST2	1	7	Kinase	GGTATCGCTCTGAGCGGGCT	chr1	46030128	-	0.413012	tggt	ggg	cca	0.352941	1	0	0	5	136	21	25-50%
MAST2-2	ENSG00000086015	MAST2	2	7	Kinase	TGGTATCGCTCTGAGCGGGC	chr1	46030129	-	0.360585	gtgg	tgg	gcc	0.466667	1	0	0	5	153	21	25-50%
MAST2-3	ENSG00000086015	MAST2	3	7	Kinase	ATGGTGATGGAGTACGTTGA	chr1	46023974	+	0.664142	gtgc	agg	tac	0.452786	1	0	2	32	562	322	25-50%
MAST2-4	ENSG00000086015	MAST2	4	7	Kinase	TCATCAGCAATGGCGCCTAT	chr1	46023312	+	0.559196	aagc	ggg	taa	0.45	1	0	2	21	301	322	25-50%
MAST2-5	ENSG00000086015	MAST2	5	7	Kinase	ACTTCAGCGACAACTGAGTC	chr1	45824528	+	0.481964	ttaa	agg	atg	0.303333	1	0	0	21	368	200	0-25%
MAST2-6	ENSG00000086015	MAST2	6	7	Kinase	CAGTATGTCACGCTCCACGA	chr1	46023874	-	0.707038	aagt	agg	cct	0.282748	1	0	0	8	141	225	25-50%
MAST2-7	ENSG00000086015	MAST2	7	7	Kinase	AGCTGGCTAACGATGTAGCG	chr1	46022038	-	0.677573	gccc	ggg	aat	0.214286	1	0	0	8	117	225	25-50%
CHMP5-1	ENSG00000086065	CHMP5	1	7	Epigenetics	ACTGACTGCATTGGCACGGT	chr9	33265145	+	0.535554	cctg	ggg	cat	0.327115	1	0	4	21	439	296	0-25%
CHMP5-2	ENSG00000086065	CHMP5	2	7	Epigenetics	TCAAGATGAACCGACTCTTC	chr9	33265089	+	0.432058	ctgc	ggg	aaa	0.436975	1	0	2	27	431	500	0-25%
CHMP5-3	ENSG00000086065	CHMP5	3	7	Epigenetics	CTCAAGATGAACCGACTCTT	chr9	33265088	+	0.353161	gctg	cgg	gaa	0.434359	1	0	2	25	383	500	0-25%
CHMP5-4	ENSG00000086065	CHMP5	4	7	Epigenetics	TGCCCAACAGTCATTCAACA	chr9	33270662	+	0.658474	atct	tgg	aac	0.392857	1	1	3	85	1088	525	25-50%
CHMP5-5	ENSG00000086065	CHMP5	5	7	Epigenetics	TTTTGGGAGTACCGTGGTCT	chr9	33270710	-	0.408137	ggtg	tgg	tgt	0.417329	1	0	3	32	506	525	25-50%
CHMP5-6	ENSG00000086065	CHMP5	6	7	Epigenetics	GCATATGTCTCACCTCAATC	chr9	33271218	-	0.463139	acta	tgg	tcg	0.423529	1	0	2	39	616	550	50-75%
CHMP5-7	ENSG00000086065	CHMP5	7	7	Epigenetics	CAGTTATGGCACCCCAGAAC	chr9	33276536	+	0.392174	gtcg	tgg	atg	0.466667	1	1	2	17	425	550	50-75%
EIF2AK1-1	ENSG00000086232	EIF2AK1	1	7	Kinase	GAGTTGCCCCCCTGCATCGC	chr7	6059082	+	0.514091	cccg	cgg	ccg	0.360963	1	0	0	14	347	-5	0-25%
EIF2AK1-2	ENSG00000086232	EIF2AK1	2	7	Kinase	CGCGCGGCCGGCGATGCAGG	chr7	6059078	-	0.395561	cccg	ggg	gca	0.430769	1	0	0	22	359	-5	0-25%
EIF2AK1-3	ENSG00000086232	EIF2AK1	3	7	Kinase	GGTGTGATAGCCAACAATAT	chr7	6044614	+	0.40452	acgc	tgg	ggt	0.380952	1	0	4	18	496	322	25-50%
EIF2AK1-4	ENSG00000086232	EIF2AK1	4	7	Kinase	GTGTGATAGCCAACAATATT	chr7	6044615	+	0.325549	cgcg	ggg	gtg	0.464286	1	0	4	43	666	322	25-50%
EIF2AK1-5	ENSG00000086232	EIF2AK1	5	7	Kinase	ATCCCTCACCGTCATATTCG	chr7	6058972	+	0.647547	tccg	ggg	tcc	0.42	1	0	0	4	127	200	0-25%
EIF2AK1-6	ENSG00000086232	EIF2AK1	6	7	Kinase	GGCCCGGACCCCGAATATGA	chr7	6058969	-	0.631826	cgag	cgg	tga	0.360259	1	0	0	5	181	200	0-25%
EIF2AK1-7	ENSG00000086232	EIF2AK1	7	7	Kinase	GTGGGTTTGGTTCATGCACG	chr7	6054585	+	0.591986	cgaa	tgg	ctc	0.303309	1	0	0	30	382	200	0-25%
ITPKC-1	ENSG00000086544	ITPKC	1	7	Kinase	AAGCCAGGGCTCGCACCTCG	chr19	40737767	-	0.545411	atgg	tgg	gtc	0.357143	1	0	1	25	357	371	75-100%
ITPKC-2	ENSG00000086544	ITPKC	2	7	Kinase	AGCCAGGGCTCGCACCTCGT	chr19	40737766	-	0.53545	tgga	ggg	tct	0.5	1	0	1	20	290	371	75-100%
ITPKC-3	ENSG00000086544	ITPKC	3	7	Kinase	AGCACCATGCCATAGTAGGC	chr19	40729310	-	0.551097	ctgc	agg	cac	0.47539	1	0	0	26	466	47	50-75%
ITPKC-4	ENSG00000086544	ITPKC	4	7	Kinase	GATAGACTTCGGCAAGACGG	chr19	40739431	+	0.661722	ggat	tgg	cct	0.412698	1	0	0	5	130	72	75-100%
ITPKC-5	ENSG00000086544	ITPKC	5	7	Kinase	ACCTGTGCGGATCAGTCCAA	chr19	40717571	-	0.583465	tcgg	agg	cca	0.374332	1	0	0	13	229	200	0-25%
ITPKC-6	ENSG00000086544	ITPKC	6	7	Kinase	CGTTCAGGCTCCCACGGCAC	chr19	40717151	-	0.507781	gcct	ggg	cag	0.451282	1	0	0	24	590	200	0-25%
ITPKC-7	ENSG00000086544	ITPKC	7	7	Kinase	GACTGGAGGCGCCGCGAGGA	chr19	40717224	+	0.495419	atgg	ggg	cgg	0.321429	1	0	0	33	438	200	0-25%
ACHE-1	ENSG00000087085	ACHE	1	7	Cell Surface Receptor	CGCCTCGTCGAGCGTGTCTG	chr7	100890334	+	0.620505	gctc	cgg	cca	0.446875	1	0	0	3	105	71	75-100%
ACHE-2	ENSG00000087085	ACHE	2	7	Cell Surface Receptor	CGCTGGCCCCTGCATACCGG	chr7	100891167	+	0.525915	tgcc	tgg	cgc	0.46875	1	0	0	14	488	71	75-100%
ACHE-3	ENSG00000087085	ACHE	3	7	Cell Surface Receptor	AACTCGATCTCGTAGCCGTG	chr7	100892451	+	0.696042	gatg	ggg	cac	0.4375	1	0	0	2	67	72	75-100%
ACHE-4	ENSG00000087085	ACHE	4	7	Cell Surface Receptor	TGAACTCGATCTCGTAGCCG	chr7	100892449	+	0.581029	aaga	tgg	ggc	0.348174	1	0	0	6	127	72	75-100%
ACHE-5	ENSG00000087085	ACHE	5	7	Cell Surface Receptor	CATTCGCCTGAAGACCCCCG	chr7	100894065	-	0.662639	gggg	ggg	gcc	0.270064	1	0	0	12	219	200	0-25%
ACHE-6	ENSG00000087085	ACHE	6	7	Cell Surface Receptor	GCATTCGCCTGAAGACCCCC	chr7	100894066	-	0.491864	cggg	ggg	ggc	0.425595	1	0	0	18	314	200	0-25%
ACHE-7	ENSG00000087085	ACHE	7	7	Cell Surface Receptor	GGCATTCGCCTGAAGACCCC	chr7	100894067	-	0.445802	gcgg	cgg	ggg	0.455	1	0	0	45	536	200	0-25%
NLK-1	ENSG00000087095	NLK	1	7	Kinase	TACTCACCAGACAACACCAA	chr17	28043320	-	0.657812	tgga	agg	ctc	0.455487	1	1	4	43	950	322	25-50%
NLK-2	ENSG00000087095	NLK	2	7	Kinase	ATTTCCCATCACCGGCACCG	chr17	28043166	+	0.71082	ccat	ggg	cag	0.486779	1	0	0	15	375	200	0-25%
NLK-3	ENSG00000087095	NLK	3	7	Kinase	TGTACAGCGGCAGCCGACCC	chr17	28043040	-	0.543771	aggg	cgg	atg	0.318841	1	0	0	8	205	200	0-25%
NLK-4	ENSG00000087095	NLK	4	7	Kinase	CAGCCGACCCCGGATGAAGA	chr17	28043030	-	0.510552	gcgg	tgg	tgt	0.401914	1	0	0	19	304	200	0-25%
NLK-5	ENSG00000087095	NLK	5	7	Kinase	CCATATCCAATAGGTCTATC	chr17	28043295	-	0.481687	ggct	cgg	ctc	0.426667	1	0	0	28	326	225	25-50%
NLK-6	ENSG00000087095	NLK	6	7	Kinase	TCGGGCTCCAGAAATCCTGA	chr17	28168543	+	0.623594	atta	tgg	gca	0.463458	1	0	0	60	866	250	50-75%
NLK-7	ENSG00000087095	NLK	7	7	Kinase	GCGCTAAGGCACATATACTC	chr17	28172596	+	0.563977	gaag	agg	ggt	0.255102	1	0	0	10	144	250	50-75%
DNMT3B-1	ENSG00000088305	DNMT3B	1	7	Epigenetics	GAGTTCCCGGCTACCAGGGT	chr20	32786625	+	0.525932	cgtg	tgg	ttc	0.306905	1	0	0	22	427	-4	0-25%
DNMT3B-2	ENSG00000088305	DNMT3B	2	7	Epigenetics	CTTTGATGCTATCACGGGCC	chr20	32805338	-	0.424341	catt	tgg	gaa	0.373333	1	0	0	19	307	71	75-100%
DNMT3B-3	ENSG00000088305	DNMT3B	3	7	Epigenetics	GGCCCGCCATGGTGGTGTCT	chr20	32788930	+	0.434266	tggt	tgg	aag	0.480345	1	0	0	41	584	23	25-50%
DNMT3B-4	ENSG00000088305	DNMT3B	4	7	Epigenetics	CATAGCCTGTCGCTTGGAGG	chr20	32788946	-	0.512092	caga	tgg	cct	0.340336	1	0	2	19	405	323	25-50%
DNMT3B-5	ENSG00000088305	DNMT3B	5	7	Epigenetics	AGACTCGATCCTCGTCAACG	chr20	32780392	+	0.714056	ggga	ggg	cct	0.20625	1	0	0	2	88	200	0-25%
DNMT3B-6	ENSG00000088305	DNMT3B	6	7	Epigenetics	CTTGACAGGCGATGGCGACG	chr20	32784775	+	0.655342	agga	ggg	aag	0.386288	1	0	0	3	114	200	0-25%
DNMT3B-7	ENSG00000088305	DNMT3B	7	7	Epigenetics	CAAAGCTCTTCCGGGAAACC	chr20	32784831	+	0.514381	atgc	agg	act	0.432692	1	0	0	45	575	200	0-25%
C3orf18-1	ENSG00000088543	C3orf18	1	7	uncharacterized	TATCACCGTGATGATCCCAA	chr3	50565499	+	0.74443	ggcc	agg	aca	0.453441	1	0	0	26	362	225	25-50%
C3orf18-2	ENSG00000088543	C3orf18	2	7	uncharacterized	GATCATCACGGTGATAGGCC	chr3	50565481	-	0.540112	ttgg	tgg	ctg	0.417857	1	0	0	12	358	225	25-50%
C3orf18-3	ENSG00000088543	C3orf18	3	7	uncharacterized	GTACCATGCTTCTGTCCTTT	chr3	50565503	-	0.327068	gtgg	ggg	atc	0.490909	1	0	0	71	1086	225	25-50%
C3orf18-4	ENSG00000088543	C3orf18	4	7	uncharacterized	GTACAACTTCGACCCCACGG	chr3	50561013	-	0.814986	ccat	agg	aac	0.29011	1	0	0	3	73	250	50-75%
C3orf18-5	ENSG00000088543	C3orf18	5	7	uncharacterized	TCGGTAAACACCAGCCGGCT	chr3	50559697	+	0.537349	caca	ggg	tct	0.36	1	0	0	6	145	275	75-100%
C3orf18-6	ENSG00000088543	C3orf18	6	7	uncharacterized	GCGGGACGCCGCCTCTGTAC	chr3	50560953	-	0.477596	atgg	agg	ctg	0.295455	1	0	0	7	144	275	75-100%
C3orf18-7	ENSG00000088543	C3orf18	7	7	uncharacterized	TCCAGGTCAGACTCAGAGGT	chr3	50565644	+	0.618327	aggt	ggg	tgg	0.456522	1	0	6	82	1170	500	0-25%
ATRN-1	ENSG00000088812	ATRN	1	7	Cell Surface Receptor	GGGAGTATGGTACTCACAGC	chr20	3594571	-	0.569207	tcca	tgg	cac	0.370588	1	0	0	48	454	71	75-100%
ATRN-2	ENSG00000088812	ATRN	2	7	Cell Surface Receptor	AGTGCATTGCCCTGCCCGGT	chr20	3576995	+	0.488853	cagg	agg	cct	0.458333	1	0	1	24	426	346	50-75%
ATRN-3	ENSG00000088812	ATRN	3	7	Cell Surface Receptor	TAGGTATGAGAATTGCCCCA	chr20	3576885	+	0.650493	tttt	agg	ata	0.418478	1	0	4	63	783	348	50-75%
ATRN-4	ENSG00000088812	ATRN	4	7	Cell Surface Receptor	CCAGTGGCAGTCATTGGTGT	chr20	3575882	-	0.552367	tgca	tgg	ctg	0.491071	1	0	3	68	865	348	50-75%
ATRN-5	ENSG00000088812	ATRN	5	7	Cell Surface Receptor	GACCGGCCCTGTGTCAACGG	chr20	3471426	+	0.671838	atgt	cgg	tcg	0.382289	1	0	0	12	209	200	0-25%
ATRN-6	ENSG00000088812	ATRN	6	7	Cell Surface Receptor	CAGCGACCGCCGTTGACACA	chr20	3471421	-	0.577145	gttg	ggg	ccg	0.355263	1	0	0	7	193	200	0-25%
ATRN-7	ENSG00000088812	ATRN	7	7	Cell Surface Receptor	GCAGCGACCGCCGTTGACAC	chr20	3471422	-	0.470524	ggtt	agg	gcc	0.180408	1	0	0	6	131	200	0-25%
MAPKAPK5-1	ENSG00000089022	MAPKAPK5	1	7	Kinase	GGCCCCACTGAGTATGTCGG	chr12	111842736	+	0.637982	tggg	agg	aga	0.383158	1	0	0	20	307	-5	0-25%
MAPKAPK5-2	ENSG00000089022	MAPKAPK5	2	7	Kinase	AAACCGCACATGCTTACCTG	chr12	111871179	-	0.705601	acag	ggg	tgc	0.471154	1	0	0	29	482	21	25-50%
MAPKAPK5-3	ENSG00000089022	MAPKAPK5	3	7	Kinase	ATATGGATCTCTTACCTAAC	chr12	111865320	-	0.372154	tctc	tgg	acc	0.49359	1	0	0	38	619	-3	0-25%
MAPKAPK5-4	ENSG00000089022	MAPKAPK5	4	7	Kinase	GACGCCCTACACTTACAACA	chr12	111880521	+	0.719271	cacc	agg	tac	0.252121	1	0	0	10	193	225	25-50%
MAPKAPK5-5	ENSG00000089022	MAPKAPK5	5	7	Kinase	CCTTTGGGATAGTCCGGCTG	chr12	111883659	-	0.582163	atat	tgg	tgt	0.30622	1	0	0	33	476	250	50-75%
MAPKAPK5-6	ENSG00000089022	MAPKAPK5	6	7	Kinase	GCAGGCTCACGCGGAACAGT	chr12	111888523	+	0.546024	tcca	tgg	cca	0.428094	1	0	0	7	264	250	50-75%
MAPKAPK5-7	ENSG00000089022	MAPKAPK5	7	7	Kinase	ACTGTTCCGCGTGAGCCTGC	chr12	111888509	-	0.425915	gcca	tgg	att	0.408333	1	0	0	12	246	250	50-75%
SLC23A2-1	ENSG00000089057	SLC23A2	1	7	Cell Surface Receptor	TATATACCACGTACCTGGGA	chr20	4859290	+	0.627421	ttga	tgg	tgt	0.477941	1	0	0	27	564	71	75-100%
SLC23A2-2	ENSG00000089057	SLC23A2	2	7	Cell Surface Receptor	TACTCGTTTCTCTTAATGAT	chr20	4932559	-	0.515276	aaac	ggg	tat	0.397959	1	0	2	68	918	295	0-25%
SLC23A2-3	ENSG00000089057	SLC23A2	3	7	Cell Surface Receptor	TGGCCGATGCCATGTGTGTG	chr20	4899648	-	0.675012	ctgt	ggg	tac	0.4	1	0	0	69	795	200	0-25%
SLC23A2-4	ENSG00000089057	SLC23A2	4	7	Cell Surface Receptor	TATAAATCATGTCTGATCGC	chr20	4902507	+	0.50831	atgg	tgg	ggg	0.360902	1	0	0	38	474	200	0-25%
SLC23A2-5	ENSG00000089057	SLC23A2	5	7	Cell Surface Receptor	GCGATCTACACTACGGAAAA	chr20	4912897	-	0.403743	catg	cgg	cat	0.385	1	0	0	4	178	200	0-25%
SLC23A2-6	ENSG00000089057	SLC23A2	6	7	Cell Surface Receptor	CTGGTATCCCCGGATCCGAG	chr20	4884756	-	0.710929	acat	agg	taa	0.287179	1	0	0	8	186	225	25-50%
SLC23A2-7	ENSG00000089057	SLC23A2	7	7	Cell Surface Receptor	ACCGTGGGTGTAATGGTCAA	chr20	4883729	+	0.611916	ggcc	ggg	acc	0.285714	1	0	0	18	265	225	25-50%
SLC8B1-1	ENSG00000089060	SLC8B1	1	7	Cell Surface Receptor	TGGCTGTCACTCTCTACGTG	chr12	113321194	-	0.657602	cctc	agg	ccc	0.408333	1	0	1	32	602	296	0-25%
SLC8B1-2	ENSG00000089060	SLC8B1	2	7	Cell Surface Receptor	GCCAGGAAGGTGACGCCATG	chr12	113320685	+	0.555137	aaat	tgg	gga	0.470588	1	0	5	57	786	296	0-25%
SLC8B1-3	ENSG00000089060	SLC8B1	3	7	Cell Surface Receptor	GATACTCACGTCTACCACGG	chr12	113332729	+	0.75852	ccgg	ggg	tct	0.497368	1	0	0	7	129	200	0-25%
SLC8B1-4	ENSG00000089060	SLC8B1	4	7	Cell Surface Receptor	GGATACTCACGTCTACCACG	chr12	113332728	+	0.71687	accg	ggg	gtc	0.481765	1	0	0	9	122	200	0-25%
SLC8B1-5	ENSG00000089060	SLC8B1	5	7	Cell Surface Receptor	GGTAGAAATGGCCGACAAGT	chr12	113320892	+	0.466751	gtgt	tgg	ggc	0.5	1	0	0	22	402	200	0-25%
SLC8B1-6	ENSG00000089060	SLC8B1	6	7	Cell Surface Receptor	GTAGAAATGGCCGACAAGTT	chr12	113320893	+	0.407441	tgtg	ggg	gca	0.457771	1	0	0	27	406	200	0-25%
SLC8B1-7	ENSG00000089060	SLC8B1	7	7	Cell Surface Receptor	CCGTTGCCGTTGGTAGATCC	chr12	113319016	+	0.471429	ctct	agg	tgc	0.299592	1	0	0	1	82	225	25-50%
KDM2B-1	ENSG00000089094	KDM2B	1	7	Epigenetics	TAGACGGCATGGATCCAACC	chr12	121521097	+	0.529448	ggtg	tgg	ggt	0.314286	1	0	0	9	201	-4	0-25%
KDM2B-2	ENSG00000089094	KDM2B	2	7	Epigenetics	TCGAGGACAGGACGCGGGTA	chr12	121520983	-	0.481669	gaga	agg	agg	0.228261	1	0	0	5	144	-4	0-25%
KDM2B-3	ENSG00000089094	KDM2B	3	7	Epigenetics	TGGGCACGTTAAAGCTGTGC	chr12	121521038	+	0.562622	tgca	agg	atg	0.4875	1	0	0	18	329	-3	0-25%
KDM2B-4	ENSG00000089094	KDM2B	4	7	Epigenetics	ACTCTCCGCACTCGGTCCGC	chr12	121453215	+	0.517911	tggc	agg	cag	0.380952	1	0	0	7	146	23	25-50%
KDM2B-5	ENSG00000089094	KDM2B	5	7	Epigenetics	GCTGCGGATCTACGAGATCG	chr12	121521000	-	0.694474	tgca	agg	aca	0.330909	1	0	0	3	87	200	0-25%
KDM2B-6	ENSG00000089094	KDM2B	6	7	Epigenetics	CGAGATCGAGGACAGGACGC	chr12	121520988	-	0.661689	tcta	ggg	taa	0.496656	1	0	0	5	201	200	0-25%
KDM2B-7	ENSG00000089094	KDM2B	7	7	Epigenetics	CCAGCGATACGACGAGAACG	chr12	121578914	-	0.654806	accg	agg	act	0.14	1	0	0	3	49	200	0-25%
LHX5-1	ENSG00000089116	LHX5	1	7	Non-essential Gene	GAGGATGGGCCGCTCGCAAC	From Nat. Biotechnol, 2016, 34 (6), 631
LHX5-2	ENSG00000089116	LHX5	2	7	Non-essential Gene	GGAGAAGTGCTTCTCGCGCG	From Nat. Biotechnol, 2016, 34 (6), 631
LHX5-3	ENSG00000089116	LHX5	3	7	Non-essential Gene	CGCTTTGGCACGAAATGCGC	From Nat. Biotechnol, 2016, 34 (6), 631
LHX5-4	ENSG00000089116	LHX5	4	7	Non-essential Gene	TGCACTGCGCCGGTTGCGAG	From Nat. Biotechnol, 2016, 34 (6), 631
LHX5-5	ENSG00000089116	LHX5	5	7	Non-essential Gene	CACATTTGATGTGCCACGCG	From Nat. Biotechnol, 2016, 34 (6), 631
LHX5-6	ENSG00000089116	LHX5	6	7	Non-essential Gene	CAACTCGACCTCGTCGGACA	From Nat. Biotechnol, 2016, 34 (6), 631
LHX5-7	ENSG00000089116	LHX5	7	7	Non-essential Gene	GACGGACAACTCGACCTCGT	From Nat. Biotechnol, 2016, 34 (6), 631
RCOR1-1	ENSG00000089902	RCOR1	1	7	Epigenetics	CCATATCGACTTCCAGAGGT	chr14	102721082	+	0.606691	agaa	agg	att	0.481283	1	0	0	21	346	71	75-100%
RCOR1-2	ENSG00000089902	RCOR1	2	7	Epigenetics	TCCACCATGGCCGGCATCGG	chr14	102592885	-	0.416196	cttc	cgg	ggg	0.406907	1	0	1	16	361	295	0-25%
RCOR1-3	ENSG00000089902	RCOR1	3	7	Epigenetics	GTGGTGCCCGACTTCGACCC	chr14	102593319	+	0.496346	ggcg	cgg	tga	0.246956	1	0	0	11	254	-2	0-25%
RCOR1-4	ENSG00000089902	RCOR1	4	7	Epigenetics	CGGGCACCACCGCCTGGTAC	chr14	102593295	-	0.286723	aagt	tgg	ggt	0.367059	1	0	0	43	493	-2	0-25%
RCOR1-5	ENSG00000089902	RCOR1	5	7	Epigenetics	CTCGGGCTCGTCCAGCGACG	chr14	102593174	+	0.589077	gcag	agg	agc	0.375	1	0	0	8	112	200	0-25%
RCOR1-6	ENSG00000089902	RCOR1	6	7	Epigenetics	CCTACCGTGCTCCTCGTCGC	chr14	102593174	-	0.492819	gcca	tgg	acg	0.289256	1	0	0	9	124	200	0-25%
RCOR1-7	ENSG00000089902	RCOR1	7	7	Epigenetics	CCGCCGCCAAACTTTTATTC	chr14	102593094	-	0.324619	gccg	tgg	cca	0.48951	1	0	0	12	200	200	0-25%
SLC9A1-1	ENSG00000090020	SLC9A1	1	7	Cell Surface Receptor	CTTATTAAACCGGTTGAGCC	chr1	27102555	+	0.446529	attt	tgg	tgg	0.207059	1	0	0	6	224	46	50-75%
SLC9A1-2	ENSG00000090020	SLC9A1	2	7	Cell Surface Receptor	GGCCGAATGGTCATGCCCTG	chr1	27103311	+	0.432705	cagg	ggg	ggc	0.298643	1	0	0	19	305	46	50-75%
SLC9A1-3	ENSG00000090020	SLC9A1	3	7	Cell Surface Receptor	CCAATCGAGCGTTCTCGTGG	chr1	27154177	+	0.615599	atcc	tgg	ctc	0.293333	1	0	0	1	51	200	0-25%
SLC9A1-4	ENSG00000090020	SLC9A1	4	7	Cell Surface Receptor	CGTGTGTGTAGTCGATGCCC	chr1	27154055	+	0.605251	cgca	agg	act	0.355423	1	0	0	7	163	200	0-25%
SLC9A1-5	ENSG00000090020	SLC9A1	5	7	Cell Surface Receptor	TCCCCAATCGAGCGTTCTCG	chr1	27154174	+	0.588045	gaca	tgg	tgg	0.249939	1	0	0	2	63	200	0-25%
SLC9A1-6	ENSG00000090020	SLC9A1	6	7	Cell Surface Receptor	GGGACGATGCTTGAGATAGT	chr1	27114265	+	0.545935	ctcc	ggg	gat	0.409567	1	0	0	19	318	200	0-25%
SLC9A1-7	ENSG00000090020	SLC9A1	7	7	Cell Surface Receptor	AAGACGTCGGACTGCAGGAA	chr1	27114172	+	0.518832	gaag	ggg	ggg	0.38854	1	0	0	22	406	200	0-25%
ICAM1-1	ENSG00000090339	ICAM1	1	7	Cell Surface Receptor	ACGTTGGGCGCCGGAAAGCC	chr19	10284403	-	0.413543	aatc	tgg	aat	0.403727	1	0	0	5	147	46	50-75%
ICAM1-2	ENSG00000090339	ICAM1	2	7	Cell Surface Receptor	GCTTCTTCAATCCTCACCAA	chr19	10283785	-	0.614115	gctg	agg	tct	0.46005	1	0	3	99	1171	321	25-50%
ICAM1-3	ENSG00000090339	ICAM1	3	7	Cell Surface Receptor	CTATGCCCAACAACTTGGGC	chr19	10274860	-	0.507934	gtct	tgg	tca	0.336775	1	0	0	25	716	-2	0-25%
ICAM1-4	ENSG00000090339	ICAM1	4	7	Cell Surface Receptor	GGTGCCAGTTCCACCCGTTC	chr19	10283490	-	0.30782	gagg	tgg	agt	0.496364	1	0	0	42	374	-2	0-25%
ICAM1-5	ENSG00000090339	ICAM1	5	7	Cell Surface Receptor	GCCCGCTGAGGTCACGACCA	chr19	10283659	+	0.644229	ggga	cgg	tgc	0.129231	1	0	0	11	290	225	25-50%
ICAM1-6	ENSG00000090339	ICAM1	6	7	Cell Surface Receptor	CGAGAAGGAGTCGTTGCCAT	chr19	10284190	-	0.542329	tggc	agg	tga	0.442177	1	0	0	17	235	225	25-50%
ICAM1-7	ENSG00000090339	ICAM1	7	7	Cell Surface Receptor	TGAGGTCACGACCACGGTGC	chr19	10283665	+	0.537851	ccgc	tgg	tga	0.470588	1	0	0	21	293	225	25-50%
GNPTG-1	ENSG00000090581	GNPTG	1	7	Cell Surface Receptor	CCGCTGCGGCGCGATGGCGG	chr16	1351968	+	0.22787	gcgg	cgg	ggc	0.229665	1	0	0	25	332	-5	0-25%
GNPTG-2	ENSG00000090581	GNPTG	2	7	Cell Surface Receptor	CCGAGCGCACGCTTACCTGG	chr16	1362532	-	0.65714	cacc	ggg	gtg	0.392857	1	0	0	10	157	46	50-75%
GNPTG-3	ENSG00000090581	GNPTG	3	7	Cell Surface Receptor	GGCTGCTCACCCAAACGCGT	chr16	1352151	-	0.448479	gcga	tgg	gct	0.35	1	0	0	10	124	200	0-25%
GNPTG-4	ENSG00000090581	GNPTG	4	7	Cell Surface Receptor	CCTCTTGGCCTGGAGGCGAC	chr16	1352269	-	0.420934	gatc	tgg	cct	0.486957	1	0	0	30	560	200	0-25%
GNPTG-5	ENSG00000090581	GNPTG	5	7	Cell Surface Receptor	GTGGAGGAGCCCAACGCGTT	chr16	1352152	+	0.326891	ggtg	tgg	gtg	0.39095	1	0	0	19	372	200	0-25%
GNPTG-6	ENSG00000090581	GNPTG	6	7	Cell Surface Receptor	CCGAGAGCCCGAGGAGCAAC	chr16	1351993	-	0.317801	ccgg	agg	agc	0.5	1	0	0	23	410	200	0-25%
GNPTG-7	ENSG00000090581	GNPTG	7	7	Cell Surface Receptor	TTCCGCTGGAACGCCTACAG	chr16	1361939	+	0.635872	gacc	tgg	gat	0.344697	1	0	0	7	213	225	25-50%
MCOLN1-1	ENSG00000090674	MCOLN1	1	7	Cell Surface Receptor	TCGTAGCTCGCCAAGTTCTG	chr19	7529099	-	0.534176	gacg	cgg	gtg	0.3375	1	0	0	4	136	46	50-75%
MCOLN1-2	ENSG00000090674	MCOLN1	2	7	Cell Surface Receptor	GCCTGCGCCGCCGGGATGCT	chr19	7533522	-	0.244072	ctgc	ggg	gag	0.4875	1	0	0	17	375	71	75-100%
MCOLN1-3	ENSG00000090674	MCOLN1	3	7	Cell Surface Receptor	TTGGCTCGAAACTTGTCGCA	chr19	7525087	-	0.577734	gccc	ggg	act	0.338322	1	0	0	5	134	200	0-25%
MCOLN1-4	ENSG00000090674	MCOLN1	4	7	Cell Surface Receptor	GCGTTGCCTGACGTGTCACT	chr19	7526782	+	0.562663	cctg	ggg	ccg	0.316558	1	0	0	6	174	200	0-25%
MCOLN1-5	ENSG00000090674	MCOLN1	5	7	Cell Surface Receptor	CTGCGACAAGTTTCGAGCCA	chr19	7525100	+	0.549996	gtcc	agg	gcc	0.485333	1	0	0	12	170	200	0-25%
MCOLN1-6	ENSG00000090674	MCOLN1	6	7	Cell Surface Receptor	GTGACACGTCAGGCAACGCC	chr19	7526767	-	0.541593	ccca	agg	tac	0.326374	1	0	0	7	158	200	0-25%
MCOLN1-7	ENSG00000090674	MCOLN1	7	7	Cell Surface Receptor	TACCGGCCCAGTGACACGTC	chr19	7526777	-	0.536739	cgca	agg	caa	0.308123	1	0	0	6	113	200	0-25%
EFNB1-1	ENSG00000090776	EFNB1	1	7	Cell Surface Receptor	TGCAGGTGACCAACACGTTG	chrX	68838774	-	0.632911	ctat	ggg	tcg	0.372671	1	0	0	34	453	225	25-50%
EFNB1-2	ENSG00000090776	EFNB1	2	7	Cell Surface Receptor	ACGTGTTGGTCACCTGCAAT	chrX	68838790	+	0.44076	ccca	agg	cca	0.397222	1	0	0	26	438	225	25-50%
EFNB1-3	ENSG00000090776	EFNB1	3	7	Cell Surface Receptor	AGCCGCGAACAATGCCACCT	chrX	68840324	-	0.573877	cgac	tgg	agt	0.496976	1	0	0	10	207	250	50-75%
EFNB1-4	ENSG00000090776	EFNB1	4	7	Cell Surface Receptor	GCTTCAGTAGTAGGACCGTC	chrX	68840388	-	0.505663	cgta	agg	aag	0.373333	1	0	0	8	141	250	50-75%
EFNB1-5	ENSG00000090776	EFNB1	5	7	Cell Surface Receptor	GTGGCATTGTTCGCGGCTGT	chrX	68840340	+	0.492615	caag	cgg	tgc	0.42	1	0	0	12	261	250	50-75%
EFNB1-6	ENSG00000090776	EFNB1	6	7	Cell Surface Receptor	TTGTTCGCGGCTGTCGGTGC	chrX	68840346	+	0.424798	ggca	cgg	ttg	0.330159	1	0	0	9	103	250	50-75%
EFNB1-7	ENSG00000090776	EFNB1	7	7	Cell Surface Receptor	GGCTTGTGGCGATGGTCGTG	chrX	68829826	+	0.532012	aagt	tgg	gcg	0.35049	1	1	1	29	438	500	0-25%
GLG1-1	ENSG00000090863	GLG1	1	7	Cell Surface Receptor	TCGCCGCGGACTCAAGATGG	chr16	74607092	-	0.653807	gagc	cgg	cgt	0.378788	1	0	0	6	99	-5	0-25%
GLG1-2	ENSG00000090863	GLG1	2	7	Cell Surface Receptor	GTAAGTGCTTCTCGACACTG	chr16	74493139	+	0.735722	ggtt	agg	aaa	0.304511	1	0	0	27	429	21	25-50%
GLG1-3	ENSG00000090863	GLG1	3	7	Cell Surface Receptor	GAATGTGCTGATGAACCGGT	chr16	74503722	-	0.620792	taaa	tgg	aaa	0.366667	1	0	0	29	353	-2	0-25%
GLG1-4	ENSG00000090863	GLG1	4	7	Cell Surface Receptor	AGTCTTCCATCAACATGCGT	chr16	74491165	+	0.657086	gaaa	cgg	taa	0.428571	1	0	0	30	579	23	25-50%
GLG1-5	ENSG00000090863	GLG1	5	7	Cell Surface Receptor	GAGGATGTTCCGCTTGTCGG	chr16	74607053	-	0.617234	tacg	cgg	cgc	0.432	1	0	0	6	125	200	0-25%
GLG1-6	ENSG00000090863	GLG1	6	7	Cell Surface Receptor	TGGCGGCGTGTGGACGTGTA	chr16	74607075	-	0.521611	aaga	cgg	agg	0.255979	1	0	0	15	283	200	0-25%
GLG1-7	ENSG00000090863	GLG1	7	7	Cell Surface Receptor	AGCCTGGCTTCACGCGATCG	chr16	74493013	+	0.572156	ggag	cgg	aag	0.0990476	1	0	0	14	117	225	25-50%
LAMB1-1	ENSG00000091136	LAMB1	1	7	Cell Surface Receptor	TCCACTATGCTAACCCCCTG	chr7	107963062	+	0.59301	ccgc	agg	gca	0.46281	1	0	0	25	409	21	25-50%
LAMB1-2	ENSG00000091136	LAMB1	2	7	Cell Surface Receptor	TGTGTTCTGGCCGCAGTTCA	chr7	107951320	-	0.343487	ggtc	cgg	ggc	0.482143	1	0	0	52	674	46	50-75%
LAMB1-3	ENSG00000091136	LAMB1	3	7	Cell Surface Receptor	TCCGTGTGTGATCCCAACGG	chr7	107959784	-	0.699263	aagt	agg	cca	0.36	1	0	0	6	125	23	25-50%
LAMB1-4	ENSG00000091136	LAMB1	4	7	Cell Surface Receptor	GCTTGTGAATGCGACCCTCA	chr7	107959817	-	0.620754	caca	ggg	ttc	0.371429	1	0	0	21	327	23	25-50%
LAMB1-5	ENSG00000091136	LAMB1	5	7	Cell Surface Receptor	GTCCGACTTTGGGAAAACCT	chr7	107986310	-	0.571293	gatc	ggg	gtg	0.499711	1	0	0	22	396	200	0-25%
LAMB1-6	ENSG00000091136	LAMB1	6	7	Cell Surface Receptor	GTTTATGATATGGTGGTTCG	chr7	107980686	-	0.55474	tgca	agg	aaa	0.386029	1	0	0	21	377	200	0-25%
LAMB1-7	ENSG00000091136	LAMB1	7	7	Cell Surface Receptor	CTTTCGGTGACCTCGACGTG	chr7	108001605	-	0.538044	gaag	cgg	gct	0.250963	1	0	0	4	123	200	0-25%
ITGA6-1	ENSG00000091409	ITGA6	1	7	Cell Surface Receptor	AAATCTACCGACATACCGTT	chr2	172489656	-	0.548633	agat	agg	ttc	0.240741	1	0	0	5	164	71	75-100%
ITGA6-2	ENSG00000091409	ITGA6	2	7	Cell Surface Receptor	TGGTGGACCTCAACAAGGAT	chr2	172474259	+	0.584172	gcgg	ggg	tga	0.322092	1	0	0	40	469	22	25-50%
ITGA6-3	ENSG00000091409	ITGA6	3	7	Cell Surface Receptor	CAGGGTAGGAATTTCGATCA	chr2	172476452	-	0.582207	acat	agg	tcc	0.284211	1	0	0	26	392	22	25-50%
ITGA6-4	ENSG00000091409	ITGA6	4	7	Cell Surface Receptor	ATTAATCAAGATGGCTACCC	chr2	172475116	+	0.518498	agat	agg	tag	0.334286	1	0	1	37	578	322	25-50%
ITGA6-5	ENSG00000091409	ITGA6	5	7	Cell Surface Receptor	GCTTGCTCTACCTGTCGGCG	chr2	172427826	+	0.667011	ctgt	ggg	ctc	0.405649	1	0	0	12	206	200	0-25%
ITGA6-6	ENSG00000091409	ITGA6	6	7	Cell Surface Receptor	ACAGCTGCGACATCACCGCC	chr2	172465622	+	0.605366	ctgt	cgg	ggg	0.464396	1	0	0	13	304	200	0-25%
ITGA6-7	ENSG00000091409	ITGA6	7	7	Cell Surface Receptor	TGACCCCACGTCAGAAAGCA	chr2	172467497	+	0.575733	cagc	agg	aag	0.433333	1	0	0	31	674	200	0-25%
AC013461.1-1	ENSG00000091436	AC013461.1	1	7	Kinase	CCACTGGCAATCAGCACCTG	chr2	173266048	-	0.606193	ctaa	cgg	gag	0.4875	1	0	3	77	908	346	50-75%
AC013461.1-2	ENSG00000091436	AC013461.1	2	7	Kinase	TTGGAGTTCTAACATCACTC	chr2	173263745	-	0.554973	cttt	tgg	taa	0.398864	1	0	4	40	736	346	50-75%
AC013461.1-3	ENSG00000091436	AC013461.1	3	7	Kinase	CCCGTGCAGGTGCGAAATTG	chr2	173217121	+	0.5613	tatc	agg	caa	0.35	1	0	0	8	204	225	25-50%
AC013461.1-4	ENSG00000091436	AC013461.1	4	7	Kinase	AGGAATGAGTTACACTTGTC	chr2	173209796	-	0.479312	gtgt	agg	aag	0.279365	1	0	0	53	873	225	25-50%
AC013461.1-5	ENSG00000091436	AC013461.1	5	7	Kinase	GATACCCTGGAAAGTTCTAC	chr2	173266488	+	0.479359	ggaa	agg	gtt	0.482143	1	0	0	53	607	275	75-100%
AC013461.1-6	ENSG00000091436	AC013461.1	6	7	Kinase	TGTATGGTTATGGAACCGAG	chr2	173191060	-	0.802309	gtgt	agg	cac	0.370192	1	0	1	9	282	500	0-25%
AC013461.1-7	ENSG00000091436	AC013461.1	7	7	Kinase	TGTCACAAGTTTCTGACACA	chr2	173191142	-	0.65056	tatg	ggg	aga	0.448774	1	0	10	133	1547	500	0-25%
ESR1-1	ENSG00000091831	ESR1	1	7	Transcription Factor	GCTATGTTTTCATAGGAACC	chr6	152060991	+	0.556582	tttt	agg	gaa	0.455736	1	0	6	82	914	346	50-75%
ESR1-2	ENSG00000091831	ESR1	2	7	Transcription Factor	CTGACCGTAGACCTGCGCGT	chr6	151808119	-	0.666435	cggt	tgg	cgg	0.294785	1	0	0	0	123	-2	0-25%
ESR1-3	ENSG00000091831	ESR1	3	7	Transcription Factor	ACTCGTAGGCGGCGCCCTCG	chr6	151808078	-	0.631093	ttga	ggg	tag	0.233766	1	0	0	4	96	-2	0-25%
ESR1-4	ENSG00000091831	ESR1	4	7	Transcription Factor	CGCCTACGAGTTCAACGCCG	chr6	151808101	+	0.624621	gcgc	cgg	ccg	0.245394	1	0	0	9	533	-2	0-25%
ESR1-5	ENSG00000091831	ESR1	5	7	Transcription Factor	GTCCAGGTACACCTCGCCCA	chr6	151808029	-	0.49044	tgct	ggg	gcc	0.2688	1	0	0	25	363	200	0-25%
ESR1-6	ENSG00000091831	ESR1	6	7	Transcription Factor	TACGAAAAGACCGAAGAGGA	chr6	151944191	+	0.623422	ggga	ggg	aga	0.473706	1	0	0	38	811	225	25-50%
ESR1-7	ENSG00000091831	ESR1	7	7	Transcription Factor	CGTTTGATCATGAGCGGGCT	chr6	151944293	-	0.36267	agag	tgg	cca	0.24966	1	0	0	6	118	225	25-50%
CCDC80-1	ENSG00000091986	CCDC80	1	7	Cell Surface Receptor	CCTTGGGAGCAGTGATCAGC	chr3	112630266	+	0.434623	tcag	tgg	agg	0.470588	1	0	6	71	900	346	50-75%
CCDC80-2	ENSG00000091986	CCDC80	2	7	Cell Surface Receptor	CGGCCCCATTGATGTCCGAG	chr3	112639620	+	0.71772	acgg	cgg	gct	0.371429	1	0	0	5	123	200	0-25%
CCDC80-3	ENSG00000091986	CCDC80	3	7	Cell Surface Receptor	AGCCCGCTCGGACATCAATG	chr3	112639612	-	0.684412	cgcc	ggg	ccg	0.284512	1	0	0	8	118	200	0-25%
CCDC80-4	ENSG00000091986	CCDC80	4	7	Cell Surface Receptor	GTAGGCCAGCTCGGTTTCTG	chr3	112639751	-	0.584651	agca	agg	cac	0.342081	1	0	0	32	559	200	0-25%
CCDC80-5	ENSG00000091986	CCDC80	5	7	Cell Surface Receptor	TTGATGTCCGAGCGGGCTGG	chr3	112639628	+	0.552724	ccca	cgg	ctc	0.38854	1	0	0	8	206	200	0-25%
CCDC80-6	ENSG00000091986	CCDC80	6	7	Cell Surface Receptor	CCATTGATGTCCGAGCGGGC	chr3	112639625	+	0.49933	ggcc	tgg	cgg	0.428571	1	0	0	4	116	200	0-25%
CCDC80-7	ENSG00000091986	CCDC80	7	7	Cell Surface Receptor	AACAGAGCCGCCAGCCCGCT	chr3	112639624	-	0.413536	gccc	cgg	aca	0.425595	1	0	0	15	349	200	0-25%
G2E3-1	ENSG00000092140	G2E3	1	7	Epigenetics	AACTTTCAGAAATACCTATC	chr14	30598596	-	0.417026	actg	agg	tgc	0.385714	1	1	20	161	2441	321	25-50%
G2E3-2	ENSG00000092140	G2E3	2	7	Epigenetics	TGATAACTTCGTTTACATCG	chr14	30592375	-	0.71153	gaaa	ggg	tgc	0.302521	1	0	0	12	252	-3	0-25%
G2E3-3	ENSG00000092140	G2E3	3	7	Epigenetics	AATGATAACTTCGTTTACAT	chr14	30592377	-	0.556871	ggga	cgg	ggt	0.39263	1	0	2	82	1263	297	0-25%
G2E3-4	ENSG00000092140	G2E3	4	7	Epigenetics	ATTTAGCCTGCTCCTCATTA	chr14	30601832	+	0.414791	acac	cgg	tca	0.423355	1	0	0	53	768	225	25-50%
G2E3-5	ENSG00000092140	G2E3	5	7	Epigenetics	TATTCATAGTTGATGTCAAG	chr14	30589389	+	0.563624	aata	tgg	aat	0.382133	1	0	3	87	1073	500	0-25%
G2E3-6	ENSG00000092140	G2E3	6	7	Epigenetics	GAGACTATAATGCACCTGAT	chr14	30598593	+	0.515179	gggc	agg	tat	0.445714	1	1	2	40	563	525	25-50%
G2E3-7	ENSG00000092140	G2E3	7	7	Epigenetics	TCGATTTCTGAATGCATCTA	chr14	30605622	-	0.305462	agtt	agg	cac	0.38961	1	0	2	57	822	550	50-75%
TRPM7-1	ENSG00000092439	TRPM7	1	7	Kinase	AAAACTAAAGACATACCTCA	chr15	50607199	+	0.656696	gaaa	cgg	act	0.48	1	0	15	286	3478	321	25-50%
TRPM7-2	ENSG00000092439	TRPM7	2	7	Kinase	TGACTCCATAAGCATCCGTT	chr15	50648740	+	0.526758	ttta	ggg	ctc	0.3	1	0	0	38	435	200	0-25%
TRPM7-3	ENSG00000092439	TRPM7	3	7	Kinase	ATATCGGGCTCTGCTGCATC	chr15	50632978	+	0.441876	aata	agg	aag	0.451282	1	0	0	24	364	200	0-25%
TRPM7-4	ENSG00000092439	TRPM7	4	7	Kinase	AGCACAGCCCTACCGACCAA	chr15	50613710	-	0.642587	agac	agg	taa	0.427602	1	0	0	26	399	225	25-50%
TRPM7-5	ENSG00000092439	TRPM7	5	7	Kinase	TCGAAAACGTTTCCTAGTAT	chr15	50614171	+	0.441688	ttaa	agg	tgc	0.444444	1	0	0	16	356	225	25-50%
TRPM7-6	ENSG00000092439	TRPM7	6	7	Kinase	CACACACAACTACTGGAACA	chr15	50634458	+	0.597102	cctt	ggg	ggg	0.456522	1	0	6	98	1250	500	0-25%
TRPM7-7	ENSG00000092439	TRPM7	7	7	Kinase	ATGGCACTGTTGGAAAGTAT	chr15	50637487	-	0.589793	gatg	ggg	gcg	0.459487	1	0	9	86	1186	500	0-25%
TYRO3-1	ENSG00000092445	TYRO3	1	7	Cell Surface Receptor	TGCTCCGGAGGCTTACCCCT	chr15	41572442	-	0.47898	gccc	ggg	aca	0.366667	1	0	0	13	313	46	50-75%
TYRO3-2	ENSG00000092445	TYRO3	2	7	Cell Surface Receptor	TCAGACCAAGGGTCTAGGTA	chr15	41567536	+	0.503814	cctt	agg	gat	0.476667	1	0	2	29	469	321	25-50%
TYRO3-3	ENSG00000092445	TYRO3	3	7	Cell Surface Receptor	GCTGCTGGAAAGCTTTGTCA	chr15	41565057	-	0.613012	cgtt	cgg	tga	0.428571	1	2	8	98	1118	298	0-25%
TYRO3-4	ENSG00000092445	TYRO3	4	7	Cell Surface Receptor	GGCCACACTAGCGTTGCTGC	chr15	41565072	-	0.496343	tcca	tgg	aaa	0.291317	1	0	2	30	341	298	0-25%
TYRO3-5	ENSG00000092445	TYRO3	5	7	Cell Surface Receptor	GGTACATACTCACCCCCGGA	chr15	41578161	+	0.638605	tgtc	ggg	ctg	0.38961	1	0	0	9	170	275	75-100%
TYRO3-6	ENSG00000092445	TYRO3	6	7	Cell Surface Receptor	GGTGAAGCTCAACTGCAGTG	chr15	41561194	+	0.692618	agcc	tgg	agg	0.482857	1	0	6	83	942	500	0-25%
TYRO3-7	ENSG00000092445	TYRO3	7	7	Cell Surface Receptor	TGGAGCGCTCTGACGCCGGC	chr15	41561565	+	0.57307	tcag	cgg	tac	0.47619	1	0	13	1699	7082	500	0-25%
XYLB-1	ENSG00000093217	XYLB	1	7	Kinase	CGCTGATGGAGAAACAGTCC	chr3	38365608	-	0.501586	cagt	tgg	gaa	0.491597	1	0	1	56	769	296	0-25%
XYLB-2	ENSG00000093217	XYLB	2	7	Kinase	CAAATTCATTCCAGAACCTG	chr3	38370054	-	0.630403	gcaa	agg	aag	0.482143	1	0	4	136	1969	321	25-50%
XYLB-3	ENSG00000093217	XYLB	3	7	Kinase	CAAACGAACCTGGCCCGCCC	chr3	38363008	-	0.553171	gctg	cgg	aca	0.416667	1	0	0	13	247	200	0-25%
XYLB-4	ENSG00000093217	XYLB	4	7	Kinase	CGAGGCCTACTCACATACGG	chr3	38366867	+	0.759414	accc	agg	ttg	0.459184	1	0	0	7	104	225	25-50%
XYLB-5	ENSG00000093217	XYLB	5	7	Kinase	CCGTATGTGAGTAGGCCTCG	chr3	38366853	-	0.698959	acct	ggg	ttc	0.256877	1	0	0	1	62	225	25-50%
XYLB-6	ENSG00000093217	XYLB	6	7	Kinase	CCCCGAGGCCTACTCACATA	chr3	38366864	+	0.580523	agaa	cgg	agg	0.453968	1	0	0	8	230	225	25-50%
XYLB-7	ENSG00000093217	XYLB	7	7	Kinase	CTGGAGGAAATCCGTAGCGC	chr3	38372682	-	0.526477	catc	tgg	acg	0.27551	1	0	0	8	169	225	25-50%
HDAC6-1	ENSG00000094631	HDAC6	1	7	Epigenetics	CAATCTACGATAAGGACCCT	chrX	48808257	-	0.603614	atcc	agg	agc	0.266798	1	0	0	8	293	-4	0-25%
HDAC6-2	ENSG00000094631	HDAC6	2	7	Epigenetics	CGGAGGTTGTAGCCACCCTG	chrX	48815382	-	0.680897	ggcg	ggg	caa	0.465385	1	0	0	41	736	21	25-50%
HDAC6-3	ENSG00000094631	HDAC6	3	7	Epigenetics	GTGGATTGGGATGTCCACCA	chrX	48818066	+	0.720754	gatt	cgg	taa	0.365625	1	0	6	33	483	347	50-75%
HDAC6-4	ENSG00000094631	HDAC6	4	7	Epigenetics	TCGATGTAGCTGAGGACCAG	chrX	48824230	-	0.628328	cagg	cgg	gtg	0.456522	1	0	3	25	496	373	75-100%
HDAC6-5	ENSG00000094631	HDAC6	5	7	Epigenetics	AACAGAAACACCGCATCCGG	chrX	48808131	+	0.66065	gctc	agg	tca	0.404926	1	0	0	9	368	200	0-25%
HDAC6-6	ENSG00000094631	HDAC6	6	7	Epigenetics	TCCACCGCTACGAGCAGGGT	chrX	48814472	+	0.636181	tcca	agg	ttc	0.351171	1	0	0	8	173	200	0-25%
HDAC6-7	ENSG00000094631	HDAC6	7	7	Epigenetics	TTGGCCTTGGCCGAAACCTG	chrX	48814518	-	0.57804	atcc	tgg	tgg	0.423862	1	0	0	42	522	200	0-25%
CBX5-1	ENSG00000094916	CBX5	1	6	Epigenetics	TCCCAAGTATTGTGCTCCCT	chr12	54252225	+	0.532502	aggt	ggg	taa	0.495238	1	0	5	55	776	298	0-25%
CBX5-2	ENSG00000094916	CBX5	2	6	Epigenetics	CTAGACAGGCGCGTGGTTAA	chr12	54257557	-	0.452137	ggtg	ggg	aca	0.358974	1	0	1	5	118	298	0-25%
CBX5-3	ENSG00000094916	CBX5	3	6	Epigenetics	GCTAGACAGGCGCGTGGTTA	chr12	54257558	-	0.319666	aggt	agg	gac	0.372671	1	0	1	9	107	298	0-25%
CBX5-4	ENSG00000094916	CBX5	4	6	Epigenetics	AGAACTGTCAGCTGTCCGCT	chr12	54257630	+	0.550873	aaga	tgg	ttt	0.395604	1	0	0	29	507	200	0-25%
CBX5-5	ENSG00000094916	CBX5	5	6	Epigenetics	AGCAGAGCAATGATATCGCT	chr12	54246199	-	0.512967	ttat	cgg	ggc	0.494505	1	0	0	35	511	250	50-75%
CBX5-6	ENSG00000094916	CBX5	6	6	Epigenetics	GACATGGCATGCATATCCTG	chr12	54241797	-	0.736811	gact	agg	atg	0.428571	1	0	0	43	717	275	75-100%
SUCO-1	ENSG00000094975	SUCO	1	7	Cell Surface Receptor	CCTATCAATGCCGAATCATT	chr1	172553290	+	0.468028	ggga	ggg	aaa	0.353741	1	0	0	10	321	200	0-25%
SUCO-2	ENSG00000094975	SUCO	2	7	Cell Surface Receptor	AAAGTTAAGTCCACCGGTGG	chr1	172555898	+	0.459388	caaa	tgg	aga	0.375	1	0	0	21	287	200	0-25%
SUCO-3	ENSG00000094975	SUCO	3	7	Cell Surface Receptor	ACCTATCAATGCCGAATCAT	chr1	172553289	+	0.374117	aggg	tgg	gaa	0.295455	1	0	0	17	255	200	0-25%
SUCO-4	ENSG00000094975	SUCO	4	7	Cell Surface Receptor	CCAGTATCACTCAGAACGCC	chr1	172578361	+	0.553212	attc	agg	aac	0.4375	1	0	0	23	450	225	25-50%
SUCO-5	ENSG00000094975	SUCO	5	7	Cell Surface Receptor	CTGGCGTTCTGAGTGATACT	chr1	172578349	-	0.523911	gttc	ggg	aat	0.471429	1	0	0	18	510	225	25-50%
SUCO-6	ENSG00000094975	SUCO	6	7	Cell Surface Receptor	GAAAATGTATCATCTTCACA	chr1	172557678	+	0.707045	tata	tgg	taa	0.488889	1	0	21	335	0	500	0-25%
SUCO-7	ENSG00000094975	SUCO	7	7	Cell Surface Receptor	ATGCATGCATCTTCTAATGG	chr1	172570070	+	0.645875	gtcg	agg	ttc	0.462	1	0	4	96	1104	500	0-25%
MAP3K1-1	ENSG00000095015	MAP3K1	1	7	Kinase	ATGGTGACGAATCCTACCTG	chr5	56864933	-	0.732147	taaa	agg	ccc	0.316235	1	0	1	20	307	296	0-25%
MAP3K1-2	ENSG00000095015	MAP3K1	2	7	Kinase	CGGCCGTGCTGCTCACCCGG	chr5	56816053	-	0.604666	accc	cgg	ggg	0.392157	1	0	2	29	409	296	0-25%
MAP3K1-3	ENSG00000095015	MAP3K1	3	7	Kinase	CGCCCACCTTACCGAGTCGG	chr5	56815951	+	0.5889	gcgg	tgg	cgg	0.434211	1	0	0	2	91	200	0-25%
MAP3K1-4	ENSG00000095015	MAP3K1	4	7	Kinase	CCGTGTTAACAAAGTGATGC	chr5	56864832	+	0.563917	accg	ggg	cca	0.385965	1	0	0	32	454	200	0-25%
MAP3K1-5	ENSG00000095015	MAP3K1	5	7	Kinase	AGTCGAGGAGGCCGGCGGTG	chr5	56815822	-	0.531563	ggga	agg	cgg	0.5	1	0	0	34	551	200	0-25%
MAP3K1-6	ENSG00000095015	MAP3K1	6	7	Kinase	CGCCACCGACTCGGTAAGGT	chr5	56815942	-	0.529447	gcgc	ggg	cgc	0.215126	1	0	0	3	74	200	0-25%
MAP3K1-7	ENSG00000095015	MAP3K1	7	7	Kinase	GCGCCGCCACCGACTCGGTA	chr5	56815946	-	0.522252	tccg	agg	tgg	0.200669	1	0	0	4	76	200	0-25%
SEMA4G-1	ENSG00000095539	SEMA4G	1	7	Cell Surface Receptor	AATATCCCCACGCCAGATGG	chr10	100978526	+	0.629126	ctgg	agg	cct	0.350346	1	0	0	31	457	-4	0-25%
SEMA4G-2	ENSG00000095539	SEMA4G	2	7	Cell Surface Receptor	GAACACAAACTCCGCATCTG	chr10	100978847	-	0.536049	cgga	tgg	gtc	0.421875	1	0	0	33	609	21	25-50%
SEMA4G-3	ENSG00000095539	SEMA4G	3	7	Cell Surface Receptor	CGGAGTGCTTTAACCATGTG	chr10	100977648	+	0.627578	caga	cgg	ttc	0.463426	1	0	0	19	343	200	0-25%
SEMA4G-4	ENSG00000095539	SEMA4G	4	7	Cell Surface Receptor	CTTGCCAACCAGCTTCGAGG	chr10	100978327	+	0.623325	tcac	agg	gga	0.42	1	0	0	25	489	200	0-25%
SEMA4G-5	ENSG00000095539	SEMA4G	5	7	Cell Surface Receptor	TTGCCAACCAGCTTCGAGGA	chr10	100978328	+	0.596037	cacc	ggg	gaa	0.396285	1	0	0	19	460	200	0-25%
SEMA4G-6	ENSG00000095539	SEMA4G	6	7	Cell Surface Receptor	CATAGGGTATGGTCATCCGA	chr10	100973015	-	0.562082	cctt	ggg	gtg	0.389565	1	0	0	10	221	200	0-25%
SEMA4G-7	ENSG00000095539	SEMA4G	7	7	Cell Surface Receptor	GGGTAGAATTGAGCCGCTGC	chr10	100977662	-	0.51085	aggt	agg	aac	0.497449	1	0	0	19	299	200	0-25%
BTAF1-1	ENSG00000095564	BTAF1	1	7	Epigenetics	ATACGTTAACCACACGTTTC	chr10	92027130	-	0.146905	cggt	tgg	ata	0.463235	1	0	0	9	173	71	75-100%
BTAF1-2	ENSG00000095564	BTAF1	2	7	Epigenetics	ATGAAGAAATCTTACCTCCC	chr10	91957290	-	0.557115	tgta	agg	agg	0.481283	1	0	4	100	1572	296	0-25%
BTAF1-3	ENSG00000095564	BTAF1	3	7	Epigenetics	AATACCCCAGTACTGCAGTG	chr10	91996421	+	0.751894	cttc	agg	cac	0.448179	1	0	5	54	623	348	50-75%
BTAF1-4	ENSG00000095564	BTAF1	4	7	Epigenetics	TGTGCCTCACTGCAGTACTG	chr10	91996414	-	0.664556	gcca	ggg	tat	0.388956	1	0	4	80	959	348	50-75%
BTAF1-5	ENSG00000095564	BTAF1	5	7	Epigenetics	ATTCGGCACCAGCAGATCCC	chr10	91942526	-	0.556017	tcaa	agg	agt	0.435033	1	0	0	16	411	200	0-25%
BTAF1-6	ENSG00000095564	BTAF1	6	7	Epigenetics	GTTAGATAGTAAACGACAGC	chr10	91989231	+	0.604261	aaca	agg	tcc	0.310962	1	0	0	25	290	225	25-50%
BTAF1-7	ENSG00000095564	BTAF1	7	7	Epigenetics	TGCAGGTGCCGACACCATCA	chr10	91982163	+	0.555864	atat	tgg	aag	0.41502	1	0	0	29	514	225	25-50%
SRPK1-1	ENSG00000096063	SRPK1	1	7	Kinase	AATGGTACTTGACTCTTCTA	chr6	35869900	+	0.341554	ggcc	agg	aac	0.419048	1	0	5	62	955	346	50-75%
SRPK1-2	ENSG00000096063	SRPK1	2	7	Kinase	GTGATCCGAAAGTTAGGCTG	chr6	35888855	-	0.606627	ccat	ggg	aca	0.429545	1	0	0	15	326	-3	0-25%
SRPK1-3	ENSG00000096063	SRPK1	3	7	Kinase	TGTGATCCGAAAGTTAGGCT	chr6	35888856	-	0.594264	acca	ggg	gac	0.3125	1	0	0	14	353	-3	0-25%
SRPK1-4	ENSG00000096063	SRPK1	4	7	Kinase	ATGTGATCCGAAAGTTAGGC	chr6	35888857	-	0.496482	tacc	tgg	gga	0.366013	1	0	0	17	337	-3	0-25%
SRPK1-5	ENSG00000096063	SRPK1	5	7	Kinase	AGCCTAACTTTCGGATCACA	chr6	35888870	+	0.61112	cccc	tgg	tat	0.436975	1	0	0	14	275	200	0-25%
SRPK1-6	ENSG00000096063	SRPK1	6	7	Kinase	CTTATGGAACGTGATACAGA	chr6	35869851	-	0.734248	aacg	ggg	tgg	0.475429	1	0	0	21	482	250	50-75%
SRPK1-7	ENSG00000096063	SRPK1	7	7	Kinase	GCTTATGGAACGTGATACAG	chr6	35869852	-	0.682552	aaac	agg	gtg	0.477273	1	0	0	18	360	250	50-75%
BRPF3-1	ENSG00000096070	BRPF3	1	7	Epigenetics	CTTCCGACGAGGCTTCCTCA	chr6	36200325	-	0.563828	ggga	tgg	cac	0.436381	1	1	0	31	357	295	0-25%
BRPF3-2	ENSG00000096070	BRPF3	2	7	Epigenetics	AGCTCAAACGAGAGCAGGTA	chr6	36207443	+	0.482382	gaga	agg	agg	0.490686	1	0	4	30	542	321	25-50%
BRPF3-3	ENSG00000096070	BRPF3	3	7	Epigenetics	CTGCAACCTGGCTGTACACC	chr6	36201039	+	0.522341	acat	agg	agt	0.423913	1	1	2	68	903	297	0-25%
BRPF3-4	ENSG00000096070	BRPF3	4	7	Epigenetics	CTTCTGTGACATCTGCAACC	chr6	36201027	+	0.483903	ttct	tgg	ctg	0.445714	1	1	4	129	2818	297	0-25%
BRPF3-5	ENSG00000096070	BRPF3	5	7	Epigenetics	GTCTACCTCGACAATCCGCT	chr6	36200436	-	0.536947	caat	ggg	cct	0.410395	1	0	0	1	90	200	0-25%
BRPF3-6	ENSG00000096070	BRPF3	6	7	Epigenetics	GAGTCCACCATACGGAAGCT	chr6	36200675	-	0.51854	gcct	ggg	ctg	0.328125	1	0	0	16	240	200	0-25%
BRPF3-7	ENSG00000096070	BRPF3	7	7	Epigenetics	TGTCTACCTCGACAATCCGC	chr6	36200437	-	0.509008	tcaa	tgg	gcc	0.257143	1	0	0	7	128	200	0-25%
CDC5L-1	ENSG00000096401	CDC5L	1	7	Epigenetics	TCATGTGACCCCTGTTTATC	chr6	44445655	-	0.355249	gtcg	tgg	aga	0.437318	1	0	4	70	744	371	75-100%
CDC5L-2	ENSG00000096401	CDC5L	2	7	Epigenetics	GCCGCTGTTCTTCCAATGAT	chr6	44392780	-	0.326704	ctgg	tgg	agc	0.321429	1	0	0	14	437	-2	0-25%
CDC5L-3	ENSG00000096401	CDC5L	3	7	Epigenetics	AGTTGATGCCAACTCAGTGG	chr6	44392759	+	0.655509	gcca	agg	acc	0.48125	1	1	4	48	721	298	0-25%
CDC5L-4	ENSG00000096401	CDC5L	4	7	Epigenetics	AGAGGAAAAACTCTTGCACT	chr6	44392733	+	0.580711	aaga	tgg	cca	0.488688	1	0	16	308	1889	298	0-25%
CDC5L-5	ENSG00000096401	CDC5L	5	7	Epigenetics	TCAATTGGATCAGGCCGCGC	chr6	44393544	-	0.537538	cata	tgg	ttt	0.459487	1	0	0	8	85	200	0-25%
CDC5L-6	ENSG00000096401	CDC5L	6	7	Epigenetics	TTACCCTCATCCATATCAAT	chr6	44393559	-	0.429408	acac	tgg	atc	0.444737	1	0	0	54	766	200	0-25%
CDC5L-7	ENSG00000096401	CDC5L	7	7	Epigenetics	GTCTGTACAACTTGTCGCTG	chr6	44419549	-	0.611837	tgga	tgg	agt	0.361781	1	0	0	14	277	225	25-50%
JAK2-1	ENSG00000096968	JAK2	1	7	Kinase	ATAAAAAGCACACTGACCGC	chr9	5123120	-	0.588087	gtaa	tgg	tgg	0.339089	1	0	0	52	719	71	75-100%
JAK2-2	ENSG00000096968	JAK2	2	7	Kinase	GTAAGAATGTCTTGTAGCTA	chr9	5054561	-	0.50771	tttg	ggg	ata	0.359701	1	0	2	62	870	296	0-25%
JAK2-3	ENSG00000096968	JAK2	3	7	Kinase	TTCTCGTTGCCAGATCCCTG	chr9	5090775	-	0.660087	atat	tgg	ata	0.428235	1	0	1	43	715	372	75-100%
JAK2-4	ENSG00000096968	JAK2	4	7	Kinase	TCGAGATATTCCATGCCGAT	chr9	5044448	-	0.591166	cacc	agg	ctc	0.474838	1	0	0	18	376	200	0-25%
JAK2-5	ENSG00000096968	JAK2	5	7	Kinase	CTGAGCGAACAGTTTCCATC	chr9	5069142	-	0.480364	ttgt	tgg	taa	0.375556	1	0	0	39	515	225	25-50%
JAK2-6	ENSG00000096968	JAK2	6	7	Kinase	TGTAGGATCCCGGTCTTCAA	chr9	5081798	-	0.549439	actg	agg	cac	0.456109	1	0	0	20	289	250	50-75%
JAK2-7	ENSG00000096968	JAK2	7	7	Kinase	CTGCCACTGCAATACCAACG	chr9	5044417	-	0.745836	gttg	agg	aaa	0.475962	1	0	1	49	743	500	0-25%
ABL1-1	ENSG00000097007	ABL1	1	7	Kinase	GCCGTGAAGACCTTGAAGGT	chr9	130863033	+	0.632461	ggtg	agg	ctg	0.327935	1	0	2	23	445	321	25-50%
ABL1-2	ENSG00000097007	ABL1	2	7	Kinase	CCCTTGCGTTTCAGATCCTC	chr9	130883970	+	0.355131	cttc	tgg	acc	0.484848	1	0	2	50	643	346	50-75%
ABL1-3	ENSG00000097007	ABL1	3	7	Kinase	CCATCTCGCTGAGATACGAA	chr9	130855047	+	0.661633	aggt	ggg	agg	0.34235	1	0	0	10	202	-2	0-25%
ABL1-4	ENSG00000097007	ABL1	4	7	Kinase	CGAGAGCCGCTTCAACACCC	chr9	130862792	+	0.588429	cctc	tgg	ccg	0.461538	1	0	0	10	221	-2	0-25%
ABL1-5	ENSG00000097007	ABL1	5	7	Kinase	GTCCCCCAACTACGACAAGT	chr9	130862912	+	0.675082	gtgt	ggg	aga	0.388422	1	0	0	15	175	200	0-25%
ABL1-6	ENSG00000097007	ABL1	6	7	Kinase	CTCCCACTTGTCGTAGTTGG	chr9	130862903	-	0.623265	ccat	ggg	aca	0.379167	1	0	0	16	304	200	0-25%
ABL1-7	ENSG00000097007	ABL1	7	7	Kinase	AGCCGCTCGTTGGAACTCCA	chr9	130854131	+	0.621012	gtga	agg	aaa	0.358163	1	0	0	7	174	200	0-25%
CDC7-1	ENSG00000097046	CDC7	1	7	Kinase	AGTTATTGCTATGCCATATC	chr1	91511666	+	0.353134	atgt	tgg	agc	0.384615	1	0	0	50	699	-3	0-25%
CDC7-2	ENSG00000097046	CDC7	2	7	Kinase	GGCCAAACCAAAGTCTACCA	chr1	91513067	-	0.670131	cttg	agg	cat	0.428571	1	0	4	49	665	322	25-50%
CDC7-3	ENSG00000097046	CDC7	3	7	Kinase	GCCTGAAACCGGTCACGCTG	chr1	91501769	-	0.628921	ttca	ggg	aga	0.389208	1	0	0	6	222	200	0-25%
CDC7-4	ENSG00000097046	CDC7	4	7	Kinase	CAGCCTGAAACCGGTCACGC	chr1	91501771	-	0.480537	cctt	tgg	gga	0.345269	1	0	0	7	208	200	0-25%
CDC7-5	ENSG00000097046	CDC7	5	7	Kinase	AGCCTGAAACCGGTCACGCT	chr1	91501770	-	0.473562	cttc	ggg	gag	0.161616	1	0	0	3	204	200	0-25%
CDC7-6	ENSG00000097046	CDC7	6	7	Kinase	TTAAACACATTACTAAGCTG	chr1	91507896	-	0.6175	aatc	tgg	tac	0.475817	1	1	5	109	1456	500	0-25%
CDC7-7	ENSG00000097046	CDC7	7	7	Kinase	GCCACAGCACAGTTACAAGT	chr1	91508300	+	0.613506	tttg	agg	acc	0.375	1	0	2	51	730	500	0-25%
NRP1-1	ENSG00000099250	NRP1	1	7	Cell Surface Receptor	CGCCCAATGTGAGGGCCAAC	chr10	33256468	+	0.338785	gtaa	tgg	aaa	0.423529	1	0	2	15	185	296	0-25%
NRP1-2	ENSG00000099250	NRP1	2	7	Cell Surface Receptor	GTGGCAGCCTAACTTACAAC	chr10	33226132	+	0.490158	cacg	agg	ttt	0.330612	1	0	1	31	398	321	25-50%
NRP1-3	ENSG00000099250	NRP1	3	7	Cell Surface Receptor	GGATGTTCTGTCGCTACGAC	chr10	33263678	-	0.561723	gggg	cgg	cta	0.100513	1	0	0	4	92	-3	0-25%
NRP1-4	ENSG00000099250	NRP1	4	7	Cell Surface Receptor	GTGTATTAGGTATGACTACG	chr10	33270847	-	0.737955	gttt	tgg	aag	0.274286	1	0	0	10	197	-2	0-25%
NRP1-5	ENSG00000099250	NRP1	5	7	Cell Surface Receptor	CTTACCGTTGCGAAAAGCGC	chr10	33334320	+	0.577994	gtca	cgg	ccg	0.399422	1	0	0	3	59	200	0-25%
NRP1-6	ENSG00000099250	NRP1	6	7	Cell Surface Receptor	GTTGCGAAAAGCGCCGGCCG	chr10	33334326	+	0.531094	tacc	ggg	cga	0.32967	1	0	0	0	70	200	0-25%
NRP1-7	ENSG00000099250	NRP1	7	7	Cell Surface Receptor	CTACGACCGGCTAGAAATCT	chr10	33263665	-	0.510383	gtcg	ggg	atg	0.445714	1	0	0	7	121	200	0-25%
MAST3-1	ENSG00000099308	MAST3	1	7	Kinase	TCCGAACGCTCATGGGCCTG	chr19	18124263	-	0.469025	actg	ggg	gag	0.490909	1	0	0	9	219	-4	0-25%
MAST3-2	ENSG00000099308	MAST3	2	7	Kinase	GTCCGAACGCTCATGGGCCT	chr19	18124264	-	0.33122	cact	ggg	gga	0.33931	1	0	0	6	140	-4	0-25%
MAST3-3	ENSG00000099308	MAST3	3	7	Kinase	CGCACCAGGTAGACGGCCCT	chr19	18130493	-	0.43269	gtgc	ggg	gac	0.49008	1	0	0	8	201	22	25-50%
MAST3-4	ENSG00000099308	MAST3	4	7	Kinase	ACGGTGCCGCACCAGGTAGA	chr19	18130500	-	0.590481	tgtc	cgg	ccc	0.290657	1	1	1	6	168	322	25-50%
MAST3-5	ENSG00000099308	MAST3	5	7	Kinase	CCATGAGCGTTCGGACAGTG	chr19	18124282	+	0.663778	aggc	agg	agg	0.344697	1	0	0	10	182	200	0-25%
MAST3-6	ENSG00000099308	MAST3	6	7	Kinase	TCACTCACCTCCGGGCAAAG	chr19	18121912	-	0.660692	gcaa	ggg	aaa	0.388522	1	0	0	39	568	200	0-25%
MAST3-7	ENSG00000099308	MAST3	7	7	Kinase	TCAGCCCGGGCCGTGCAACG	chr19	18123591	+	0.639362	cctt	ggg	acc	0.415385	1	0	0	15	179	200	0-25%
FBXL19-1	ENSG00000099364	FBXL19	1	7	Epigenetics	CGGCTGCTCGACGACATTGG	chr16	30925753	-	0.635531	cccc	ggg	cgt	0.27668	1	0	0	4	97	-5	0-25%
FBXL19-2	ENSG00000099364	FBXL19	2	7	Epigenetics	CCCGGCTGCTCGACGACATT	chr16	30925755	-	0.272541	ggcc	ggg	ggc	0.167578	1	0	0	2	92	-5	0-25%
FBXL19-3	ENSG00000099364	FBXL19	3	7	Epigenetics	CCCGCACTCAGTTCGCACAC	chr16	30925829	-	0.621592	aatc	agg	ccc	0.339965	1	0	0	7	247	-2	0-25%
FBXL19-4	ENSG00000099364	FBXL19	4	7	Epigenetics	CCATCACCTTCAGGCAGCCG	chr16	30927440	-	0.530696	aggg	ggg	tgg	0.338485	1	0	2	58	861	297	0-25%
FBXL19-5	ENSG00000099364	FBXL19	5	7	Epigenetics	CCAATGTCGTCGAGCAGCCG	chr16	30925767	+	0.527974	gccc	ggg	gcc	0.214834	1	0	0	4	94	200	0-25%
FBXL19-6	ENSG00000099364	FBXL19	6	7	Epigenetics	TGTGCCCGAAGAGTCGGAGT	chr16	30930222	-	0.647262	gcga	cgg	agt	0.466304	1	0	0	6	253	225	25-50%
FBXL19-7	ENSG00000099364	FBXL19	7	7	Epigenetics	GCGAGGCCCGGAATGGGCGA	chr16	30930281	+	0.504902	cccg	cgg	cca	0.464286	1	0	0	19	256	225	25-50%
SETD1A-1	ENSG00000099381	SETD1A	1	7	Epigenetics	TCGCTTTCCTCGTCCTCGCC	chr16	30971378	-	0.422791	cgaa	tgg	aaa	0.460358	1	0	0	35	547	46	50-75%
SETD1A-2	ENSG00000099381	SETD1A	2	7	Epigenetics	GAGGGCGTGGACACTCAGGT	chr16	30980655	+	0.574244	gctg	ggg	cct	0.48	1	0	0	41	626	71	75-100%
SETD1A-3	ENSG00000099381	SETD1A	3	7	Epigenetics	CGGAGCCGGATCCACGAGTG	chr16	30981103	+	0.665661	tggc	ggg	tct	0.302885	1	0	0	8	127	72	75-100%
SETD1A-4	ENSG00000099381	SETD1A	4	7	Epigenetics	CAGTGGGAACTTGTAGTCGT	chr16	30983945	-	0.602038	cttc	agg	tga	0.456522	1	0	0	14	438	72	75-100%
SETD1A-5	ENSG00000099381	SETD1A	5	7	Epigenetics	GCGGAACTACAAGCTCATCG	chr16	30958797	+	0.724796	agtg	tgg	atc	0.297794	1	0	0	4	101	200	0-25%
SETD1A-6	ENSG00000099381	SETD1A	6	7	Epigenetics	ACTACGAAACTGAGAGGACG	chr16	30964807	-	0.620719	caga	agg	agg	0.428571	1	0	0	33	370	200	0-25%
SETD1A-7	ENSG00000099381	SETD1A	7	7	Epigenetics	CCAGGTGCTTGCGCGTACGG	chr16	30961408	-	0.581926	aggc	ggg	tga	0.37296	1	0	0	5	106	200	0-25%
MKNK2-1	ENSG00000099875	MKNK2	1	7	Kinase	CGGAGCTGCTCACTCCGGTG	chr19	2042425	-	0.564047	accc	agg	gcc	0.365801	1	0	0	21	326	46	50-75%
MKNK2-2	ENSG00000099875	MKNK2	2	7	Kinase	CGGAACTGGCCTACCTGGTT	chr19	2042608	+	0.302599	ctgc	ggg	gtg	0.416343	1	0	0	27	308	46	50-75%
MKNK2-3	ENSG00000099875	MKNK2	3	7	Kinase	CAGCTGCAGGAAGATGTGCT	chr19	2046257	-	0.536597	ctac	ggg	gga	0.492424	1	2	19	258	2101	297	0-25%
MKNK2-4	ENSG00000099875	MKNK2	4	7	Kinase	CAGCCAGGAGTACGCCGTCA	chr19	2046189	-	0.568292	tcac	agg	tgg	0.443182	1	0	1	11	261	322	25-50%
MKNK2-5	ENSG00000099875	MKNK2	5	7	Kinase	GCCTCACCTTGAACGAACGG	chr19	2050809	+	0.637292	ccgg	tgg	aaa	0.237255	1	0	0	11	165	200	0-25%
MKNK2-6	ENSG00000099875	MKNK2	6	7	Kinase	ACATCCCGGACGCCAAGAAG	chr19	2046426	-	0.601374	attg	agg	ggc	0.426562	1	0	0	19	340	200	0-25%
MKNK2-7	ENSG00000099875	MKNK2	7	7	Kinase	TCCCTAGACCAGCCCGACCA	chr19	2046646	-	0.575876	cttc	cgg	aga	0.298137	1	0	0	52	686	200	0-25%
CRKL-1	ENSG00000099942	CRKL	1	7	Kinase	GTCGAACCTGGCGGAGGACA	chr22	20917937	-	0.501953	agga	tgg	tgt	0.428571	1	0	0	10	232	-5	0-25%
CRKL-2	ENSG00000099942	CRKL	2	7	Kinase	GGTCCCCGATCTTAAAACGG	chr22	20918142	-	0.715069	tcct	cgg	ttg	0.321429	1	0	0	2	144	-2	0-25%
CRKL-3	ENSG00000099942	CRKL	3	7	Kinase	CACCGGCCCCATATACCAGG	chr22	20917973	-	0.701531	gaga	cgg	agc	0.217508	1	0	0	22	329	-2	0-25%
CRKL-4	ENSG00000099942	CRKL	4	7	Kinase	CCGACAGCACATAGTCCCCA	chr22	20918070	-	0.690113	gaca	ggg	cag	0.464822	1	0	0	38	439	-2	0-25%
CRKL-5	ENSG00000099942	CRKL	5	7	Kinase	GCGGTCCGAGGAGTCGAACC	chr22	20917949	-	0.528248	cgga	tgg	cgg	0.348214	1	0	0	7	104	200	0-25%
CRKL-6	ENSG00000099942	CRKL	6	7	Kinase	ACTCCTCGGACCGCTCCGCC	chr22	20917969	+	0.494729	ttcg	tgg	tat	0.357143	1	0	0	15	211	200	0-25%
CRKL-7	ENSG00000099942	CRKL	7	7	Kinase	CTCCGCCAGGTTCGACTCCT	chr22	20917955	+	0.402868	tgtc	cgg	acc	0.480972	1	0	0	17	370	200	0-25%
SMARCB1-1	ENSG00000099956	SMARCB1	1	7	Epigenetics	CAGCGCGTCATCATCAAGGT	chr22	23816934	+	0.627199	agac	agg	tga	0.494035	1	0	0	8	192	46	50-75%
SMARCB1-2	ENSG00000099956	SMARCB1	2	7	Epigenetics	GGCAAGACGCCTCATCCGCC	chr22	23834141	-	0.476817	tgtt	tgg	aag	0.394737	1	0	0	11	220	71	75-100%
SMARCB1-3	ENSG00000099956	SMARCB1	3	7	Epigenetics	AACTACCTCCGTATGTTCCG	chr22	23791777	+	0.623291	ggga	agg	ttc	0.281504	1	0	0	1	120	200	0-25%
SMARCB1-4	ENSG00000099956	SMARCB1	4	7	Epigenetics	GGCTAGTCGCCTCCAGAGTG	chr22	23791809	-	0.513244	cagt	agg	ggt	0.433125	1	0	0	17	340	200	0-25%
SMARCB1-5	ENSG00000099956	SMARCB1	5	7	Epigenetics	GATCTCCATGTCCAGCCGGA	chr22	23803361	-	0.569421	catc	tgg	gga	0.355556	1	0	0	41	479	225	25-50%
SMARCB1-6	ENSG00000099956	SMARCB1	6	7	Epigenetics	GCGGTTCCTGTTGATGGTTG	chr22	23801028	-	0.508874	ccat	tgg	agc	0.457724	1	0	0	25	443	225	25-50%
SMARCB1-7	ENSG00000099956	SMARCB1	7	7	Epigenetics	GCAGATCGAGTCCTACCCCA	chr22	23816885	+	0.689372	gaca	cgg	aca	0.411765	1	0	0	22	327	250	50-75%
PES1-1	ENSG00000100029	PES1	1	7	Epigenetics	GGCCGAGCCTCGTTCATACT	chr22	30589268	+	0.492499	tggt	ggg	aga	0.374783	1	0	0	10	136	-4	0-25%
PES1-2	ENSG00000100029	PES1	2	7	Epigenetics	TGGCCGAGCCTCGTTCATAC	chr22	30589267	+	0.347454	ttgg	tgg	gag	0.285383	1	0	0	5	133	-4	0-25%
PES1-3	ENSG00000100029	PES1	3	7	Epigenetics	GTTCGTCCGGAAGCTCCGGA	chr22	30587375	-	0.633271	aggt	agg	ctt	0.204286	1	0	0	3	105	200	0-25%
PES1-4	ENSG00000100029	PES1	4	7	Epigenetics	CATCGATGCCCTGCGGGACC	chr22	30584687	-	0.417178	cgtt	tgg	acg	0.493878	1	0	0	15	275	200	0-25%
PES1-5	ENSG00000100029	PES1	5	7	Epigenetics	ACTCTCGGAGTCCAACGCGT	chr22	30581358	+	0.687871	taca	agg	tgc	0.371429	1	0	0	17	1426	225	25-50%
PES1-6	ENSG00000100029	PES1	6	7	Epigenetics	CAACCTCCACTATCCCCCGA	chr22	30581531	-	0.653627	tgct	agg	tag	0.416667	1	0	0	58	490	225	25-50%
PES1-7	ENSG00000100029	PES1	7	7	Epigenetics	CGTGGCACTTGCCAGTCCGC	chr22	30584638	+	0.538433	tgca	ggg	aag	0.302198	1	0	0	16	257	225	25-50%
MAPK1-1	ENSG00000100030	MAPK1	1	7	Kinase	CCCGGCAGCCAACATGGCGG	chr22	21867435	-	0.396214	gcgg	cgg	cgg	0.328125	1	0	2	36	573	295	0-25%
MAPK1-2	ENSG00000100030	MAPK1	2	7	Kinase	CAACCTCTCGTACATCGGCG	chr22	21867345	-	0.637257	acac	agg	gcg	0.158796	1	0	0	1	44	-3	0-25%
MAPK1-3	ENSG00000100030	MAPK1	3	7	Kinase	AACCTCTCGTACATCGGCGA	chr22	21867344	-	0.594369	cacc	ggg	cgc	0.23073	1	0	0	2	50	-3	0-25%
MAPK1-4	ENSG00000100030	MAPK1	4	7	Kinase	TACATCGGCGAGGGCGCCTA	chr22	21867335	-	0.496136	ctcg	cgg	cat	0.212245	1	1	0	0	39	297	0-25%
MAPK1-5	ENSG00000100030	MAPK1	5	7	Kinase	TACGAGAGGTTGGTGTAGCG	chr22	21867367	+	0.599837	gatg	cgg	ccc	0.339706	1	0	0	7	154	200	0-25%
MAPK1-6	ENSG00000100030	MAPK1	6	7	Kinase	CGCCCTCGCCGATGTACGAG	chr22	21867353	+	0.595081	tagg	agg	ttg	0.255902	1	0	0	4	68	200	0-25%
MAPK1-7	ENSG00000100030	MAPK1	7	7	Kinase	CTCGCCGATGTACGAGAGGT	chr22	21867357	+	0.541922	cgcc	tgg	tgt	0.490402	1	0	0	1	50	200	0-25%
ADRBK2-1	ENSG00000100077	ADRBK2	1	7	Kinase	TGGTAGTGCAAATCGCCCCC	chr22	25687537	-	0.565428	aagg	tgg	aat	0.369748	1	0	0	12	142	21	25-50%
ADRBK2-2	ENSG00000100077	ADRBK2	2	7	Kinase	TGTACCCATGGGTGCCACTA	chr22	25695105	-	0.5632	gcca	ggg	aga	0.45	1	0	0	24	369	46	50-75%
ADRBK2-3	ENSG00000100077	ADRBK2	3	7	Kinase	TCTTCATAAAACTTCACCTG	chr22	25644646	-	0.685821	tacc	agg	tac	0.399654	1	1	4	120	1558	298	0-25%
ADRBK2-4	ENSG00000100077	ADRBK2	4	7	Kinase	AATTAATGAAGCTGTACCTC	chr22	25644641	+	0.536365	atga	agg	tga	0.445678	1	0	10	111	1304	298	0-25%
ADRBK2-5	ENSG00000100077	ADRBK2	5	7	Kinase	CTTTGGTCATCTCTGAACGC	chr22	25714460	+	0.564391	ttcc	tgg	cag	0.473684	1	0	0	42	650	250	50-75%
ADRBK2-6	ENSG00000100077	ADRBK2	6	7	Kinase	AGCTCCACAGTACCTGACCG	chr22	25722389	-	0.73132	tggg	agg	ttt	0.329808	1	0	0	24	422	275	75-100%
ADRBK2-7	ENSG00000100077	ADRBK2	7	7	Kinase	GGCACGACGCAATAGCCGCT	chr22	25722348	-	0.507918	tcgg	ggg	cct	0.221591	1	0	0	1	51	275	75-100%
HIRA-1	ENSG00000100084	HIRA	1	7	Epigenetics	ACTGAAAAAATCGGCTTGCC	chr22	19410775	+	0.390133	atca	tgg	aaa	0.487013	1	0	0	30	642	-4	0-25%
HIRA-2	ENSG00000100084	HIRA	2	7	Epigenetics	TGGACTGGTGAATGCGGCTC	chr22	19385733	+	0.262929	tagg	tgg	gga	0.466667	1	0	0	24	406	21	25-50%
HIRA-3	ENSG00000100084	HIRA	3	7	Epigenetics	ATGACCGCAGCCTAAAGGTG	chr22	19396842	-	0.640331	gctg	tgg	agg	0.448	1	0	0	24	332	-2	0-25%
HIRA-4	ENSG00000100084	HIRA	4	7	Epigenetics	AGTGTTATCCACGCTGCATG	chr22	19398038	+	0.611366	cgac	agg	cta	0.418875	1	0	0	15	418	-2	0-25%
HIRA-5	ENSG00000100084	HIRA	5	7	Epigenetics	CCGACCTGGGTCAACCACAA	chr22	19431443	-	0.662346	gaag	tgg	tga	0.376033	1	0	0	20	459	200	0-25%
HIRA-6	ENSG00000100084	HIRA	6	7	Epigenetics	TTGCGAACTTGGTCCCGTCA	chr22	19410743	+	0.616442	ccag	ggg	tga	0.466939	1	0	0	5	169	200	0-25%
HIRA-7	ENSG00000100084	HIRA	7	7	Epigenetics	CGTTCGATGATCTGGGCAGT	chr22	19394415	+	0.43371	ctcc	ggg	gcc	0.351344	1	0	0	13	160	200	0-25%
POLR2F-1	ENSG00000100142	POLR2F	1	7	Essential Gene	ATGGTGTGGTGATTCGCTTC	From Nat. Biotechnol, 2016, 34 (6), 631
POLR2F-2	ENSG00000100142	POLR2F	2	7	Essential Gene	AATGTCGAGATCCTCCCCTC	From Nat. Biotechnol, 2016, 34 (6), 631
POLR2F-3	ENSG00000100142	POLR2F	3	7	Essential Gene	GCCTGCGGTCGCTCCCCAGA	From Nat. Biotechnol, 2016, 34 (6), 631
POLR2F-4	ENSG00000100142	POLR2F	4	7	Essential Gene	CACGCGGGCTCGCTCGTACT	From Nat. Biotechnol, 2016, 34 (6), 631
POLR2F-5	ENSG00000100142	POLR2F	5	7	Essential Gene	CCTGCGGTCGCTCCCCAGAG	From Nat. Biotechnol, 2016, 34 (6), 631
POLR2F-6	ENSG00000100142	POLR2F	6	7	Essential Gene	CGACGACTTTGATGATGTGG	From Nat. Biotechnol, 2016, 34 (6), 631
POLR2F-7	ENSG00000100142	POLR2F	7	7	Essential Gene	CGCTCGTACTTGGTCATGTA	From Nat. Biotechnol, 2016, 34 (6), 631
TCF20-1	ENSG00000100207	TCF20	1	7	Epigenetics	CATCAATGGCACACGGGTAA	chr22	42179627	+	0.426236	cctg	tgg	tat	0.490638	1	0	2	44	536	372	75-100%
TCF20-2	ENSG00000100207	TCF20	2	7	Epigenetics	CGGGAGCAAAGCAGTTACCA	chr22	42215275	-	0.660434	cttt	cgg	aaa	0.49858	1	0	0	34	569	200	0-25%
TCF20-3	ENSG00000100207	TCF20	3	7	Epigenetics	GTAACTGCTTTGCTCCCGAA	chr22	42215291	+	0.611513	cgtg	agg	act	0.485333	1	0	0	19	447	200	0-25%
TCF20-4	ENSG00000100207	TCF20	4	7	Epigenetics	TGTTGGTACTGAGCACTCCC	chr22	42214815	+	0.553005	ctgc	tgg	aga	0.323077	1	0	0	53	609	200	0-25%
TCF20-5	ENSG00000100207	TCF20	5	7	Epigenetics	CAATGTGGGTTCTAATGCAC	chr22	42214463	-	0.55196	gaca	agg	ctt	0.319527	1	0	0	31	557	200	0-25%
TCF20-6	ENSG00000100207	TCF20	6	7	Epigenetics	GCGATGGCTAGCGAGACCTC	chr22	42215086	-	0.52035	ggca	tgg	cca	0.332468	1	0	0	6	164	200	0-25%
TCF20-7	ENSG00000100207	TCF20	7	7	Epigenetics	AACAAAGACCCCGTGACTAC	chr22	42215005	-	0.502975	aggc	agg	aac	0.486395	1	0	0	36	365	200	0-25%
CHKB-1	ENSG00000100288	CHKB	1	7	Kinase	GAGGGTTTACCCCGTGAGGT	chr22	50582557	-	0.576541	agct	ggg	agg	0.40625	1	0	0	15	430	-4	0-25%
CHKB-2	ENSG00000100288	CHKB	2	7	Kinase	AGCTGTCGCCTCGGCCGCCA	chr22	50582776	+	0.352672	ccac	tgg	cgc	0.497041	1	0	6	30	449	295	0-25%
CHKB-3	ENSG00000100288	CHKB	3	7	Kinase	TACTTGCGGAGCGGTCGCTG	chr22	50581804	-	0.656708	gcca	ggg	ccc	0.323822	1	0	0	2	136	23	25-50%
CHKB-4	ENSG00000100288	CHKB	4	7	Kinase	ATACTTGCGGAGCGGTCGCT	chr22	50581805	-	0.399774	cgcc	ggg	gcc	0.241448	1	0	0	2	52	23	25-50%
CHKB-5	ENSG00000100288	CHKB	5	7	Kinase	GTACTCCCGGCACCATTGGT	chr22	50582629	+	0.596021	ccaa	agg	ctc	0.347594	1	0	0	36	1369	200	0-25%
CHKB-6	ENSG00000100288	CHKB	6	7	Kinase	GTGCCGGGAGTACTTGGGCG	chr22	50582608	-	0.579406	aatg	ggg	cct	0.37007	1	0	0	22	571	200	0-25%
CHKB-7	ENSG00000100288	CHKB	7	7	Kinase	CCGAGCGCCGAGCCTACCAA	chr22	50582630	-	0.573705	gacg	tgg	tgc	0.168269	1	0	0	5	130	200	0-25%
CBX7-1	ENSG00000100307	CBX7	1	7	Epigenetics	TCCATGCTGTACAGCCGCTG	chr22	39134751	+	0.560453	cagg	cgg	ggg	0.404959	1	1	1	37	577	321	25-50%
CBX7-2	ENSG00000100307	CBX7	2	7	Epigenetics	GACACCGTACTTCTCCTCGT	chr22	39141376	+	0.757652	cgag	agg	cca	0.416529	1	0	0	13	159	-2	0-25%
CBX7-3	ENSG00000100307	CBX7	3	7	Epigenetics	CCGCCTCGTCATGGCCTACG	chr22	39141379	-	0.685541	accc	agg	aga	0.473879	1	0	0	4	136	-2	0-25%
CBX7-4	ENSG00000100307	CBX7	4	7	Epigenetics	CGTAGGCCATGACGAGGCGG	chr22	39141393	+	0.559073	tcct	ggg	tcc	0.305556	1	0	0	8	171	-2	0-25%
CBX7-5	ENSG00000100307	CBX7	5	7	Epigenetics	TCTTCCTATACCCCGATGCT	chr22	39138683	+	0.548145	cctc	cgg	tct	0.345098	1	0	0	17	381	225	25-50%
CBX7-6	ENSG00000100307	CBX7	6	7	Epigenetics	CGCAAGAAGTTCCCGCCCCG	chr22	39134524	-	0.52433	ctcg	cgg	gcc	0.36756	1	0	0	8	96	250	50-75%
CBX7-7	ENSG00000100307	CBX7	7	7	Epigenetics	AGAGCTCCCGTCGATGGCTG	chr22	39134497	+	0.469464	agga	tgg	ctc	0.298469	1	0	0	13	300	250	50-75%
RPL3-1	ENSG00000100316	RPL3	1	7	Essential Gene	TGTCTGTACATACTGGATCC	From Nat. Biotechnol, 2016, 34 (6), 631
RPL3-2	ENSG00000100316	RPL3	2	7	Essential Gene	CGTGCGGGAAGTCGACAGGC	From Nat. Biotechnol, 2016, 34 (6), 631
RPL3-3	ENSG00000100316	RPL3	3	7	Essential Gene	TGAGATGATCGACGTCATCG	From Nat. Biotechnol, 2016, 34 (6), 631
RPL3-4	ENSG00000100316	RPL3	4	7	Essential Gene	TGCAGAGGTGAACAAGAAGG	From Nat. Biotechnol, 2016, 34 (6), 631
RPL3-5	ENSG00000100316	RPL3	5	7	Essential Gene	CCTCTACCGGCGGGATTTGA	From Nat. Biotechnol, 2016, 34 (6), 631
RPL3-6	ENSG00000100316	RPL3	6	7	Essential Gene	TAAGGCCGACCGGCCTCTAC	From Nat. Biotechnol, 2016, 34 (6), 631
RPL3-7	ENSG00000100316	RPL3	7	7	Essential Gene	GCCGACCGGCCTCTACCGGC	From Nat. Biotechnol, 2016, 34 (6), 631
KIAA0930-1	ENSG00000100364	KIAA0930	1	7	uncharacterized	CGCCCATGCACGAGCGGGTA	chr22	45202988	-	0.298646	gctt	agg	gct	0.344615	1	0	0	1	78	46	50-75%
KIAA0930-2	ENSG00000100364	KIAA0930	2	7	uncharacterized	GTTGCATTGTGCAGATCGGC	chr22	45197945	+	0.464688	gttg	tgg	agg	0.385714	1	0	0	11	280	71	75-100%
KIAA0930-3	ENSG00000100364	KIAA0930	3	7	uncharacterized	AAAAGCATGTCGTCCTGCCG	chr22	45212029	+	0.642689	atag	ggg	agc	0.32	1	0	0	7	298	200	0-25%
KIAA0930-4	ENSG00000100364	KIAA0930	4	7	uncharacterized	ACATGCTTTTCTATGTGCGC	chr22	45212005	-	0.576129	gacg	cgg	aag	0.368304	1	0	0	43	872	200	0-25%
KIAA0930-5	ENSG00000100364	KIAA0930	5	7	uncharacterized	CATGCTGCGTGCCATAGCGG	chr22	45240686	-	0.552555	agca	agg	agc	0.466667	1	0	0	28	427	200	0-25%
KIAA0930-6	ENSG00000100364	KIAA0930	6	7	uncharacterized	CCGTCTTAGCCTGCGCCGCG	chr22	45240656	-	0.540492	gcgg	agg	tct	0.276316	1	0	0	4	111	200	0-25%
KIAA0930-7	ENSG00000100364	KIAA0930	7	7	uncharacterized	GCGTACTCCGGCAGCGAAAG	chr22	45211976	-	0.491982	gctg	cgg	tgc	0.214286	1	0	0	1	78	200	0-25%
RBX1-1	ENSG00000100387	RBX1	1	7	Epigenetics	ATCCATCGCTGCCGCCATTT	chr22	40951398	-	0.179016	ccac	tgg	aaa	0.46993	1	0	0	23	257	-5	0-25%
RBX1-2	ENSG00000100387	RBX1	2	7	Epigenetics	AGCTTGACATTCTATGCCTG	chr22	40964045	-	0.535819	ggtt	tgg	gaa	0.476667	1	0	0	81	992	21	25-50%
RBX1-3	ENSG00000100387	RBX1	3	7	Epigenetics	GAAGAGTGTACTGTCGCATG	chr22	40964100	+	0.656917	ttca	ggg	agt	0.387305	1	0	0	21	321	250	50-75%
RBX1-4	ENSG00000100387	RBX1	4	7	Epigenetics	CTTCTGAAGTAGCGGACGCC	chr22	40964070	-	0.516009	cact	tgg	tta	0.3575	1	0	0	13	174	250	50-75%
RBX1-5	ENSG00000100387	RBX1	5	7	Epigenetics	GCGCCGCTGTTGGTGCCGCT	chr22	40951430	-	0.36864	gccc	cgg	ggt	0.275676	1	1	0	18	238	500	0-25%
RBX1-6	ENSG00000100387	RBX1	6	7	Epigenetics	CTTCTTGCCCGCGCCGCTGT	chr22	40951440	-	0.355092	agcg	tgg	tgc	0.408333	1	0	4	21	301	500	0-25%
RBX1-7	ENSG00000100387	RBX1	7	7	Epigenetics	AGAAGAGTGTACTGTCGCAT	chr22	40964099	+	0.565013	cttc	ggg	gag	0.408669	1	0	1	27	353	550	50-75%
EP300-1	ENSG00000100393	EP300	1	7	Epigenetics	TGGATTAGTACTCACCATGT	chr22	41126037	-	0.545164	gtaa	tgg	gca	0.4181	1	0	2	40	675	296	0-25%
EP300-2	ENSG00000100393	EP300	2	7	Epigenetics	AACGTTAAGACTTACCCAGC	chr22	41164127	-	0.606361	taac	agg	cca	0.308571	1	0	1	17	297	346	50-75%
EP300-3	ENSG00000100393	EP300	3	7	Epigenetics	GTGGCACGAAGATATTACTC	chr22	41137755	+	0.670233	aaca	agg	atc	0.465993	1	0	0	11	348	-2	0-25%
EP300-4	ENSG00000100393	EP300	4	7	Epigenetics	CCGTAGCAACACAGTGTCTG	chr22	41158428	-	0.584579	tttg	tgg	aga	0.455	1	0	0	23	381	23	25-50%
EP300-5	ENSG00000100393	EP300	5	7	Epigenetics	GCGTCCGCCAGCGATGGCAC	chr22	41093092	+	0.554095	ctcg	agg	tta	0.444099	1	0	0	8	140	200	0-25%
EP300-6	ENSG00000100393	EP300	6	7	Epigenetics	CATCGCTGGCGGACGCCGAG	chr22	41093074	-	0.532857	gtgc	agg	gcc	0.268908	1	0	0	6	177	200	0-25%
EP300-7	ENSG00000100393	EP300	7	7	Epigenetics	AAACTAACCTGTGCCATCGC	chr22	41093088	-	0.493061	gccg	tgg	cgg	0.254673	1	0	0	13	280	200	0-25%
L3MBTL2-1	ENSG00000100395	L3MBTL2	1	7	Epigenetics	TATCCATCCAGGAGAACCTG	chr22	41225792	-	0.618876	cagg	ggg	ggt	0.446377	1	0	1	71	915	346	50-75%
L3MBTL2-2	ENSG00000100395	L3MBTL2	2	7	Epigenetics	GTTCTCATCAACTCACTCCG	chr22	41220866	-	0.594694	aaat	tgg	ggg	0.484615	1	0	0	32	473	23	25-50%
L3MBTL2-3	ENSG00000100395	L3MBTL2	3	7	Epigenetics	GCGATCCAGTACACCCGGCT	chr22	41219498	-	0.500999	agag	ggg	gag	0.397959	1	0	0	19	1044	23	25-50%
L3MBTL2-4	ENSG00000100395	L3MBTL2	4	7	Epigenetics	GGCGATCCAGTACACCCGGC	chr22	41219499	-	0.476388	caga	tgg	gga	0.238333	1	0	0	12	390	23	25-50%
L3MBTL2-5	ENSG00000100395	L3MBTL2	5	7	Epigenetics	TGTGTGGTATCGTGGGTACA	chr22	41213920	+	0.512059	gaga	agg	gaa	0.464062	1	0	0	17	427	200	0-25%
L3MBTL2-6	ENSG00000100395	L3MBTL2	6	7	Epigenetics	AGCCCACCAGCCGTTTCATG	chr22	41221237	-	0.656192	ctgg	agg	tag	0.246212	1	0	0	17	332	225	25-50%
L3MBTL2-7	ENSG00000100395	L3MBTL2	7	7	Epigenetics	GGTCCCACTCTATGACCAGT	chr22	41219433	+	0.651622	caca	ggg	agg	0.497449	1	0	0	54	826	225	25-50%
CERK-1	ENSG00000100422	CERK	1	7	Kinase	AGCAATGCACTTACCCTGCC	chr22	46695211	+	0.545019	acaa	cgg	cag	0.44	1	0	0	53	702	46	50-75%
CERK-2	ENSG00000100422	CERK	2	7	Kinase	GCGGCGACACTCACCCGCGC	chr22	46738008	+	0.418316	ggcg	cgg	ggg	0.334806	1	0	2	13	144	296	0-25%
CERK-3	ENSG00000100422	CERK	3	7	Kinase	ATCGTCTGTGTCGGCGGAGA	chr22	46707969	-	0.449858	cagc	tgg	tat	0.450667	1	0	0	3	129	22	25-50%
CERK-4	ENSG00000100422	CERK	4	7	Kinase	AGTTACTGAACATGCTAATC	chr22	46711133	-	0.426434	ccac	agg	cca	0.290179	1	0	3	63	960	322	25-50%
CERK-5	ENSG00000100422	CERK	5	7	Kinase	GCCGCTGCAATCCGTGCTGT	chr22	46738107	-	0.573841	cgga	ggg	tga	0.26738	1	0	0	19	610	200	0-25%
CERK-6	ENSG00000100422	CERK	6	7	Kinase	GGCGACACTCACCCGCGCCG	chr22	46738010	+	0.541356	cggc	ggg	gcg	0.409129	1	0	0	16	191	200	0-25%
CERK-7	ENSG00000100422	CERK	7	7	Kinase	AACAACGATATGCAGCGCCG	chr22	46701652	+	0.710319	cacc	agg	ttt	0.366667	1	0	0	2	70	225	25-50%
BRD1-1	ENSG00000100425	BRD1	1	7	Epigenetics	CCCGCTCTGCGACTCGAGGT	chr22	49777677	-	0.570444	acag	ggg	cac	0.177273	1	0	1	6	158	371	75-100%
BRD1-2	ENSG00000100425	BRD1	2	7	Epigenetics	GCTGCTCTGGCCGACTTCTG	chr22	49776158	+	0.540144	acat	cgg	aga	0.431568	1	1	5	47	686	371	75-100%
BRD1-3	ENSG00000100425	BRD1	3	7	Epigenetics	CACCGTGTTCTATAGAGCCG	chr22	49797950	-	0.686158	ggga	cgg	tga	0.435033	1	0	0	6	117	48	50-75%
BRD1-4	ENSG00000100425	BRD1	4	7	Epigenetics	CGTGTGGACATCACAGTAAG	chr22	49823166	+	0.662174	gagg	cgg	tct	0.437318	1	0	3	37	553	322	25-50%
BRD1-5	ENSG00000100425	BRD1	5	7	Epigenetics	GGTCAGCGTTTCTCGCGTAG	chr22	49824237	+	0.677577	cgta	ggg	agt	0.324798	1	0	0	3	76	200	0-25%
BRD1-6	ENSG00000100425	BRD1	6	7	Epigenetics	AAACATGCTCTGCGACACGG	chr22	49823775	+	0.651083	actc	cgg	gga	0.410526	1	0	0	17	991	200	0-25%
BRD1-7	ENSG00000100425	BRD1	7	7	Epigenetics	TGGACGAGGAGGACTATGCC	chr22	49823827	-	0.59676	gaca	tgg	ctg	0.441472	1	0	0	37	612	200	0-25%
PRMT5-1	ENSG00000100462	PRMT5	1	7	Epigenetics	GTCAAACAGTCTTACCGCCT	chr14	22928126	+	0.540157	agaa	cgg	agt	0.483351	1	0	12	198	2839	296	0-25%
PRMT5-2	ENSG00000100462	PRMT5	2	7	Epigenetics	GGGCACCACACAGTACCTGC	chr14	22924631	+	0.59164	ccct	tgg	tac	0.342222	1	1	4	50	768	346	50-75%
PRMT5-3	ENSG00000100462	PRMT5	3	7	Epigenetics	CCGCAGGGAAGCGTTCACCA	chr14	22924353	+	0.63713	ctgc	ggg	gtc	0.487535	1	0	0	22	326	47	50-75%
PRMT5-4	ENSG00000100462	PRMT5	4	7	Epigenetics	CGCAGGGAAGCGTTCACCAG	chr14	22924354	+	0.588278	tgcc	ggg	tcc	0.351171	1	0	0	27	338	47	50-75%
PRMT5-5	ENSG00000100462	PRMT5	5	7	Epigenetics	GATTCGCAGGAACTCCGAGG	chr14	22928129	-	0.731871	agaa	cgg	taa	0.371429	1	0	0	16	427	200	0-25%
PRMT5-6	ENSG00000100462	PRMT5	6	7	Epigenetics	CTTCCATCCGCGTTTCAAGA	chr14	22928573	-	0.599634	ctgt	ggg	agt	0.370588	1	0	0	25	293	200	0-25%
PRMT5-7	ENSG00000100462	PRMT5	7	7	Epigenetics	TCTTCCATCCGCGTTTCAAG	chr14	22928574	-	0.536052	cctg	agg	gag	0.411765	1	0	0	24	449	200	0-25%
PSMA3-1	ENSG00000100567	PSMA3	1	7	Essential Gene	GATGAGCTCAATCGGCACTG	From Nat. Biotechnol, 2016, 34 (6), 631
PSMA3-2	ENSG00000100567	PSMA3	2	7	Essential Gene	TTTAGCACGATGAGCTCAAT	From Nat. Biotechnol, 2016, 34 (6), 631
PSMA3-3	ENSG00000100567	PSMA3	3	7	Essential Gene	CGATGAGCTCAATCGGCACT	From Nat. Biotechnol, 2016, 34 (6), 631
PSMA3-4	ENSG00000100567	PSMA3	4	7	Essential Gene	ACGATGAGCTCAATCGGCAC	From Nat. Biotechnol, 2016, 34 (6), 631
PSMA3-5	ENSG00000100567	PSMA3	5	7	Essential Gene	ACTTGAAAAACTCTTCCGTC	From Nat. Biotechnol, 2016, 34 (6), 631
PSMA3-6	ENSG00000100567	PSMA3	6	7	Essential Gene	TCAAGTTGAATATGCTATGA	From Nat. Biotechnol, 2016, 34 (6), 631
PSMA3-7	ENSG00000100567	PSMA3	7	7	Essential Gene	GAATCCCTACGCGTCCCTTT	From Nat. Biotechnol, 2016, 34 (6), 631
ALKBH1-1	ENSG00000100601	ALKBH1	1	7	Epigenetics	AGGGTATAGGCCGCGAGATG	chr14	77708003	-	0.582971	tcag	ggg	aag	0.403846	1	0	0	10	275	-5	0-25%
ALKBH1-2	ENSG00000100601	ALKBH1	2	7	Epigenetics	TGATTGACAAGACTTACCTC	chr14	77694736	+	0.578346	attc	agg	aac	0.269231	1	1	1	53	605	321	25-50%
ALKBH1-3	ENSG00000100601	ALKBH1	3	7	Epigenetics	CTAGCTCAGATCTGTCTACG	chr14	77675699	+	0.678622	tgat	tgg	att	0.5	1	0	0	19	378	47	50-75%
ALKBH1-4	ENSG00000100601	ALKBH1	4	7	Epigenetics	GATCCTGAATTACTACCGCC	chr14	77675727	-	0.533308	cagg	tgg	act	0.257374	1	0	0	12	284	47	50-75%
ALKBH1-5	ENSG00000100601	ALKBH1	5	7	Epigenetics	TCTACCGTCAGAGCCGGCCC	chr14	77707901	-	0.554869	cgct	ggg	acc	0.376766	1	0	0	13	237	200	0-25%
ALKBH1-6	ENSG00000100601	ALKBH1	6	7	Epigenetics	CCCGGGACCGCAGACCTGGA	chr14	77707884	-	0.50861	ccgg	agg	ggt	0.497059	1	0	0	26	568	200	0-25%
ALKBH1-7	ENSG00000100601	ALKBH1	7	7	Epigenetics	TTTCCGAAAGGCGTCCTCCC	chr14	77707945	+	0.492127	aaag	cgg	gct	0.285714	1	0	0	11	259	200	0-25%
ITPK1-1	ENSG00000100605	ITPK1	1	7	Kinase	GCGAGCAGATCCTGTCGTCT	chr14	92962847	+	0.428699	ggtg	agg	gca	0.405263	1	0	0	14	361	21	25-50%
ITPK1-2	ENSG00000100605	ITPK1	2	7	Kinase	CCTCCATCCCTCGCTTCCTG	chr14	93076618	+	0.580977	acaa	tgg	aga	0.471154	1	2	24	326	0	296	0-25%
ITPK1-3	ENSG00000100605	ITPK1	3	7	Kinase	TCCACTCACCTCGTGAGAGT	chr14	92962361	+	0.517869	ttct	tgg	tgc	0.358085	1	0	0	22	406	22	25-50%
ITPK1-4	ENSG00000100605	ITPK1	4	7	Kinase	ACTCCGGCTTTGACACGTTG	chr14	92951981	+	0.582027	gacg	tgg	ctg	0.371429	1	0	0	9	192	47	50-75%
ITPK1-5	ENSG00000100605	ITPK1	5	7	Kinase	GGCTATCGTGTTCAACCAGG	chr14	92958346	-	0.623712	agat	agg	gcc	0.380952	1	0	0	11	260	225	25-50%
ITPK1-6	ENSG00000100605	ITPK1	6	7	Kinase	GTCAGGACCGATGACGACTC	chr14	92951965	+	0.625909	ctcc	cgg	ctt	0.332386	1	0	0	6	154	250	50-75%
ITPK1-7	ENSG00000100605	ITPK1	7	7	Kinase	GGAGTCGTCATCGGTCCTGA	chr14	92951952	-	0.624933	agcc	cgg	agg	0.484615	1	0	0	9	157	250	50-75%
VRK1-1	ENSG00000100749	VRK1	1	7	Kinase	TAGGTGTACTTGGTAGATTA	chr14	96855236	+	0.382501	ttta	tgg	cct	0.37663	1	0	3	43	538	322	25-50%
VRK1-2	ENSG00000100749	VRK1	2	7	Kinase	ACCCGTAAGCTGAAGTACCT	chr14	96847289	+	0.634194	tcgt	ggg	tgt	0.495356	1	0	0	21	264	225	25-50%
VRK1-3	ENSG00000100749	VRK1	3	7	Kinase	TACCCGTAAGCTGAAGTACC	chr14	96847288	+	0.473634	ttcg	tgg	gtg	0.380859	1	0	0	13	205	225	25-50%
VRK1-4	ENSG00000100749	VRK1	4	7	Kinase	ACGAGCATCGATGCACACAA	chr14	96855344	+	0.689056	attc	tgg	cgt	0.495868	1	0	0	8	200	250	50-75%
VRK1-5	ENSG00000100749	VRK1	5	7	Kinase	ATCGATGCACACAATGGCGT	chr14	96855350	+	0.579019	gagc	ggg	tat	0.350519	1	0	0	12	170	250	50-75%
VRK1-6	ENSG00000100749	VRK1	6	7	Kinase	GCTTATCGGTACTGCCCAGA	chr14	96855263	+	0.572346	cctt	agg	agt	0.276989	1	0	0	20	231	250	50-75%
VRK1-7	ENSG00000100749	VRK1	7	7	Kinase	GCTTGAGCTGCTTTTACACG	chr14	96833479	-	0.631426	tcca	agg	cat	0.279815	1	0	2	30	460	500	0-25%
PSMC1-1	ENSG00000100764	PSMC1	1	7	Essential Gene	TTAGGTGCATGCCGTGATAG	From Nat. Biotechnol, 2016, 34 (6), 631
PSMC1-2	ENSG00000100764	PSMC1	2	7	Essential Gene	GAAGCCATGTCATTACCCAG	From Nat. Biotechnol, 2016, 34 (6), 631
PSMC1-3	ENSG00000100764	PSMC1	3	7	Essential Gene	TGTTAGGTGCATGCCGTGAT	From Nat. Biotechnol, 2016, 34 (6), 631
PSMC1-4	ENSG00000100764	PSMC1	4	7	Essential Gene	GTTAGGTGCATGCCGTGATA	From Nat. Biotechnol, 2016, 34 (6), 631
PSMC1-5	ENSG00000100764	PSMC1	5	7	Essential Gene	ATTACCCAGTGGCAGTTTGC	From Nat. Biotechnol, 2016, 34 (6), 631
PSMC1-6	ENSG00000100764	PSMC1	6	7	Essential Gene	ACCTCACCTTGTGGTTGAGC	From Nat. Biotechnol, 2016, 34 (6), 631
PSMC1-7	ENSG00000100764	PSMC1	7	7	Essential Gene	GCAAGATGGTGAGTGACTAA	From Nat. Biotechnol, 2016, 34 (6), 631
C14orf93-1	ENSG00000100802	C14orf93	1	7	uncharacterized	CGAAGTCGCCGATATCGGGT	chr14	22987902	-	0.629621	actt	agg	ttt	0.194733	1	0	0	2	12	46	50-75%
C14orf93-2	ENSG00000100802	C14orf93	2	7	uncharacterized	TTAGCTGGTGGATGATTACG	chr14	22996254	-	0.638391	gttc	tgg	cct	0.392857	1	0	0	11	260	225	25-50%
C14orf93-3	ENSG00000100802	C14orf93	3	7	uncharacterized	GCTCAATGCCGCTGCTGCGC	chr14	22996086	-	0.327435	acat	tgg	aca	0.436538	1	0	0	19	281	225	25-50%
C14orf93-4	ENSG00000100802	C14orf93	4	7	uncharacterized	CCTCATGATACTGGATCGGT	chr14	22987620	+	0.554874	aatg	tgg	caa	0.221565	1	0	0	8	231	250	50-75%
C14orf93-5	ENSG00000100802	C14orf93	5	7	uncharacterized	GGTACTCACGCCTCTTAGTA	chr14	22987989	+	0.509374	ttgc	agg	aag	0.289286	1	0	0	4	162	250	50-75%
C14orf93-6	ENSG00000100802	C14orf93	6	7	uncharacterized	TACAAGATCCCGCTTGCGCC	chr14	22995969	+	0.416995	agag	tgg	agt	0.293333	1	0	0	3	92	250	50-75%
C14orf93-7	ENSG00000100802	C14orf93	7	7	uncharacterized	AACTTCGAAGTCGCCGATAT	chr14	22987907	-	0.29712	aaga	cgg	gta	0.152381	1	0	0	4	67	250	50-75%
CHD8-1	ENSG00000100888	CHD8	1	7	Epigenetics	GCCTGTAGCTTTTGAACCTG	chr14	21405463	+	0.501506	aatg	tgg	tcc	0.426316	1	0	7	52	915	321	25-50%
CHD8-2	ENSG00000100888	CHD8	2	7	Epigenetics	GGCACAGGGATAGATAGACC	chr14	21400304	+	0.617807	acga	tgg	gaa	0.390533	1	1	3	55	891	346	50-75%
CHD8-3	ENSG00000100888	CHD8	3	7	Epigenetics	CAGACTACGTAGAGGTGGAT	chr14	21412959	-	0.551256	aatc	agg	ata	0.36526	1	0	0	21	293	-2	0-25%
CHD8-4	ENSG00000100888	CHD8	4	7	Epigenetics	GGTCAATGGCAGCCTGTCGA	chr14	21403166	+	0.585292	aagc	agg	ttg	0.466667	1	0	0	36	425	23	25-50%
CHD8-5	ENSG00000100888	CHD8	5	7	Epigenetics	TGAATCGAAACGCATCACCC	chr14	21429315	-	0.65404	aggg	tgg	tcc	0.40081	1	0	0	5	171	200	0-25%
CHD8-6	ENSG00000100888	CHD8	6	7	Epigenetics	ACGGGAATATCAGTTGGAAG	chr14	21408739	-	0.639733	agct	ggg	tta	0.458916	1	0	0	39	586	200	0-25%
CHD8-7	ENSG00000100888	CHD8	7	7	Epigenetics	TGTTTTTTAGAATCGTCCGC	chr14	21408817	-	0.61966	gtct	agg	caa	0.480392	1	0	0	15	348	200	0-25%
PCK2-1	ENSG00000100889	PCK2	1	7	Kinase	AGGGCGGTACAATGCGGCCA	chr14	24094408	-	0.541326	ggcc	tgg	cac	0.303925	1	0	0	15	204	-5	0-25%
PCK2-2	ENSG00000100889	PCK2	2	7	Kinase	TCGTGCATGATGATCTTCCC	chr14	24103510	-	0.411484	tggg	tgg	ggg	0.458312	1	0	0	27	355	71	75-100%
PCK2-3	ENSG00000100889	PCK2	3	7	Kinase	AGGCCGCATCATAGCCAGGT	chr14	24099635	-	0.612376	gtgc	tgg	tct	0.4	1	0	0	19	382	22	25-50%
PCK2-4	ENSG00000100889	PCK2	4	7	Kinase	CGAAGGAGATGATCTCCCGC	chr14	24099114	-	0.589584	ctgc	tgg	tcg	0.28833	1	0	0	11	245	22	25-50%
PCK2-5	ENSG00000100889	PCK2	5	7	Kinase	GGTACCACTCCCGCCTGGTG	chr14	24098299	+	0.539731	acac	ggg	ccc	0.405748	1	0	0	30	319	200	0-25%
PCK2-6	ENSG00000100889	PCK2	6	7	Kinase	CGGTACCACTCCCGCCTGGT	chr14	24098298	+	0.433563	gaca	ggg	gcc	0.342391	1	0	0	22	399	200	0-25%
PCK2-7	ENSG00000100889	PCK2	7	7	Kinase	CACTAAGCACTCGCAGGGTC	chr14	24096947	-	0.354486	tctc	tgg	atg	0.441212	1	0	0	14	272	200	0-25%
PLTP-1	ENSG00000100979	PLTP	1	7	Cell Surface Receptor	TGTCCAGCATGACTATGGTA	chr20	45902438	-	0.563665	cagc	cgg	gtc	0.435165	1	0	0	46	660	46	50-75%
PLTP-2	ENSG00000100979	PLTP	2	7	Cell Surface Receptor	GCTTGATGGTGCAGCGCGGT	chr20	45902547	+	0.348073	gagg	ggg	gcc	0.340136	1	0	0	13	336	48	50-75%
PLTP-3	ENSG00000100979	PLTP	3	7	Cell Surface Receptor	GCGCCAAGATGGCTCTCCGG	chr20	45902303	-	0.584036	ctca	ggg	aag	0.216425	1	0	0	8	234	73	75-100%
PLTP-4	ENSG00000100979	PLTP	4	7	Cell Surface Receptor	GTGCGCCTGCCTACCTGCGC	chr20	45902268	+	0.481818	ggaa	agg	tcc	0.457143	1	0	0	31	391	73	75-100%
PLTP-5	ENSG00000100979	PLTP	5	7	Cell Surface Receptor	ATCACCATTCCGGACCTGCG	chr20	45911189	-	0.707844	gact	ggg	caa	0.371429	1	0	0	7	136	200	0-25%
PLTP-6	ENSG00000100979	PLTP	6	7	Cell Surface Receptor	CTATCACCATTCCGGACCTG	chr20	45911191	-	0.592457	gaga	cgg	ggc	0.265024	1	0	0	12	371	200	0-25%
PLTP-7	ENSG00000100979	PLTP	7	7	Cell Surface Receptor	TACATCAACGCCTCAGCTGA	chr20	45909640	-	0.565345	gggc	ggg	tgt	0.395604	1	0	0	17	346	200	0-25%
PROCR-1	ENSG00000101000	PROCR	1	7	Cell Surface Receptor	TCCGCGACCCCTATCACGTG	chr20	35174753	+	0.685715	tact	tgg	tac	0.261905	1	0	0	2	67	200	0-25%
[truncated: 8,723 more rows]

## Sheet: Legend
Supplementary Table 2: gRNA library composition including protein classes and target gene names.
Genomic target site and efficiency scores for all sgRNAs and the number of potential off-target sites (mismatches, mm 1-4 mm) are given as indicated.
