# Supplementary material for: Methylstat sensitizes ovarian cancer cells to PARP-inhibition by targeting the histone demethylases JMJD1B/C
Source: Cancer Gene Ther. 2025 Feb 6;32(3):286–96. doi: 10.1038/s41417-025-00874-z (PMC11946898; doi:10.1038/s41417-025-00874-z)
Supplement: Supplementary file 5 — Supplementary Table 3 [file 41417_2025_874_MOESM5_ESM.xlsx]

## Sheet: Screen
gRNA-ID	Gene name	Ensembl gene ID	gRNAs per gene	Protein class	Counts baseline	Counts vehicle	Normalized counts vehicle [log2]	Counts olaparib	Normalized counts olaparib [log2]
SCYL3-1	SCYL3	ENSG00000000457	6	Kinase	754	411	-0.792631	430	0.0621365
SCYL3-4	SCYL3	ENSG00000000457	6	Kinase	206	397	0.812534	332	-0.222848
SCYL3-6	SCYL3	ENSG00000000457	6	Kinase	984	817	-0.24419	495	-0.665686
SCYL3-2	SCYL3	ENSG00000000457	6	Kinase	1902	1644	-0.194338	1888	0.198347
SCYL3-5	SCYL3	ENSG00000000457	6	Kinase	116	107	-0.0731247	162	0.436256
SCYL3-7	SCYL3	ENSG00000000457	6	Kinase	26	98	0.965092	61	-0.412165
C1orf112-2	C1orf112	ENSG00000000460	7	uncharacterized	771	550	-0.442609	511	-0.0929837
C1orf112-7	C1orf112	ENSG00000000460	7	uncharacterized	5	19	0.328112	36	0.318934
C1orf112-1	C1orf112	ENSG00000000460	7	uncharacterized	635	907	0.492099	853	-0.0796798
C1orf112-4	C1orf112	ENSG00000000460	7	uncharacterized	426	495	0.204643	505	0.030173
C1orf112-6	C1orf112	ENSG00000000460	7	uncharacterized	227	229	0.0189367	214	-0.0761658
C1orf112-3	C1orf112	ENSG00000000460	7	uncharacterized	1598	1752	0.139014	1887	0.108445
C1orf112-5	C1orf112	ENSG00000000460	7	uncharacterized	216	212	-0.01338	196	-0.0873976
ENPP4-1	ENPP4	ENSG00000001561	7	Cell Surface Receptor	2204	3407	0.62725	3505	0.0446063
ENPP4-3	ENPP4	ENSG00000001561	7	Cell Surface Receptor	472	416	-0.154275	379	-0.115478
ENPP4-7	ENPP4	ENSG00000001561	7	Cell Surface Receptor	1011	708	-0.4752	825	0.211139
ENPP4-6	ENPP4	ENSG00000001561	7	Cell Surface Receptor	903	1046	0.211599	1428	0.43554
ENPP4-4	ENPP4	ENSG00000001561	7	Cell Surface Receptor	1057	491	-1.02298	542	0.133907
ENPP4-5	ENPP4	ENSG00000001561	7	Cell Surface Receptor	513	672	0.368382	625	-0.0930721
ENPP4-2	ENPP4	ENSG00000001561	7	Cell Surface Receptor	2212	1206	-0.838545	1313	0.122116
M6PR-1	M6PR	ENSG00000003056	3	Cell Surface Receptor	1273	1104	-0.187117	1082	-0.0236174
M6PR-2	M6PR	ENSG00000003056	3	Cell Surface Receptor	156	163	0.0561152	176	0.0887895
M6PR-3	M6PR	ENSG00000003056	3	Cell Surface Receptor	677	1071	0.634487	1241	0.207849
TFPI-1	TFPI	ENSG00000003436	7	Cell Surface Receptor	192	144	-0.310666	83	-0.54141
TFPI-2	TFPI	ENSG00000003436	7	Cell Surface Receptor	1701	1781	0.0746026	1992	0.161573
TFPI-5	TFPI	ENSG00000003436	7	Cell Surface Receptor	846	839	-0.00145109	780	-0.0949764
TFPI-3	TFPI	ENSG00000003436	7	Cell Surface Receptor	404	259	-0.545791	312	0.23202
TFPI-4	TFPI	ENSG00000003436	7	Cell Surface Receptor	193	197	0.0318478	122	-0.518642
TFPI-6	TFPI	ENSG00000003436	7	Cell Surface Receptor	382	450	0.220133	449	0.00101729
TFPI-7	TFPI	ENSG00000003436	7	Cell Surface Receptor	134	313	0.987866	328	0.0621583
PLXND1-6	PLXND1	ENSG00000004399	7	Cell Surface Receptor	0	0	0	9	0.238787
PLXND1-3	PLXND1	ENSG00000004399	7	Cell Surface Receptor	190	29	-1.59484	65	0.543301
PLXND1-1	PLXND1	ENSG00000004399	7	Cell Surface Receptor	1526	1453	-0.0583059	1383	-0.0646108
PLXND1-7	PLXND1	ENSG00000004399	7	Cell Surface Receptor	1951	1630	-0.242073	1535	-0.0797676
PLXND1-5	PLXND1	ENSG00000004399	7	Cell Surface Receptor	770	523	-0.507279	643	0.278281
PLXND1-2	PLXND1	ENSG00000004399	7	Cell Surface Receptor	2513	2026	-0.293782	1974	-0.0323617
PLXND1-4	PLXND1	ENSG00000004399	7	Cell Surface Receptor	989	488	-0.939573	423	-0.18183
AK2-2	AK2	ENSG00000004455	3	Kinase	1440	1153	-0.298578	1108	-0.0508419
AK2-1	AK2	ENSG00000004455	3	Kinase	0	22	0.526069	7	-0.33571
AK2-3	AK2	ENSG00000004455	3	Kinase	1082	989	-0.113692	1090	0.137969
KDM1A-3	KDM1A	ENSG00000004487	7	Epigenetics	847	856	0.0242679	652	-0.36394
KDM1A-6	KDM1A	ENSG00000004487	7	Epigenetics	780	451	-0.718483	546	0.254408
KDM1A-4	KDM1A	ENSG00000004487	7	Epigenetics	3162	3340	0.0880995	3761	0.17316
KDM1A-5	KDM1A	ENSG00000004487	7	Epigenetics	332	267	-0.260012	320	0.226697
KDM1A-1	KDM1A	ENSG00000004487	7	Epigenetics	1107	1358	0.293255	1499	0.141876
KDM1A-7	KDM1A	ENSG00000004487	7	Epigenetics	54	107	0.599597	109	0.0212187
KDM1A-2	KDM1A	ENSG00000004487	7	Epigenetics	5293	4935	-0.0897053	4448	-0.144013
CAMKK1-7	CAMKK1	ENSG00000004660	7	Kinase	1318	1547	0.233362	1625	0.0730009
CAMKK1-3	CAMKK1	ENSG00000004660	7	Kinase	1420	794	-0.790409	883	0.148717
CAMKK1-4	CAMKK1	ENSG00000004660	7	Kinase	158	504	1.42123	510	0.0194888
CAMKK1-6	CAMKK1	ENSG00000004660	7	Kinase	821	644	-0.31789	764	0.23412
CAMKK1-5	CAMKK1	ENSG00000004660	7	Kinase	772	613	-0.300318	493	-0.284044
CAMKK1-1	CAMKK1	ENSG00000004660	7	Kinase	556	464	-0.227965	377	-0.263615
CAMKK1-2	CAMKK1	ENSG00000004660	7	Kinase	1253	1470	0.232281	1363	-0.101113
SPPL2B-4	SPPL2B	ENSG00000005206	7	Cell Surface Receptor	2797	2499	-0.149246	2418	-0.0423341
SPPL2B-1	SPPL2B	ENSG00000005206	7	Cell Surface Receptor	147	197	0.334105	158	-0.244467
SPPL2B-7	SPPL2B	ENSG00000005206	7	Cell Surface Receptor	566	489	-0.183047	468	-0.0533962
SPPL2B-2	SPPL2B	ENSG00000005206	7	Cell Surface Receptor	673	506	-0.369187	435	-0.193151
SPPL2B-5	SPPL2B	ENSG00000005206	7	Cell Surface Receptor	959	857	-0.143822	1007	0.224901
SPPL2B-3	SPPL2B	ENSG00000005206	7	Cell Surface Receptor	212	201	-0.0534301	283	0.411309
SPPL2B-6	SPPL2B	ENSG00000005206	7	Cell Surface Receptor	640	699	0.128059	796	0.179742
MSL3-6	MSL3	ENSG00000005302	7	Epigenetics	0	5	0.137504	19	0.327559
MSL3-5	MSL3	ENSG00000005302	7	Epigenetics	141	28	-1.28432	69	0.610972
MSL3-1	MSL3	ENSG00000005302	7	Epigenetics	605	442	-0.403188	573	0.344472
MSL3-4	MSL3	ENSG00000005302	7	Epigenetics	612	713	0.214509	939	0.378343
MSL3-3	MSL3	ENSG00000005302	7	Epigenetics	412	688	0.685043	643	-0.0867198
MSL3-7	MSL3	ENSG00000005302	7	Epigenetics	1492	1537	0.0516087	1753	0.188301
MSL3-2	MSL3	ENSG00000005302	7	Epigenetics	197	332	0.63739	234	-0.42391
CREBBP-6	CREBBP	ENSG00000005339	7	Epigenetics	1040	792	-0.362468	756	-0.0589583
CREBBP-2	CREBBP	ENSG00000005339	7	Epigenetics	1035	1113	0.110122	1330	0.25097
CREBBP-1	CREBBP	ENSG00000005339	7	Epigenetics	2619	2178	-0.250297	2083	-0.0586226
CREBBP-5	CREBBP	ENSG00000005339	7	Epigenetics	379	495	0.354506	516	0.0584873
CREBBP-7	CREBBP	ENSG00000005339	7	Epigenetics	1840	2089	0.188722	1953	-0.0905355
CREBBP-4	CREBBP	ENSG00000005339	7	Epigenetics	150	180	0.209464	175	-0.0283133
CREBBP-3	CREBBP	ENSG00000005339	7	Epigenetics	952	956	0.0156739	1123	0.225697
KMT2E-4	KMT2E	ENSG00000005483	7	Epigenetics	2988	3446	0.21286	3498	0.0255788
KMT2E-5	KMT2E	ENSG00000005483	7	Epigenetics	84	116	0.315492	175	0.441773
KMT2E-6	KMT2E	ENSG00000005483	7	Epigenetics	1412	1632	0.212325	1561	-0.0580102
KMT2E-2	KMT2E	ENSG00000005483	7	Epigenetics	472	399	-0.207889	417	0.0605633
KMT2E-7	KMT2E	ENSG00000005483	7	Epigenetics	2225	2204	-0.00316017	2093	-0.0686119
KMT2E-3	KMT2E	ENSG00000005483	7	Epigenetics	529	496	-0.0751184	814	0.666073
KMT2E-1	KMT2E	ENSG00000005483	7	Epigenetics	342	437	0.32218	544	0.290435
PDK2-6	PDK2	ENSG00000005882	7	Kinase	105	1	-1.59663	27	0.594446
PDK2-7	PDK2	ENSG00000005882	7	Kinase	64	157	0.866454	255	0.562469
PDK2-2	PDK2	ENSG00000005882	7	Kinase	0	0	0	0	0
PDK2-1	PDK2	ENSG00000005882	7	Kinase	60	121	0.642183	92	-0.265036
PDK2-4	PDK2	ENSG00000005882	7	Kinase	324	169	-0.763059	176	0.04874
PDK2-3	PDK2	ENSG00000005882	7	Kinase	1850	1923	0.0645649	2025	0.0769504
PDK2-5	PDK2	ENSG00000005882	7	Kinase	0	0	0	0	0
ITGA3-5	ITGA3	ENSG00000005884	7	Cell Surface Receptor	764	342	-1.04437	443	0.33452
ITGA3-4	ITGA3	ENSG00000005884	7	Cell Surface Receptor	262	220	-0.199817	253	0.169894
ITGA3-6	ITGA3	ENSG00000005884	7	Cell Surface Receptor	756	507	-0.523304	566	0.149203
ITGA3-7	ITGA3	ENSG00000005884	7	Cell Surface Receptor	197	136	-0.40088	215	0.513862
ITGA3-3	ITGA3	ENSG00000005884	7	Cell Surface Receptor	1800	1810	0.0179433	2108	0.218616
ITGA3-2	ITGA3	ENSG00000005884	7	Cell Surface Receptor	343	194	-0.678532	345	0.698421
ITGA3-1	ITGA3	ENSG00000005884	7	Cell Surface Receptor	348	430	0.279398	414	-0.0450221
LAMP2-4	LAMP2	ENSG00000005893	7	Cell Surface Receptor	1226	1124	-0.110157	1295	0.200329
LAMP2-6	LAMP2	ENSG00000005893	7	Cell Surface Receptor	1520	1232	-0.282253	1361	0.142492
LAMP2-3	LAMP2	ENSG00000005893	7	Cell Surface Receptor	4900	4017	-0.27312	4153	0.0517412
LAMP2-5	LAMP2	ENSG00000005893	7	Cell Surface Receptor	1090	1185	0.125467	1112	-0.0837368
LAMP2-1	LAMP2	ENSG00000005893	7	Cell Surface Receptor	531	685	0.348753	572	-0.236785
LAMP2-7	LAMP2	ENSG00000005893	7	Cell Surface Receptor	593	304	-0.851435	298	-0.0209357
LAMP2-2	LAMP2	ENSG00000005893	7	Cell Surface Receptor	1576	1202	-0.366966	1197	-0.0016065
C19orf60-1	C19orf60	ENSG00000006015	3	uncharacterized	0	0	0	0	0
C19orf60-2	C19orf60	ENSG00000006015	3	uncharacterized	700	983	0.471628	761	-0.344937
C19orf60-3	C19orf60	ENSG00000006015	3	uncharacterized	52	67	0.203257	52	-0.195456
CRLF1-5	CRLF1	ENSG00000006016	7	Cell Surface Receptor	2099	1925	-0.111607	1782	-0.104203
CRLF1-4	CRLF1	ENSG00000006016	7	Cell Surface Receptor	972	1369	0.483416	1016	-0.40848
CRLF1-7	CRLF1	ENSG00000006016	7	Cell Surface Receptor	6	22	0.363686	8	-0.310619
CRLF1-2	CRLF1	ENSG00000006016	7	Cell Surface Receptor	385	353	-0.100991	456	0.332159
CRLF1-3	CRLF1	ENSG00000006016	7	Cell Surface Receptor	1597	1603	0.0153772	1705	0.090593
CRLF1-1	CRLF1	ENSG00000006016	7	Cell Surface Receptor	108	32	-0.939094	39	0.119874
CRLF1-6	CRLF1	ENSG00000006016	7	Cell Surface Receptor	2842	3143	0.153113	3520	0.165284
MAP3K14-6	MAP3K14	ENSG00000006062	7	Kinase	323	216	-0.478705	216	0.00352335
MAP3K14-4	MAP3K14	ENSG00000006062	7	Kinase	42	75	0.446983	80	0.0591861
MAP3K14-1	MAP3K14	ENSG00000006062	7	Kinase	411	390	-0.0579509	191	-0.864624
MAP3K14-5	MAP3K14	ENSG00000006062	7	Kinase	68	214	1.16776	191	-0.127988
MAP3K14-7	MAP3K14	ENSG00000006062	7	Kinase	359	132	-1.15899	140	0.0652075
MAP3K14-3	MAP3K14	ENSG00000006062	7	Kinase	752	270	-1.31573	412	0.533482
MAP3K14-2	MAP3K14	ENSG00000006062	7	Kinase	1280	1404	0.138656	1327	-0.074308
TMEM132A-3	TMEM132A	ENSG00000006118	7	Cell Surface Receptor	882	645	-0.41343	759	0.223154
TMEM132A-2	TMEM132A	ENSG00000006118	7	Cell Surface Receptor	204	82	-0.935904	56	-0.313779
TMEM132A-1	TMEM132A	ENSG00000006118	7	Cell Surface Receptor	1991	1623	-0.276646	1850	0.187772
TMEM132A-7	TMEM132A	ENSG00000006118	7	Cell Surface Receptor	1318	1046	-0.309754	1026	-0.0224278
TMEM132A-4	TMEM132A	ENSG00000006118	7	Cell Surface Receptor	242	276	0.167558	269	-0.0276419
TMEM132A-5	TMEM132A	ENSG00000006118	7	Cell Surface Receptor	109	259	0.965735	175	-0.454045
TMEM132A-6	TMEM132A	ENSG00000006118	7	Cell Surface Receptor	2187	1960	-0.144155	1822	-0.098383
MAP3K9-3	MAP3K9	ENSG00000006432	7	Kinase	1352	480	-1.39335	615	0.331292
MAP3K9-5	MAP3K9	ENSG00000006432	7	Kinase	955	956	0.0113625	1141	0.247667
MAP3K9-1	MAP3K9	ENSG00000006432	7	Kinase	5210	4702	-0.136178	5149	0.133994
MAP3K9-7	MAP3K9	ENSG00000006432	7	Kinase	106	16	-1.23392	17	0.022746
MAP3K9-2	MAP3K9	ENSG00000006432	7	Kinase	724	787	0.122666	664	-0.225223
MAP3K9-6	MAP3K9	ENSG00000006432	7	Kinase	699	559	-0.288774	624	0.15029
MAP3K9-4	MAP3K9	ENSG00000006432	7	Kinase	94	91	-0.0235611	71	-0.217889
KDM7A-5	KDM7A	ENSG00000006459	7	Epigenetics	305	237	-0.297795	203	-0.17833
KDM7A-6	KDM7A	ENSG00000006459	7	Epigenetics	971	1217	0.32137	1098	-0.138125
KDM7A-3	KDM7A	ENSG00000006459	7	Epigenetics	3152	3877	0.30474	3688	-0.0668762
KDM7A-1	KDM7A	ENSG00000006459	7	Epigenetics	245	319	0.331579	529	0.653694
KDM7A-4	KDM7A	ENSG00000006459	7	Epigenetics	97	93	-0.0329144	167	0.604501
KDM7A-2	KDM7A	ENSG00000006459	7	Epigenetics	365	310	-0.195928	297	-0.0493247
KDM7A-7	KDM7A	ENSG00000006459	7	Epigenetics	286	125	-0.932217	257	0.813983
AGK-3	AGK	ENSG00000006530	7	Kinase	55	53	-0.022281	57	0.0571981
AGK-2	AGK	ENSG00000006530	7	Kinase	499	192	-1.1723	273	0.419969
AGK-6	AGK	ENSG00000006530	7	Kinase	722	785	0.122946	707	-0.137403
AGK-7	AGK	ENSG00000006530	7	Kinase	790	100	-2.4756	115	0.140396
AGK-1	AGK	ENSG00000006530	7	Kinase	457	591	0.347754	665	0.16162
AGK-4	AGK	ENSG00000006530	7	Kinase	208	98	-0.793356	72	-0.275844
AGK-5	AGK	ENSG00000006530	7	Kinase	16	164	1.6996	211	0.289764
DBF4-2	DBF4	ENSG00000006634	7	Epigenetics	0	0	0	0	0
DBF4-1	DBF4	ENSG00000006634	7	Epigenetics	720	609	-0.214811	834	0.427778
DBF4-5	DBF4	ENSG00000006634	7	Epigenetics	403	305	-0.3424	403	0.35542
DBF4-6	DBF4	ENSG00000006634	7	Epigenetics	1360	763	-0.78429	915	0.251346
DBF4-4	DBF4	ENSG00000006634	7	Epigenetics	538	1126	1.00956	908	-0.291635
DBF4-3	DBF4	ENSG00000006634	7	Epigenetics	2127	1607	-0.383559	1412	-0.176421
DBF4-7	DBF4	ENSG00000006634	7	Epigenetics	4905	4203	-0.210061	4569	0.123389
TBXA2R-4	TBXA2R	ENSG00000006638	7	Cell Surface Receptor	3806	3673	-0.0403261	4036	0.138505
TBXA2R-6	TBXA2R	ENSG00000006638	7	Cell Surface Receptor	1013	1019	0.0180764	1290	0.330108
TBXA2R-1	TBXA2R	ENSG00000006638	7	Cell Surface Receptor	413	570	0.430573	691	0.261195
TBXA2R-2	TBXA2R	ENSG00000006638	7	Cell Surface Receptor	289	105	-1.12011	102	-0.0252582
TBXA2R-7	TBXA2R	ENSG00000006638	7	Cell Surface Receptor	880	832	-0.0665665	701	-0.227872
TBXA2R-5	TBXA2R	ENSG00000006638	7	Cell Surface Receptor	86	53	-0.394363	146	0.930441
TBXA2R-3	TBXA2R	ENSG00000006638	7	Cell Surface Receptor	269	267	-0.000267089	133	-0.788984
JARID2-6	JARID2	ENSG00000008083	7	Epigenetics	744	986	0.393602	944	-0.0555758
JARID2-2	JARID2	ENSG00000008083	7	Epigenetics	112	445	1.61865	338	-0.347471
JARID2-1	JARID2	ENSG00000008083	7	Epigenetics	1579	1685	0.101077	1313	-0.343935
JARID2-7	JARID2	ENSG00000008083	7	Epigenetics	3686	3533	-0.0500174	3588	0.026257
JARID2-5	JARID2	ENSG00000008083	7	Epigenetics	2355	2521	0.106524	2252	-0.155186
JARID2-3	JARID2	ENSG00000008083	7	Epigenetics	0	15	0.378512	97	1.1783
JARID2-4	JARID2	ENSG00000008083	7	Epigenetics	602	360	-0.659603	338	-0.0757571
NADK-4	NADK	ENSG00000008130	7	Kinase	656	253	-1.21064	357	0.429334
NADK-3	NADK	ENSG00000008130	7	Kinase	744	423	-0.73751	340	-0.274485
NADK-7	NADK	ENSG00000008130	7	Kinase	589	776	0.379955	804	0.0521714
NADK-6	NADK	ENSG00000008130	7	Kinase	0	0	0	21	0.505891
NADK-5	NADK	ENSG00000008130	7	Kinase	105	202	0.708226	254	0.274126
NADK-2	NADK	ENSG00000008130	7	Kinase	92	201	0.828558	114	-0.610517
NADK-1	NADK	ENSG00000008130	7	Kinase	123	213	0.611712	156	-0.348904
ADAM22-6	ADAM22	ENSG00000008277	7	Cell Surface Receptor	900	739	-0.258005	534	-0.429992
ADAM22-3	ADAM22	ENSG00000008277	7	Cell Surface Receptor	786	1095	0.463595	1110	0.0229276
ADAM22-7	ADAM22	ENSG00000008277	7	Cell Surface Receptor	403	1128	1.38805	1186	0.0734949
ADAM22-2	ADAM22	ENSG00000008277	7	Cell Surface Receptor	77	408	1.85685	549	0.391074
ADAM22-1	ADAM22	ENSG00000008277	7	Cell Surface Receptor	866	514	-0.689775	555	0.105195
ADAM22-4	ADAM22	ENSG00000008277	7	Cell Surface Receptor	1122	1212	0.116741	1340	0.143541
ADAM22-5	ADAM22	ENSG00000008277	7	Cell Surface Receptor	0	91	1.4957	135	0.39463
MPND-6	MPND	ENSG00000008382	7	uncharacterized	1163	1274	0.136341	1140	-0.149766
MPND-2	MPND	ENSG00000008382	7	uncharacterized	570	239	-1.09159	332	0.406091
MPND-1	MPND	ENSG00000008382	7	uncharacterized	546	540	-0.00502758	713	0.37494
MPND-4	MPND	ENSG00000008382	7	uncharacterized	305	233	-0.318044	270	0.180842
MPND-5	MPND	ENSG00000008382	7	uncharacterized	89	5	-1.3309	8	0.0770153
MPND-3	MPND	ENSG00000008382	7	uncharacterized	1225	784	-0.60234	777	-0.00808045
MPND-7	MPND	ENSG00000008382	7	uncharacterized	105	223	0.823703	352	0.561839
ST3GAL1-5	ST3GAL1	ENSG00000008513	7	Cell Surface Receptor	305	1040	1.62741	674	-0.586126
ST3GAL1-3	ST3GAL1	ENSG00000008513	7	Cell Surface Receptor	1568	858	-0.823322	999	0.212351
ST3GAL1-4	ST3GAL1	ENSG00000008513	7	Cell Surface Receptor	461	32	-2.6302	61	0.438556
ST3GAL1-1	ST3GAL1	ENSG00000008513	7	Cell Surface Receptor	672	536	-0.291375	559	0.0595109
ST3GAL1-7	ST3GAL1	ENSG00000008513	7	Cell Surface Receptor	1674	2741	0.705168	2478	-0.138523
ST3GAL1-2	ST3GAL1	ENSG00000008513	7	Cell Surface Receptor	359	338	-0.0668764	374	0.131788
ST3GAL1-6	ST3GAL1	ENSG00000008513	7	Cell Surface Receptor	484	127	-1.58362	161	0.256606
BAZ1B-7	BAZ1B	ENSG00000009954	7	Epigenetics	0	10	0.263034	0	-0.262312
BAZ1B-1	BAZ1B	ENSG00000009954	7	Epigenetics	45	95	0.614994	124	0.265876
BAZ1B-6	BAZ1B	ENSG00000009954	7	Epigenetics	1305	906	-0.493148	876	-0.0418856
BAZ1B-2	BAZ1B	ENSG00000009954	7	Epigenetics	1814	1641	-0.130357	1619	-0.0146811
BAZ1B-3	BAZ1B	ENSG00000009954	7	Epigenetics	946	917	-0.0327069	925	0.0160018
BAZ1B-4	BAZ1B	ENSG00000009954	7	Epigenetics	209	297	0.43041	287	-0.0384731
BAZ1B-5	BAZ1B	ENSG00000009954	7	Epigenetics	82	18	-0.950449	10	-0.179425
DYRK4-6	DYRK4	ENSG00000010219	7	Kinase	0	0	0	0	0
DYRK4-1	DYRK4	ENSG00000010219	7	Kinase	351	708	0.927738	653	-0.10462
DYRK4-5	DYRK4	ENSG00000010219	7	Kinase	252	290	0.1797	223	-0.312933
DYRK4-3	DYRK4	ENSG00000010219	7	Kinase	1075	679	-0.615951	726	0.0941799
DYRK4-7	DYRK4	ENSG00000010219	7	Kinase	2286	1948	-0.215259	2364	0.2771
DYRK4-2	DYRK4	ENSG00000010219	7	Kinase	1474	1650	0.167777	1957	0.243718
DYRK4-4	DYRK4	ENSG00000010219	7	Kinase	590	633	0.103444	500	-0.308432
PHF7-5	PHF7	ENSG00000010318	7	Epigenetics	1140	889	-0.331756	1027	0.20193
PHF7-2	PHF7	ENSG00000010318	7	Epigenetics	587	243	-1.11077	296	0.24347
PHF7-6	PHF7	ENSG00000010318	7	Epigenetics	5727	5090	-0.158194	5654	0.154504
PHF7-3	PHF7	ENSG00000010318	7	Epigenetics	1116	1481	0.402906	1488	0.0107794
PHF7-4	PHF7	ENSG00000010318	7	Epigenetics	205	130	-0.494106	140	0.0811358
PHF7-7	PHF7	ENSG00000010318	7	Epigenetics	2468	2304	-0.0869229	2451	0.0916386
PHF7-1	PHF7	ENSG00000010318	7	Epigenetics	284	593	0.953851	444	-0.376305
HFE-1	HFE	ENSG00000010704	7	Cell Surface Receptor	547	480	-0.162167	444	-0.0975512
HFE-6	HFE	ENSG00000010704	7	Cell Surface Receptor	213	178	-0.197572	247	0.384816
HFE-2	HFE	ENSG00000010704	7	Cell Surface Receptor	1116	981	-0.167524	1027	0.0671033
HFE-4	HFE	ENSG00000010704	7	Cell Surface Receptor	521	447	-0.190714	535	0.239094
HFE-3	HFE	ENSG00000010704	7	Cell Surface Receptor	52	46	-0.0821452	114	0.774668
HFE-7	HFE	ENSG00000010704	7	Cell Surface Receptor	220	97	-0.868635	68	-0.314167
HFE-5	HFE	ENSG00000010704	7	Cell Surface Receptor	584	843	0.5038	1023	0.269015
SCMH1-6	SCMH1	ENSG00000010803	7	Epigenetics	1568	2344	0.575337	2722	0.215753
SCMH1-5	SCMH1	ENSG00000010803	7	Epigenetics	827	1550	0.877275	1506	-0.0360255
SCMH1-2	SCMH1	ENSG00000010803	7	Epigenetics	758	481	-0.595843	633	0.367105
SCMH1-3	SCMH1	ENSG00000010803	7	Epigenetics	1229	1490	0.277953	1637	0.135729
SCMH1-1	SCMH1	ENSG00000010803	7	Epigenetics	132	226	0.608301	378	0.636495
SCMH1-7	SCMH1	ENSG00000010803	7	Epigenetics	112	191	0.580255	164	-0.167984
SCMH1-4	SCMH1	ENSG00000010803	7	Epigenetics	179	355	0.830736	333	-0.0767739
FYN-7	FYN	ENSG00000010810	7	Kinase	249	113	-0.866577	260	0.930404
FYN-1	FYN	ENSG00000010810	7	Kinase	744	522	-0.463335	566	0.110875
FYN-6	FYN	ENSG00000010810	7	Kinase	2548	2562	0.018001	2683	0.0695875
FYN-4	FYN	ENSG00000010810	7	Kinase	1590	953	-0.699245	789	-0.253455
FYN-5	FYN	ENSG00000010810	7	Kinase	438	522	0.238509	347	-0.522916
FYN-2	FYN	ENSG00000010810	7	Kinase	201	68	-1.08054	69	0.0146742
FYN-3	FYN	ENSG00000010810	7	Kinase	595	926	0.607219	771	-0.245381
MBTD1-2	MBTD1	ENSG00000011258	7	Epigenetics	1021	1701	0.71918	1463	-0.206551
MBTD1-1	MBTD1	ENSG00000011258	7	Epigenetics	1074	1495	0.468948	1361	-0.126689
MBTD1-3	MBTD1	ENSG00000011258	7	Epigenetics	523	533	0.0344952	469	-0.163794
MBTD1-5	MBTD1	ENSG00000011258	7	Epigenetics	2159	2440	0.182964	2092	-0.212934
MBTD1-7	MBTD1	ENSG00000011258	7	Epigenetics	817	1148	0.476369	1106	-0.0473277
MBTD1-4	MBTD1	ENSG00000011258	7	Epigenetics	5758	4447	-0.35872	4753	0.0992648
MBTD1-6	MBTD1	ENSG00000011258	7	Epigenetics	3300	4027	0.29364	3309	-0.275189
DPF1-5	DPF1	ENSG00000011332	7	Epigenetics	0	0	0	0	0
DPF1-2	DPF1	ENSG00000011332	7	Epigenetics	578	818	0.476545	595	-0.424306
DPF1-3	DPF1	ENSG00000011332	7	Epigenetics	314	505	0.617559	513	0.0245958
DPF1-4	DPF1	ENSG00000011332	7	Epigenetics	90	243	1.07218	175	-0.377377
DPF1-1	DPF1	ENSG00000011332	7	Epigenetics	237	147	-0.534232	160	0.0954311
DPF1-7	DPF1	ENSG00000011332	7	Epigenetics	119	188	0.501288	149	-0.254766
DPF1-6	DPF1	ENSG00000011332	7	Epigenetics	493	850	0.738457	851	0.00570081
PIK3C2A-7	PIK3C2A	ENSG00000011405	7	Kinase	594	284	-0.937577	279	-0.0180709
PIK3C2A-5	PIK3C2A	ENSG00000011405	7	Kinase	107	221	0.794642	99	-0.859442
PIK3C2A-3	PIK3C2A	ENSG00000011405	7	Kinase	178	37	-1.3818	52	0.231326
PIK3C2A-1	PIK3C2A	ENSG00000011405	7	Kinase	393	284	-0.398192	217	-0.319319
PIK3C2A-6	PIK3C2A	ENSG00000011405	7	Kinase	433	423	-0.0208189	329	-0.315762
PIK3C2A-2	PIK3C2A	ENSG00000011405	7	Kinase	53	47	-0.0812203	59	0.170373
PIK3C2A-4	PIK3C2A	ENSG00000011405	7	Kinase	790	452	-0.732877	324	-0.420742
PLAUR-3	PLAUR	ENSG00000011422	7	Cell Surface Receptor	411	511	0.292546	315	-0.616151
PLAUR-1	PLAUR	ENSG00000011422	7	Cell Surface Receptor	0	11	0.286881	87	1.16808
PLAUR-2	PLAUR	ENSG00000011422	7	Cell Surface Receptor	1771	1903	0.111122	1988	0.065691
PLAUR-6	PLAUR	ENSG00000011422	7	Cell Surface Receptor	295	191	-0.508633	241	0.275425
PLAUR-7	PLAUR	ENSG00000011422	7	Cell Surface Receptor	41	95	0.676813	192	0.741796
PLAUR-5	PLAUR	ENSG00000011422	7	Cell Surface Receptor	1267	792	-0.635312	828	0.0644828
PLAUR-4	PLAUR	ENSG00000011422	7	Cell Surface Receptor	862	915	0.0913696	870	-0.0647801
MAP4K3-5	MAP4K3	ENSG00000011566	7	Kinase	223	335	0.504487	435	0.336902
MAP4K3-4	MAP4K3	ENSG00000011566	7	Kinase	429	477	0.147132	402	-0.217552
MAP4K3-3	MAP4K3	ENSG00000011566	7	Kinase	241	756	1.47841	564	-0.388471
MAP4K3-6	MAP4K3	ENSG00000011566	7	Kinase	496	724	0.512922	868	0.25022
MAP4K3-7	MAP4K3	ENSG00000011566	7	Kinase	444	386	-0.170795	426	0.130475
MAP4K3-2	MAP4K3	ENSG00000011566	7	Kinase	632	1036	0.680861	1030	-0.00385273
MAP4K3-1	MAP4K3	ENSG00000011566	7	Kinase	810	634	-0.320501	714	0.163599
UBR7-5	UBR7	ENSG00000012963	7	Epigenetics	621	1187	0.892129	828	-0.490388
UBR7-2	UBR7	ENSG00000012963	7	Epigenetics	453	586	0.347876	493	-0.224076
UBR7-6	UBR7	ENSG00000012963	7	Epigenetics	43	86	0.553126	64	-0.25183
UBR7-3	UBR7	ENSG00000012963	7	Epigenetics	2556	2937	0.207108	2787	-0.0700637
UBR7-1	UBR7	ENSG00000012963	7	Epigenetics	215	587	1.27377	651	0.14212
UBR7-7	UBR7	ENSG00000012963	7	Epigenetics	496	257	-0.821173	240	-0.0785533
UBR7-4	UBR7	ENSG00000012963	7	Epigenetics	161	34	-1.32082	13	-0.413282
MAP4K5-5	MAP4K5	ENSG00000012983	7	Kinase	1208	971	-0.291116	1140	0.225106
MAP4K5-4	MAP4K5	ENSG00000012983	7	Kinase	2415	2268	-0.0784705	2451	0.113871
MAP4K5-7	MAP4K5	ENSG00000012983	7	Kinase	0	0	0	0	0
MAP4K5-3	MAP4K5	ENSG00000012983	7	Kinase	1536	1506	-0.017432	1494	-0.0069688
MAP4K5-6	MAP4K5	ENSG00000012983	7	Kinase	99	93	-0.0523628	100	0.0717685
MAP4K5-2	MAP4K5	ENSG00000012983	7	Kinase	749	218	-1.56617	242	0.127265
MAP4K5-1	MAP4K5	ENSG00000012983	7	Kinase	3699	3279	-0.161107	2702	-0.270334
PSMC4-6	PSMC4	ENSG00000013275	7	Essential Gene	111	428	1.57715	257	-0.634886
PSMC4-4	PSMC4	ENSG00000013275	7	Essential Gene	236	88	-1.04273	148	0.523598
PSMC4-5	PSMC4	ENSG00000013275	7	Essential Gene	216	241	0.138072	384	0.580269
PSMC4-3	PSMC4	ENSG00000013275	7	Essential Gene	444	95	-1.75907	119	0.223812
PSMC4-2	PSMC4	ENSG00000013275	7	Essential Gene	221	127	-0.606028	80	-0.442125
PSMC4-1	PSMC4	ENSG00000013275	7	Essential Gene	1250	1446	0.212645	1466	0.0233545
PSMC4-7	PSMC4	ENSG00000013275	7	Essential Gene	463	778	0.700099	730	-0.0820789
MAN2B2-2	MAN2B2	ENSG00000013288	7	Cell Surface Receptor	3901	3902	0.0106817	3819	-0.026337
MAN2B2-1	MAN2B2	ENSG00000013288	7	Cell Surface Receptor	0	4	0.111031	30	0.567362
MAN2B2-6	MAN2B2	ENSG00000013288	7	Cell Surface Receptor	1369	1369	0.0100798	1567	0.192632
MAN2B2-7	MAN2B2	ENSG00000013288	7	Cell Surface Receptor	314	63	-1.67861	120	0.59163
MAN2B2-5	MAN2B2	ENSG00000013288	7	Cell Surface Receptor	416	222	-0.767399	329	0.482133
MAN2B2-3	MAN2B2	ENSG00000013288	7	Cell Surface Receptor	1157	1541	0.408523	1485	-0.0474916
MAN2B2-4	MAN2B2	ENSG00000013288	7	Cell Surface Receptor	4187	4239	0.0279238	4118	-0.0369965
CLK1-6	CLK1	ENSG00000013441	7	Kinase	488	618	0.321717	616	-0.000311068
CLK1-4	CLK1	ENSG00000013441	7	Kinase	396	146	-1.17692	108	-0.307697
CLK1-3	CLK1	ENSG00000013441	7	Kinase	277	252	-0.105895	190	-0.327893
CLK1-7	CLK1	ENSG00000013441	7	Kinase	3037	3155	0.0643984	2975	-0.0791169
CLK1-5	CLK1	ENSG00000013441	7	Kinase	0	88	1.46467	95	0.0741508
CLK1-2	CLK1	ENSG00000013441	7	Kinase	233	117	-0.752356	224	0.717367
CLK1-1	CLK1	ENSG00000013441	7	Kinase	502	506	0.0199163	457	-0.12915
ZMYND11-1	ZMYND11	ENSG00000015171	7	Epigenetics	515	184	-1.26222	361	0.816042
ZMYND11-3	ZMYND11	ENSG00000015171	7	Epigenetics	1183	1167	-0.00881951	1337	0.1928
ZMYND11-2	ZMYND11	ENSG00000015171	7	Epigenetics	0	53	1.04264	84	0.38182
ZMYND11-4	ZMYND11	ENSG00000015171	7	Epigenetics	1107	1137	0.0469273	913	-0.297555
ZMYND11-5	ZMYND11	ENSG00000015171	7	Epigenetics	664	560	-0.2174	731	0.360497
ZMYND11-6	ZMYND11	ENSG00000015171	7	Epigenetics	169	737	1.85349	642	-0.181528
ZMYND11-7	ZMYND11	ENSG00000015171	7	Epigenetics	2267	1455	-0.612272	1875	0.359291
PRDM11-6	PRDM11	ENSG00000019485	7	Epigenetics	341	510	0.527367	539	0.0767929
PRDM11-7	PRDM11	ENSG00000019485	7	Epigenetics	684	534	-0.320077	739	0.438025
PRDM11-1	PRDM11	ENSG00000019485	7	Epigenetics	234	643	1.29557	803	0.303717
PRDM11-2	PRDM11	ENSG00000019485	7	Epigenetics	853	766	-0.136288	404	-0.841803
PRDM11-5	PRDM11	ENSG00000019485	7	Epigenetics	302	159	-0.743112	192	0.214805
PRDM11-3	PRDM11	ENSG00000019485	7	Epigenetics	2034	2509	0.306423	2452	-0.0282431
PRDM11-4	PRDM11	ENSG00000019485	7	Epigenetics	369	753	0.947648	708	-0.0791326
RUNX3-7	RUNX3	ENSG00000020633	7	Transcription Factor	835	981	0.230152	972	-0.00851975
RUNX3-5	RUNX3	ENSG00000020633	7	Transcription Factor	214	252	0.202475	162	-0.506864
RUNX3-4	RUNX3	ENSG00000020633	7	Transcription Factor	473	227	-0.907478	134	-0.586624
RUNX3-2	RUNX3	ENSG00000020633	7	Transcription Factor	158	138	-0.13792	107	-0.256784
RUNX3-3	RUNX3	ENSG00000020633	7	Transcription Factor	316	240	-0.326773	228	-0.0573771
RUNX3-6	RUNX3	ENSG00000020633	7	Transcription Factor	0	0	0	0	0
RUNX3-1	RUNX3	ENSG00000020633	7	Transcription Factor	1525	1288	-0.225157	1040	-0.291572
PHF20-5	PHF20	ENSG00000025293	7	Epigenetics	1604	1997	0.317684	2085	0.064959
PHF20-7	PHF20	ENSG00000025293	7	Epigenetics	1005	1783	0.806916	1652	-0.102754
PHF20-1	PHF20	ENSG00000025293	7	Epigenetics	610	1149	0.870949	1268	0.140678
PHF20-3	PHF20	ENSG00000025293	7	Epigenetics	426	510	0.243813	584	0.183008
PHF20-6	PHF20	ENSG00000025293	7	Epigenetics	335	470	0.442741	465	-0.0100169
PHF20-2	PHF20	ENSG00000025293	7	Epigenetics	509	776	0.572805	616	-0.306543
PHF20-4	PHF20	ENSG00000025293	7	Epigenetics	1641	1248	-0.371447	1227	-0.0193591
NR1H3-7	NR1H3	ENSG00000025434	7	Nuclear Receptor	920	558	-0.664005	633	0.171797
NR1H3-3	NR1H3	ENSG00000025434	7	Nuclear Receptor	662	1024	0.602758	1071	0.0659301
NR1H3-2	NR1H3	ENSG00000025434	7	Nuclear Receptor	782	879	0.168914	935	0.0885514
NR1H3-1	NR1H3	ENSG00000025434	7	Nuclear Receptor	709	686	-0.0346355	744	0.113478
NR1H3-6	NR1H3	ENSG00000025434	7	Nuclear Receptor	117	140	0.193464	99	-0.34749
NR1H3-4	NR1H3	ENSG00000025434	7	Nuclear Receptor	1055	1463	0.46334	1340	-0.118131
NR1H3-5	NR1H3	ENSG00000025434	7	Nuclear Receptor	79	48	-0.390127	30	-0.290658
FAS-7	FAS	ENSG00000026103	7	Cell Surface Receptor	828	887	0.10368	776	-0.177799
FAS-5	FAS	ENSG00000026103	7	Cell Surface Receptor	369	497	0.393789	676	0.412372
FAS-2	FAS	ENSG00000026103	7	Cell Surface Receptor	412	519	0.309851	626	0.252553
FAS-4	FAS	ENSG00000026103	7	Cell Surface Receptor	1667	1631	-0.0204263	2026	0.308698
FAS-6	FAS	ENSG00000026103	7	Cell Surface Receptor	1032	806	-0.328053	646	-0.294437
FAS-3	FAS	ENSG00000026103	7	Cell Surface Receptor	426	521	0.271877	559	0.0969111
FAS-1	FAS	ENSG00000026103	7	Cell Surface Receptor	4409	3885	-0.170025	4167	0.104138
CD44-6	CD44	ENSG00000026508	7	Cell Surface Receptor	491	336	-0.477547	335	3.48366e-05
CD44-1	CD44	ENSG00000026508	7	Cell Surface Receptor	989	574	-0.725633	656	0.182114
CD44-5	CD44	ENSG00000026508	7	Cell Surface Receptor	950	1017	0.103485	1079	0.0856218
CD44-7	CD44	ENSG00000026508	7	Cell Surface Receptor	480	713	0.535151	581	-0.269988
CD44-2	CD44	ENSG00000026508	7	Cell Surface Receptor	431	258	-0.633747	209	-0.246344
CD44-3	CD44	ENSG00000026508	7	Cell Surface Receptor	475	187	-1.13798	299	0.561763
CD44-4	CD44	ENSG00000026508	7	Cell Surface Receptor	248	926	1.72026	757	-0.270195
IFNGR1-7	IFNGR1	ENSG00000027697	7	Cell Surface Receptor	273	274	0.0132865	209	-0.319372
IFNGR1-1	IFNGR1	ENSG00000027697	7	Cell Surface Receptor	163	165	0.0214729	147	-0.122811
IFNGR1-4	IFNGR1	ENSG00000027697	7	Cell Surface Receptor	44	39	-0.0739737	6	-0.666478
IFNGR1-2	IFNGR1	ENSG00000027697	7	Cell Surface Receptor	1237	1849	0.57127	1494	-0.294341
IFNGR1-3	IFNGR1	ENSG00000027697	7	Cell Surface Receptor	459	209	-0.965294	326	0.541282
IFNGR1-6	IFNGR1	ENSG00000027697	7	Cell Surface Receptor	708	505	-0.439952	628	0.292746
IFNGR1-5	IFNGR1	ENSG00000027697	7	Cell Surface Receptor	222	162	-0.35102	129	-0.240789
VRK2-7	VRK2	ENSG00000028116	7	Kinase	1060	931	-0.168258	787	-0.224907
VRK2-5	VRK2	ENSG00000028116	7	Kinase	1567	1191	-0.371691	841	-0.473841
VRK2-1	VRK2	ENSG00000028116	7	Kinase	0	64	1.18903	22	-0.66053
VRK2-2	VRK2	ENSG00000028116	7	Kinase	0	74	1.31034	66	-0.0936268
VRK2-6	VRK2	ENSG00000028116	7	Kinase	543	848	0.608249	613	-0.433608
VRK2-4	VRK2	ENSG00000028116	7	Kinase	691	730	0.0837424	568	-0.331806
VRK2-3	VRK2	ENSG00000028116	7	Kinase	334	518	0.573869	577	0.146532
POU2F2-3	POU2F2	ENSG00000028277	7	Transcription Factor	568	185	-1.38534	289	0.53204
POU2F2-5	POU2F2	ENSG00000028277	7	Transcription Factor	560	1017	0.816269	1156	0.180806
POU2F2-4	POU2F2	ENSG00000028277	7	Transcription Factor	0	174	2.1635	138	-0.249396
POU2F2-6	POU2F2	ENSG00000028277	7	Transcription Factor	419	367	-0.160209	349	-0.0598396
POU2F2-2	POU2F2	ENSG00000028277	7	Transcription Factor	960	889	-0.095228	835	-0.081339
POU2F2-1	POU2F2	ENSG00000028277	7	Transcription Factor	220	291	0.345321	324	0.136969
POU2F2-7	POU2F2	ENSG00000028277	7	Transcription Factor	201	253	0.279992	263	0.0504679
BRD9-7	BRD9	ENSG00000028310	7	Epigenetics	551	414	-0.363663	473	0.176558
BRD9-4	BRD9	ENSG00000028310	7	Epigenetics	351	262	-0.352914	322	0.2574
BRD9-2	BRD9	ENSG00000028310	7	Epigenetics	1263	1149	-0.120985	1179	0.0398122
BRD9-5	BRD9	ENSG00000028310	7	Epigenetics	334	603	0.775061	463	-0.344117
BRD9-1	BRD9	ENSG00000028310	7	Epigenetics	2344	2651	0.184301	2350	-0.1662
BRD9-3	BRD9	ENSG00000028310	7	Epigenetics	1924	2463	0.358472	2488	0.0185351
BRD9-6	BRD9	ENSG00000028310	7	Epigenetics	815	575	-0.459001	532	-0.0988446
GRN-4	GRN	ENSG00000030582	7	Cell Surface Receptor	362	396	0.123577	417	0.0702318
GRN-3	GRN	ENSG00000030582	7	Cell Surface Receptor	737	515	-0.46833	635	0.281809
GRN-5	GRN	ENSG00000030582	7	Cell Surface Receptor	515	499	-0.0319232	501	0.00919052
GRN-6	GRN	ENSG00000030582	7	Cell Surface Receptor	107	209	0.729301	235	0.141511
GRN-7	GRN	ENSG00000030582	7	Cell Surface Receptor	36	118	0.970418	120	0.0201206
GRN-2	GRN	ENSG00000030582	7	Cell Surface Receptor	1456	1574	0.118931	1660	0.078651
GRN-1	GRN	ENSG00000030582	7	Cell Surface Receptor	989	1011	0.0401737	1067	0.0783399
ARID4A-4	ARID4A	ENSG00000032219	7	Epigenetics	903	661	-0.412727	1120	0.722622
ARID4A-3	ARID4A	ENSG00000032219	7	Epigenetics	551	671	0.272211	590	-0.167889
ARID4A-6	ARID4A	ENSG00000032219	7	Epigenetics	555	288	-0.830329	288	0.00369731
ARID4A-7	ARID4A	ENSG00000032219	7	Epigenetics	1729	1481	-0.206438	1332	-0.143518
ARID4A-2	ARID4A	ENSG00000032219	7	Epigenetics	718	649	-0.126047	818	0.316432
ARID4A-1	ARID4A	ENSG00000032219	7	Epigenetics	681	524	-0.339088	533	0.0264067
ARID4A-5	ARID4A	ENSG00000032219	7	Epigenetics	947	1279	0.424599	1121	-0.178423
SLC4A7-3	SLC4A7	ENSG00000033867	7	Cell Surface Receptor	0	66	1.21412	20	-0.72623
SLC4A7-4	SLC4A7	ENSG00000033867	7	Cell Surface Receptor	115	149	0.277577	96	-0.443552
SLC4A7-2	SLC4A7	ENSG00000033867	7	Cell Surface Receptor	81	45	-0.457115	72	0.362936
SLC4A7-7	SLC4A7	ENSG00000033867	7	Cell Surface Receptor	2477	1988	-0.30003	2000	0.0127034
SLC4A7-1	SLC4A7	ENSG00000033867	7	Cell Surface Receptor	963	1588	0.703233	1429	-0.143106
SLC4A7-5	SLC4A7	ENSG00000033867	7	Cell Surface Receptor	1522	909	-0.702883	889	-0.0262921
SLC4A7-6	SLC4A7	ENSG00000033867	7	Cell Surface Receptor	239	447	0.790812	351	-0.305741
MAP2K3-4	MAP2K3	ENSG00000034152	7	Kinase	1749	1562	-0.148186	1680	0.106126
MAP2K3-5	MAP2K3	ENSG00000034152	7	Kinase	1474	1521	0.0539256	1476	-0.0377264
MAP2K3-3	MAP2K3	ENSG00000034152	7	Kinase	437	384	-0.156854	386	0.0104726
MAP2K3-1	MAP2K3	ENSG00000034152	7	Kinase	229	803	1.62085	692	-0.197041
MAP2K3-7	MAP2K3	ENSG00000034152	7	Kinase	217	384	0.709342	227	-0.64397
MAP2K3-2	MAP2K3	ENSG00000034152	7	Kinase	199	146	-0.336947	229	0.512643
MAP2K3-6	MAP2K3	ENSG00000034152	7	Kinase	839	673	-0.288328	567	-0.224686
MFAP3-7	MFAP3	ENSG00000037749	7	Cell Surface Receptor	497	599	0.256169	579	-0.0411531
MFAP3-4	MFAP3	ENSG00000037749	7	Cell Surface Receptor	183	241	0.32889	233	-0.0366236
MFAP3-1	MFAP3	ENSG00000037749	7	Cell Surface Receptor	265	242	-0.100598	256	0.0711593
MFAP3-5	MFAP3	ENSG00000037749	7	Cell Surface Receptor	1302	1092	-0.233471	1165	0.0935435
MFAP3-6	MFAP3	ENSG00000037749	7	Cell Surface Receptor	91	52	-0.460391	25	-0.441396
MFAP3-3	MFAP3	ENSG00000037749	7	Cell Surface Receptor	2665	2352	-0.16646	2565	0.126824
MFAP3-2	MFAP3	ENSG00000037749	7	Cell Surface Receptor	261	336	0.320451	269	-0.271267
PI4K2B-7	PI4K2B	ENSG00000038210	7	Kinase	0	2	0.0565835	2	0.000166689
PI4K2B-6	PI4K2B	ENSG00000038210	7	Kinase	106	37	-0.835367	97	0.758573
PI4K2B-1	PI4K2B	ENSG00000038210	7	Kinase	1157	799	-0.497574	805	0.0142441
PI4K2B-2	PI4K2B	ENSG00000038210	7	Kinase	23	91	0.953011	62	-0.329397
PI4K2B-4	PI4K2B	ENSG00000038210	7	Kinase	0	20	0.485427	0	-0.484188
PI4K2B-3	PI4K2B	ENSG00000038210	7	Kinase	0	2	0.0565835	0	-0.0564168
PI4K2B-5	PI4K2B	ENSG00000038210	7	Kinase	255	604	1.10921	510	-0.219856
TRIO-4	TRIO	ENSG00000038382	7	Kinase	456	268	-0.660697	462	0.690774
TRIO-1	TRIO	ENSG00000038382	7	Kinase	185	160	-0.154052	166	0.0439476
TRIO-5	TRIO	ENSG00000038382	7	Kinase	614	1365	1.10121	1112	-0.280005
TRIO-6	TRIO	ENSG00000038382	7	Kinase	1031	1029	0.00729268	1348	0.377808
TRIO-3	TRIO	ENSG00000038382	7	Kinase	183	66	-0.998005	98	0.35394
TRIO-2	TRIO	ENSG00000038382	7	Kinase	116	81	-0.334322	102	0.217187
TRIO-7	TRIO	ENSG00000038382	7	Kinase	235	439	0.787483	453	0.0446197
RTN4R-5	RTN4R	ENSG00000040608	7	Cell Surface Receptor	704	462	-0.548667	445	-0.0447995
RTN4R-1	RTN4R	ENSG00000040608	7	Cell Surface Receptor	6772	6861	0.0290722	6896	0.0115967
RTN4R-7	RTN4R	ENSG00000040608	7	Cell Surface Receptor	0	222	2.44361	197	-0.135554
RTN4R-2	RTN4R	ENSG00000040608	7	Cell Surface Receptor	995	961	-0.0377723	971	0.0183251
RTN4R-4	RTN4R	ENSG00000040608	7	Cell Surface Receptor	1336	1388	0.0632075	1363	-0.0211132
RTN4R-6	RTN4R	ENSG00000040608	7	Cell Surface Receptor	4599	4215	-0.114038	4171	-0.0106717
RTN4R-3	RTN4R	ENSG00000040608	7	Cell Surface Receptor	1136	736	-0.583496	816	0.143901
PHF23-4	PHF23	ENSG00000040633	7	Epigenetics	530	369	-0.459557	240	-0.527076
PHF23-2	PHF23	ENSG00000040633	7	Epigenetics	31	14	-0.33586	37	0.443892
PHF23-1	PHF23	ENSG00000040633	7	Epigenetics	256	353	0.405985	360	0.0286451
PHF23-3	PHF23	ENSG00000040633	7	Epigenetics	2151	1980	-0.106468	2148	0.118945
PHF23-5	PHF23	ENSG00000040633	7	Epigenetics	144	200	0.37362	345	0.663396
PHF23-7	PHF23	ENSG00000040633	7	Epigenetics	781	597	-0.351264	633	0.0821242
PHF23-6	PHF23	ENSG00000040633	7	Epigenetics	0	0	0	0	0
PARP3-4	PARP3	ENSG00000041880	7	Epigenetics	1185	691	-0.726941	820	0.235589
PARP3-3	PARP3	ENSG00000041880	7	Epigenetics	278	443	0.596743	425	-0.0497607
PARP3-2	PARP3	ENSG00000041880	7	Epigenetics	0	133	1.87184	262	0.772855
PARP3-7	PARP3	ENSG00000041880	7	Epigenetics	2684	2367	-0.167538	1822	-0.364387
PARP3-6	PARP3	ENSG00000041880	7	Epigenetics	89	147	0.509793	119	-0.217935
PARP3-5	PARP3	ENSG00000041880	7	Epigenetics	794	1073	0.421871	1060	-0.0126516
PARP3-1	PARP3	ENSG00000041880	7	Epigenetics	1031	1173	0.188022	1276	0.120819
TNC-2	TNC	ENSG00000041982	7	Cell Surface Receptor	484	421	-0.171645	309	-0.387864
TNC-3	TNC	ENSG00000041982	7	Cell Surface Receptor	704	681	-0.0349391	581	-0.208189
TNC-1	TNC	ENSG00000041982	7	Cell Surface Receptor	1201	1546	0.361409	1330	-0.205588
TNC-5	TNC	ENSG00000041982	7	Cell Surface Receptor	449	323	-0.410465	445	0.412011
TNC-6	TNC	ENSG00000041982	7	Cell Surface Receptor	947	1174	0.305862	1598	0.433275
TNC-7	TNC	ENSG00000041982	7	Cell Surface Receptor	363	213	-0.641899	305	0.43627
TNC-4	TNC	ENSG00000041982	7	Cell Surface Receptor	684	876	0.344967	644	-0.411971
JADE2-3	JADE2	ENSG00000043143	7	Epigenetics	4247	3445	-0.28771	2904	-0.238345
JADE2-1	JADE2	ENSG00000043143	7	Epigenetics	187	218	0.185584	285	0.325458
JADE2-4	JADE2	ENSG00000043143	7	Epigenetics	202	127	-0.501304	206	0.535507
JADE2-5	JADE2	ENSG00000043143	7	Epigenetics	291	174	-0.597361	200	0.1618
JADE2-6	JADE2	ENSG00000043143	7	Epigenetics	0	80	1.37851	105	0.256426
JADE2-2	JADE2	ENSG00000043143	7	Epigenetics	468	172	-1.21296	95	-0.611145
JADE2-7	JADE2	ENSG00000043143	7	Epigenetics	63	129	0.669453	139	0.0815532
PHKA2-1	PHKA2	ENSG00000044446	7	Kinase	381	414	0.11567	460	0.140244
PHKA2-7	PHKA2	ENSG00000044446	7	Kinase	775	1057	0.434003	1033	-0.0274781
PHKA2-6	PHKA2	ENSG00000044446	7	Kinase	2298	1719	-0.398272	1574	-0.119165
PHKA2-5	PHKA2	ENSG00000044446	7	Kinase	337	206	-0.587095	323	0.546523
PHKA2-2	PHKA2	ENSG00000044446	7	Kinase	746	541	-0.41982	616	0.176337
PHKA2-3	PHKA2	ENSG00000044446	7	Kinase	545	608	0.154766	497	-0.262537
PHKA2-4	PHKA2	ENSG00000044446	7	Kinase	1335	1740	0.380144	1648	-0.0719044
DSG2-4	DSG2	ENSG00000046604	7	Cell Surface Receptor	1092	1729	0.649494	1547	-0.151484
DSG2-6	DSG2	ENSG00000046604	7	Cell Surface Receptor	489	730	0.542666	623	-0.208806
DSG2-7	DSG2	ENSG00000046604	7	Cell Surface Receptor	113	39	-0.865759	62	0.333522
DSG2-3	DSG2	ENSG00000046604	7	Cell Surface Receptor	150	337	0.960163	311	-0.096556
DSG2-1	DSG2	ENSG00000046604	7	Cell Surface Receptor	530	561	0.084665	506	-0.132103
DSG2-5	DSG2	ENSG00000046604	7	Cell Surface Receptor	576	683	0.237262	776	0.176372
DSG2-2	DSG2	ENSG00000046604	7	Cell Surface Receptor	55	155	0.970699	157	0.0172872
KIAA0556-1	KIAA0556	ENSG00000047578	7	uncharacterized	1068	509	-0.99002	672	0.373102
KIAA0556-7	KIAA0556	ENSG00000047578	7	uncharacterized	131	43	-0.953132	98	0.6723
KIAA0556-3	KIAA0556	ENSG00000047578	7	uncharacterized	1732	1187	-0.516497	1213	0.0341736
KIAA0556-2	KIAA0556	ENSG00000047578	7	uncharacterized	142	262	0.708161	227	-0.168016
KIAA0556-6	KIAA0556	ENSG00000047578	7	uncharacterized	91	173	0.668084	196	0.144981
KIAA0556-5	KIAA0556	ENSG00000047578	7	uncharacterized	747	537	-0.431428	476	-0.154328
KIAA0556-4	KIAA0556	ENSG00000047578	7	uncharacterized	299	159	-0.730776	243	0.490698
SCML1-7	SCML1	ENSG00000047634	7	Epigenetics	2311	1875	-0.284312	1975	0.0772907
SCML1-3	SCML1	ENSG00000047634	7	Epigenetics	60	170	1.00569	35	-1.36862
SCML1-6	SCML1	ENSG00000047634	7	Epigenetics	414	451	0.120005	387	-0.193271
SCML1-4	SCML1	ENSG00000047634	7	Epigenetics	385	600	0.588669	409	-0.49794
SCML1-5	SCML1	ENSG00000047634	7	Epigenetics	351	222	-0.550853	224	0.0141106
SCML1-2	SCML1	ENSG00000047634	7	Epigenetics	1713	1581	-0.102124	1863	0.234287
SCML1-1	SCML1	ENSG00000047634	7	Epigenetics	481	430	-0.136215	349	-0.262758
HDAC9-1	HDAC9	ENSG00000048052	7	Epigenetics	1098	1203	0.136256	1280	0.0902066
HDAC9-3	HDAC9	ENSG00000048052	7	Epigenetics	542	781	0.498815	633	-0.278884
HDAC9-6	HDAC9	ENSG00000048052	7	Epigenetics	2089	1542	-0.415892	1424	-0.1069
HDAC9-7	HDAC9	ENSG00000048052	7	Epigenetics	472	733	0.594408	682	-0.093106
HDAC9-4	HDAC9	ENSG00000048052	7	Epigenetics	448	329	-0.384551	304	-0.0946816
HDAC9-2	HDAC9	ENSG00000048052	7	Epigenetics	790	1395	0.792433	1508	0.112816
HDAC9-5	HDAC9	ENSG00000048052	7	Epigenetics	1781	1642	-0.103739	2066	0.326822
RSF1-4	RSF1	ENSG00000048649	6	Epigenetics	650	726	0.158402	825	0.177286
RSF1-2	RSF1	ENSG00000048649	6	Epigenetics	679	551	-0.268824	698	0.319652
RSF1-3	RSF1	ENSG00000048649	6	Epigenetics	251	28	-1.93951	89	0.835095
RSF1-6	RSF1	ENSG00000048649	6	Epigenetics	563	414	-0.392168	450	0.111675
RSF1-5	RSF1	ENSG00000048649	6	Epigenetics	117	78	-0.376391	84	0.0687324
RSF1-1	RSF1	ENSG00000048649	6	Epigenetics	526	505	-0.0440418	325	-0.561649
KITLG-3	KITLG	ENSG00000049130	3	Cell Surface Receptor	438	414	-0.0633811	406	-0.0212191
KITLG-2	KITLG	ENSG00000049130	3	Cell Surface Receptor	3364	4106	0.294028	4010	-0.029428
KITLG-1	KITLG	ENSG00000049130	3	Cell Surface Receptor	199	166	-0.196769	133	-0.235853
LTBP1-6	LTBP1	ENSG00000049323	7	Cell Surface Receptor	234	220	-0.0643274	186	-0.190637
LTBP1-2	LTBP1	ENSG00000049323	7	Cell Surface Receptor	599	263	-1.04241	326	0.268216
LTBP1-5	LTBP1	ENSG00000049323	7	Cell Surface Receptor	787	603	-0.348322	594	-0.0160149
LTBP1-4	LTBP1	ENSG00000049323	7	Cell Surface Receptor	1749	1761	0.0197492	2094	0.247739
LTBP1-1	LTBP1	ENSG00000049323	7	Cell Surface Receptor	1111	1197	0.113091	867	-0.439302
LTBP1-7	LTBP1	ENSG00000049323	7	Cell Surface Receptor	970	873	-0.134231	1051	0.258517
LTBP1-3	LTBP1	ENSG00000049323	7	Cell Surface Receptor	74	42	-0.424408	11	-0.590845
ARID1B-4	ARID1B	ENSG00000049618	7	Epigenetics	2136	2520	0.243684	2067	-0.275491
ARID1B-6	ARID1B	ENSG00000049618	7	Epigenetics	65	77	0.149091	102	0.261873
ARID1B-2	ARID1B	ENSG00000049618	7	Epigenetics	721	874	0.270931	952	0.121023
ARID1B-1	ARID1B	ENSG00000049618	7	Epigenetics	611	1117	0.829739	1109	-0.00577004
ARID1B-5	ARID1B	ENSG00000049618	7	Epigenetics	1419	1651	0.221641	1582	-0.0555297
ARID1B-3	ARID1B	ENSG00000049618	7	Epigenetics	283	235	-0.215685	221	-0.0690913
ARID1B-7	ARID1B	ENSG00000049618	7	Epigenetics	861	1351	0.630808	1375	0.02869
MAPK9-1	MAPK9	ENSG00000050748	7	Kinase	2130	1625	-0.369958	1436	-0.168517
MAPK9-7	MAPK9	ENSG00000050748	7	Kinase	522	249	-0.926337	320	0.310993
MAPK9-3	MAPK9	ENSG00000050748	7	Kinase	349	177	-0.804561	283	0.556213
MAPK9-2	MAPK9	ENSG00000050748	7	Kinase	1420	865	-0.67388	778	-0.140038
MAPK9-4	MAPK9	ENSG00000050748	7	Kinase	217	152	-0.393998	98	-0.445493
MAPK9-6	MAPK9	ENSG00000050748	7	Kinase	958	957	0.00849727	833	-0.185454
MAPK9-5	MAPK9	ENSG00000050748	7	Kinase	615	790	0.346696	870	0.135326
PIK3CB-6	PIK3CB	ENSG00000051382	7	Kinase	205	93	-0.826088	103	0.100338
PIK3CB-3	PIK3CB	ENSG00000051382	7	Kinase	88	206	0.89813	176	-0.17633
PIK3CB-2	PIK3CB	ENSG00000051382	7	Kinase	517	390	-0.35632	493	0.307295
PIK3CB-1	PIK3CB	ENSG00000051382	7	Kinase	3407	2972	-0.183719	2632	-0.167926
PIK3CB-5	PIK3CB	ENSG00000051382	7	Kinase	668	431	-0.568228	498	0.192027
PIK3CB-7	PIK3CB	ENSG00000051382	7	Kinase	1332	1212	-0.120976	1358	0.162103
PIK3CB-4	PIK3CB	ENSG00000051382	7	Kinase	3606	3197	-0.160853	3534	0.146736
ARID4B-6	ARID4B	ENSG00000054267	7	Epigenetics	653	639	-0.0193171	479	-0.377211
ARID4B-1	ARID4B	ENSG00000054267	7	Epigenetics	269	261	-0.0278353	270	0.0447988
ARID4B-7	ARID4B	ENSG00000054267	7	Epigenetics	378	263	-0.442223	180	-0.440883
ARID4B-3	ARID4B	ENSG00000054267	7	Epigenetics	5059	5507	0.131612	5302	-0.0499271
ARID4B-4	ARID4B	ENSG00000054267	7	Epigenetics	532	353	-0.520691	317	-0.131199
ARID4B-2	ARID4B	ENSG00000054267	7	Epigenetics	25	30	0.0965841	53	0.366198
ARID4B-5	ARID4B	ENSG00000054267	7	Epigenetics	15	28	0.265439	96	0.905979
EIF2AK2-5	EIF2AK2	ENSG00000055332	7	Kinase	224	95	-0.909586	98	0.0323864
EIF2AK2-7	EIF2AK2	ENSG00000055332	7	Kinase	414	331	-0.275014	303	-0.106353
EIF2AK2-4	EIF2AK2	ENSG00000055332	7	Kinase	4330	4215	-0.0280555	4205	0.000902607
EIF2AK2-1	EIF2AK2	ENSG00000055332	7	Kinase	327	174	-0.742007	187	0.0847586
EIF2AK2-6	EIF2AK2	ENSG00000055332	7	Kinase	214	150	-0.392073	56	-0.912682
EIF2AK2-2	EIF2AK2	ENSG00000055332	7	Kinase	1718	1425	-0.251251	1327	-0.0949936
EIF2AK2-3	EIF2AK2	ENSG00000055332	7	Kinase	0	42	0.879706	51	0.136629
KMT2C-5	KMT2C	ENSG00000055609	7	Epigenetics	1798	2614	0.537795	2458	-0.0827981
KMT2C-7	KMT2C	ENSG00000055609	7	Epigenetics	246	560	1.05189	358	-0.576256
KMT2C-1	KMT2C	ENSG00000055609	7	Epigenetics	2441	2407	-0.00958832	2319	-0.0483679
KMT2C-4	KMT2C	ENSG00000055609	7	Epigenetics	663	871	0.379013	752	-0.195495
KMT2C-3	KMT2C	ENSG00000055609	7	Epigenetics	402	41	-2.30309	50	0.138015
KMT2C-6	KMT2C	ENSG00000055609	7	Epigenetics	1245	1362	0.134832	1438	0.0798207
KMT2C-2	KMT2C	ENSG00000055609	7	Epigenetics	135	132	-0.0159691	107	-0.210027
IL17RB-2	IL17RB	ENSG00000056736	7	Cell Surface Receptor	447	712	0.62594	967	0.420512
IL17RB-4	IL17RB	ENSG00000056736	7	Cell Surface Receptor	160	62	-0.898936	98	0.404499
IL17RB-1	IL17RB	ENSG00000056736	7	Cell Surface Receptor	424	953	1.09071	830	-0.184623
IL17RB-5	IL17RB	ENSG00000056736	7	Cell Surface Receptor	211	226	0.0890601	257	0.157123
IL17RB-6	IL17RB	ENSG00000056736	7	Cell Surface Receptor	303	341	0.156465	284	-0.223536
IL17RB-7	IL17RB	ENSG00000056736	7	Cell Surface Receptor	561	607	0.114312	613	0.0171249
IL17RB-3	IL17RB	ENSG00000056736	7	Cell Surface Receptor	1494	882	-0.718161	1491	0.729572
DCBLD2-7	DCBLD2	ENSG00000057019	7	Cell Surface Receptor	2828	2574	-0.123032	2867	0.156975
DCBLD2-1	DCBLD2	ENSG00000057019	7	Cell Surface Receptor	174	147	-0.177193	79	-0.607587
DCBLD2-3	DCBLD2	ENSG00000057019	7	Cell Surface Receptor	1805	1342	-0.404093	1448	0.110062
DCBLD2-4	DCBLD2	ENSG00000057019	7	Cell Surface Receptor	228	221	-0.0282277	425	0.813173
DCBLD2-5	DCBLD2	ENSG00000057019	7	Cell Surface Receptor	0	0	0	0	0
DCBLD2-6	DCBLD2	ENSG00000057019	7	Cell Surface Receptor	306	248	-0.247588	156	-0.529057
DCBLD2-2	DCBLD2	ENSG00000057019	7	Cell Surface Receptor	6701	6073	-0.130491	6537	0.109688
ATG5-1	ATG5	ENSG00000057663	7	uncharacterized	94	101	0.0752922	185	0.641014
ATG5-2	ATG5	ENSG00000057663	7	uncharacterized	579	613	0.0855648	731	0.240326
ATG5-7	ATG5	ENSG00000057663	7	uncharacterized	2826	1866	-0.575699	1848	-0.00939082
ATG5-5	ATG5	ENSG00000057663	7	uncharacterized	925	553	-0.683333	772	0.45096
ATG5-3	ATG5	ENSG00000057663	7	uncharacterized	648	579	-0.140469	485	-0.229526
ATG5-4	ATG5	ENSG00000057663	7	uncharacterized	865	987	0.190449	1002	0.0248494
ATG5-6	ATG5	ENSG00000057663	7	uncharacterized	2287	1429	-0.649811	1557	0.123941
MTA3-4	MTA3	ENSG00000057935	7	Epigenetics	202	155	-0.28943	148	-0.0468431
MTA3-1	MTA3	ENSG00000057935	7	Epigenetics	301	167	-0.68482	141	-0.180783
MTA3-5	MTA3	ENSG00000057935	7	Epigenetics	658	472	-0.429991	434	-0.105119
MTA3-2	MTA3	ENSG00000057935	7	Epigenetics	514	614	0.245008	545	-0.154281
MTA3-6	MTA3	ENSG00000057935	7	Epigenetics	1278	773	-0.680236	757	-0.0242476
MTA3-3	MTA3	ENSG00000057935	7	Epigenetics	902	749	-0.242867	723	-0.0436589
MTA3-7	MTA3	ENSG00000057935	7	Epigenetics	2877	2834	-0.0110814	2566	-0.136444
RIOK2-4	RIOK2	ENSG00000058729	7	Kinase	1396	1446	0.0591294	1138	-0.32838
RIOK2-5	RIOK2	ENSG00000058729	7	Kinase	903	1047	0.212915	866	-0.256002
RIOK2-2	RIOK2	ENSG00000058729	7	Kinase	791	1718	1.08177	1865	0.119443
RIOK2-1	RIOK2	ENSG00000058729	7	Kinase	437	276	-0.569677	354	0.313157
RIOK2-7	RIOK2	ENSG00000058729	7	Kinase	0	47	0.956057	18	-0.510349
RIOK2-6	RIOK2	ENSG00000058729	7	Kinase	130	463	1.5185	429	-0.0950166
RIOK2-3	RIOK2	ENSG00000058729	7	Kinase	42	246	1.69065	243	-0.0110904
DGKG-5	DGKG	ENSG00000058866	7	Kinase	1150	1292	0.171363	1170	-0.133325
DGKG-4	DGKG	ENSG00000058866	7	Kinase	69	101	0.349637	156	0.450997
DGKG-7	DGKG	ENSG00000058866	7	Kinase	1208	2395	0.968735	2452	0.0374986
DGKG-6	DGKG	ENSG00000058866	7	Kinase	952	861	-0.127433	657	-0.361639
DGKG-2	DGKG	ENSG00000058866	7	Kinase	726	752	0.0573193	749	-0.00133753
DGKG-1	DGKG	ENSG00000058866	7	Kinase	66	170	0.929315	100	-0.549188
DGKG-3	DGKG	ENSG00000058866	7	Kinase	549	469	-0.197247	629	0.391599
ALDH18A1-1	ALDH18A1	ENSG00000059573	7	Kinase	562	459	-0.256273	474	0.0458144
ALDH18A1-4	ALDH18A1	ENSG00000059573	7	Kinase	2399	2596	0.121856	2640	0.0280511
ALDH18A1-3	ALDH18A1	ENSG00000059573	7	Kinase	5085	3882	-0.374754	3636	-0.0889223
ALDH18A1-5	ALDH18A1	ENSG00000059573	7	Kinase	223	144	-0.484314	111	-0.265776
ALDH18A1-6	ALDH18A1	ENSG00000059573	7	Kinase	0	21	0.505891	5	-0.367105
ALDH18A1-7	ALDH18A1	ENSG00000059573	7	Kinase	563	1041	0.841286	1044	0.00810262
ALDH18A1-2	ALDH18A1	ENSG00000059573	7	Kinase	2317	2076	-0.14469	1896	-0.123392
CDK17-6	CDK17	ENSG00000059758	7	Kinase	1286	1170	-0.120982	1326	0.177761
CDK17-7	CDK17	ENSG00000059758	7	Kinase	1178	2388	0.99941	2031	-0.22417
CDK17-5	CDK17	ENSG00000059758	7	Kinase	596	378	-0.584286	374	-0.00971406
CDK17-1	CDK17	ENSG00000059758	7	Kinase	932	1132	0.277351	1125	-0.00441296
CDK17-3	CDK17	ENSG00000059758	7	Kinase	1102	929	-0.224766	856	-0.10768
CDK17-4	CDK17	ENSG00000059758	7	Kinase	3077	3191	0.0619415	2941	-0.111538
CDK17-2	CDK17	ENSG00000059758	7	Kinase	598	789	0.382317	797	0.0177723
WNK1-7	WNK1	ENSG00000060237	7	Kinase	0	0	0	0	0
WNK1-1	WNK1	ENSG00000060237	7	Kinase	340	310	-0.106372	172	-0.693701
WNK1-5	WNK1	ENSG00000060237	7	Kinase	1401	1449	0.0570409	1184	-0.276463
WNK1-6	WNK1	ENSG00000060237	7	Kinase	434	167	-1.14795	201	0.213331
WNK1-3	WNK1	ENSG00000060237	7	Kinase	511	213	-1.08342	354	0.622807
WNK1-4	WNK1	ENSG00000060237	7	Kinase	313	220	-0.418005	165	-0.325087
WNK1-2	WNK1	ENSG00000060237	7	Kinase	684	171	-1.722	208	0.226682
HDAC7-6	HDAC7	ENSG00000061273	7	Epigenetics	4971	4827	-0.0316359	5081	0.0775417
HDAC7-2	HDAC7	ENSG00000061273	7	Epigenetics	479	412	-0.185916	358	-0.175454
HDAC7-3	HDAC7	ENSG00000061273	7	Epigenetics	1277	2082	0.694093	2276	0.129882
HDAC7-4	HDAC7	ENSG00000061273	7	Epigenetics	191	47	-1.3047	152	1.0604
HDAC7-1	HDAC7	ENSG00000061273	7	Epigenetics	685	1027	0.560938	891	-0.190613
HDAC7-7	HDAC7	ENSG00000061273	7	Epigenetics	152	210	0.372012	207	-0.0132388
HDAC7-5	HDAC7	ENSG00000061273	7	Epigenetics	381	598	0.597539	647	0.10917
TNK2-4	TNK2	ENSG00000061938	7	Kinase	1425	1633	0.200414	1720	0.0769252
TNK2-5	TNK2	ENSG00000061938	7	Kinase	1021	1211	0.24557	1235	0.0313679
TNK2-3	TNK2	ENSG00000061938	7	Kinase	114	109	-0.0374135	76	-0.332629
TNK2-6	TNK2	ENSG00000061938	7	Kinase	1748	1798	0.0497295	1711	-0.0653473
TNK2-1	TNK2	ENSG00000061938	7	Kinase	230	173	-0.319805	156	-0.111033
TNK2-2	TNK2	ENSG00000061938	7	Kinase	138	28	-1.26152	63	0.536333
TNK2-7	TNK2	ENSG00000061938	7	Kinase	353	240	-0.465578	142	-0.591356
LTK-3	LTK	ENSG00000062524	7	Kinase	753	599	-0.297385	590	-0.0161412
LTK-6	LTK	ENSG00000062524	7	Kinase	872	1541	0.796976	1407	-0.122729
LTK-4	LTK	ENSG00000062524	7	Kinase	364	1001	1.35324	1148	0.192999
LTK-2	LTK	ENSG00000062524	7	Kinase	2304	3114	0.436862	3128	0.010641
LTK-1	LTK	ENSG00000062524	7	Kinase	2678	3082	0.209498	2704	-0.181285
LTK-5	LTK	ENSG00000062524	7	Kinase	621	422	-0.497858	411	-0.0301403
LTK-7	LTK	ENSG00000062524	7	Kinase	177	195	0.118231	313	0.570641
SPHK2-1	SPHK2	ENSG00000063176	7	Kinase	688	1127	0.683161	892	-0.31716
SPHK2-5	SPHK2	ENSG00000063176	7	Kinase	753	1038	0.448003	644	-0.644531
SPHK2-7	SPHK2	ENSG00000063176	7	Kinase	617	654	0.0875521	856	0.367967
SPHK2-3	SPHK2	ENSG00000063176	7	Kinase	0	3	0.0840643	2	-0.0272354
SPHK2-2	SPHK2	ENSG00000063176	7	Kinase	305	571	0.815747	378	-0.532992
SPHK2-6	SPHK2	ENSG00000063176	7	Kinase	609	150	-1.71062	206	0.359398
SPHK2-4	SPHK2	ENSG00000063176	7	Kinase	527	339	-0.55926	420	0.276672
GPC1-7	GPC1	ENSG00000063660	7	Cell Surface Receptor	277	228	-0.225359	208	-0.104155
GPC1-1	GPC1	ENSG00000063660	7	Cell Surface Receptor	527	197	-1.21452	186	-0.0622636
GPC1-5	GPC1	ENSG00000063660	7	Cell Surface Receptor	602	635	0.0808773	592	-0.0895078
GPC1-3	GPC1	ENSG00000063660	7	Cell Surface Receptor	0	108	1.65992	100	-0.0719968
GPC1-4	GPC1	ENSG00000063660	7	Cell Surface Receptor	327	445	0.401923	413	-0.0925152
GPC1-6	GPC1	ENSG00000063660	7	Cell Surface Receptor	284	226	-0.2663	129	-0.621156
GPC1-2	GPC1	ENSG00000063660	7	Cell Surface Receptor	641	662	0.0528822	520	-0.31688
ADCK1-7	ADCK1	ENSG00000063761	7	Kinase	1087	1044	-0.0456313	790	-0.37701
ADCK1-4	ADCK1	ENSG00000063761	7	Kinase	1448	598	-1.19887	493	-0.251037
ADCK1-3	ADCK1	ENSG00000063761	7	Kinase	161	142	-0.12817	180	0.263736
ADCK1-2	ADCK1	ENSG00000063761	7	Kinase	727	686	-0.0684342	641	-0.0869751
ADCK1-6	ADCK1	ENSG00000063761	7	Kinase	62	136	0.737579	154	0.136439
ADCK1-5	ADCK1	ENSG00000063761	7	Kinase	153	232	0.482084	164	-0.394515
ADCK1-1	ADCK1	ENSG00000063761	7	Kinase	0	64	1.18903	89	0.288486
LIMCH1-3	LIMCH1	ENSG00000064042	7	uncharacterized	4701	5281	0.176514	5410	0.0387942
LIMCH1-5	LIMCH1	ENSG00000064042	7	uncharacterized	1182	566	-0.989976	666	0.221017
LIMCH1-1	LIMCH1	ENSG00000064042	7	uncharacterized	477	798	0.695716	893	0.157277
LIMCH1-6	LIMCH1	ENSG00000064042	7	uncharacterized	591	1133	0.893685	1144	0.0175092
LIMCH1-2	LIMCH1	ENSG00000064042	7	uncharacterized	174	430	1.10765	433	0.0128762
LIMCH1-7	LIMCH1	ENSG00000064042	7	uncharacterized	1076	1364	0.338559	1112	-0.278986
LIMCH1-4	LIMCH1	ENSG00000064042	7	uncharacterized	397	432	0.118035	390	-0.12764
HIPK2-1	HIPK2	ENSG00000064393	7	Kinase	1408	1646	0.228235	1684	0.0361798
HIPK2-6	HIPK2	ENSG00000064393	7	Kinase	261	289	0.133135	223	-0.308685
HIPK2-3	HIPK2	ENSG00000064393	7	Kinase	358	303	-0.199736	269	-0.142387
HIPK2-5	HIPK2	ENSG00000064393	7	Kinase	212	201	-0.0534301	200	-0.00228471
HIPK2-7	HIPK2	ENSG00000064393	7	Kinase	1703	2606	0.609579	2980	0.194321
HIPK2-4	HIPK2	ENSG00000064393	7	Kinase	1913	1989	0.0649838	1909	-0.0535108
HIPK2-2	HIPK2	ENSG00000064393	7	Kinase	508	807	0.62854	645	-0.298196
ABCA7-5	ABCA7	ENSG00000064687	7	Cell Surface Receptor	336	221	-0.501216	304	0.388995
ABCA7-1	ABCA7	ENSG00000064687	7	Cell Surface Receptor	342	204	-0.616913	177	-0.158651
ABCA7-4	ABCA7	ENSG00000064687	7	Cell Surface Receptor	76	131	0.52886	90	-0.367423
ABCA7-2	ABCA7	ENSG00000064687	7	Cell Surface Receptor	499	510	0.0381152	622	0.266987
ABCA7-6	ABCA7	ENSG00000064687	7	Cell Surface Receptor	1105	1194	0.117089	1340	0.164264
ABCA7-7	ABCA7	ENSG00000064687	7	Cell Surface Receptor	2409	2925	0.285054	2895	-0.0103549
ABCA7-3	ABCA7	ENSG00000064687	7	Cell Surface Receptor	2071	2187	0.0870228	1811	-0.261244
PKN2-5	PKN2	ENSG00000065243	7	Kinase	1065	1179	0.15042	1253	0.0885155
PKN2-1	PKN2	ENSG00000065243	7	Kinase	657	435	-0.534018	271	-0.591519
PKN2-4	PKN2	ENSG00000065243	7	Kinase	339	475	0.441649	466	-0.0210201
PKN2-7	PKN2	ENSG00000065243	7	Kinase	93	456	1.82991	397	-0.174952
PKN2-3	PKN2	ENSG00000065243	7	Kinase	489	300	-0.613454	271	-0.121062
PKN2-2	PKN2	ENSG00000065243	7	Kinase	4278	3861	-0.135835	4150	0.107136
PKN2-6	PKN2	ENSG00000065243	7	Kinase	1386	999	-0.442957	754	-0.379614
DGKA-7	DGKA	ENSG00000065357	7	Kinase	1888	1506	-0.306548	1619	0.105342
DGKA-3	DGKA	ENSG00000065357	7	Kinase	1090	701	-0.59216	784	0.155285
DGKA-4	DGKA	ENSG00000065357	7	Kinase	2516	2748	0.13512	2771	0.0160732
DGKA-1	DGKA	ENSG00000065357	7	Kinase	348	473	0.403175	479	0.0203815
DGKA-6	DGKA	ENSG00000065357	7	Kinase	376	469	0.2941	376	-0.28096
DGKA-2	DGKA	ENSG00000065357	7	Kinase	605	972	0.651477	942	-0.0388556
DGKA-5	DGKA	ENSG00000065357	7	Kinase	1378	1593	0.212419	1926	0.270458
ERBB3-7	ERBB3	ENSG00000065361	7	Cell Surface Receptor	1444	980	-0.526437	1367	0.464325
ERBB3-4	ERBB3	ENSG00000065361	7	Cell Surface Receptor	380	318	-0.2154	311	-0.0239572
ERBB3-2	ERBB3	ENSG00000065361	7	Cell Surface Receptor	400	634	0.613356	714	0.163599
ERBB3-6	ERBB3	ENSG00000065361	7	Cell Surface Receptor	350	563	0.625026	453	-0.281343
ERBB3-5	ERBB3	ENSG00000065361	7	Cell Surface Receptor	570	413	-0.411652	495	0.239115
ERBB3-1	ERBB3	ENSG00000065361	7	Cell Surface Receptor	0	8	0.214125	0	-0.213527
ERBB3-3	ERBB3	ENSG00000065361	7	Cell Surface Receptor	364	202	-0.707024	167	-0.212251
MAP2K4-3	MAP2K4	ENSG00000065559	7	Kinase	522	573	0.13275	573	0.00399136
MAP2K4-6	MAP2K4	ENSG00000065559	7	Kinase	431	633	0.515208	637	0.0124465
MAP2K4-1	MAP2K4	ENSG00000065559	7	Kinase	870	922	0.0892019	970	0.0736575
MAP2K4-4	MAP2K4	ENSG00000065559	7	Kinase	3708	3492	-0.075091	3715	0.0923645
MAP2K4-5	MAP2K4	ENSG00000065559	7	Kinase	0	53	1.04264	33	-0.309229
MAP2K4-2	MAP2K4	ENSG00000065559	7	Kinase	554	909	0.676564	664	-0.421493
MAP2K4-7	MAP2K4	ENSG00000065559	7	Kinase	84	55	-0.345302	84	0.354115
SLK-3	SLK	ENSG00000065613	7	Kinase	452	344	-0.340087	553	0.617751
SLK-7	SLK	ENSG00000065613	7	Kinase	186	166	-0.119526	257	0.510542
SLK-1	SLK	ENSG00000065613	7	Kinase	0	36	0.782409	0	-0.780593
SLK-5	SLK	ENSG00000065613	7	Kinase	987	914	-0.0953671	1080	0.233332
SLK-6	SLK	ENSG00000065613	7	Kinase	212	370	0.689272	220	-0.633607
SLK-4	SLK	ENSG00000065613	7	Kinase	0	43	0.895303	62	0.270201
SLK-2	SLK	ENSG00000065613	7	Kinase	624	397	-0.582802	550	0.428542
PRKCQ-2	PRKCQ	ENSG00000065675	7	Kinase	14041	11923	-0.224577	12437	0.0649642
PRKCQ-7	PRKCQ	ENSG00000065675	7	Kinase	889	819	-0.101878	790	-0.0448768
PRKCQ-1	PRKCQ	ENSG00000065675	7	Kinase	1051	1757	0.724755	1437	-0.276972
PRKCQ-5	PRKCQ	ENSG00000065675	7	Kinase	218	209	-0.0407868	233	0.131351
PRKCQ-3	PRKCQ	ENSG00000065675	7	Kinase	0	0	0	0	0
PRKCQ-6	PRKCQ	ENSG00000065675	7	Kinase	265	542	0.919031	688	0.321997
PRKCQ-4	PRKCQ	ENSG00000065675	7	Kinase	231	183	-0.261656	126	-0.401347
CDK13-7	CDK13	ENSG00000065883	7	Kinase	1701	1571	-0.101145	1630	0.0557832
CDK13-4	CDK13	ENSG00000065883	7	Kinase	465	180	-1.15351	205	0.152259
CDK13-5	CDK13	ENSG00000065883	7	Kinase	1725	1935	0.171474	2061	0.0930183
CDK13-1	CDK13	ENSG00000065883	7	Kinase	1137	675	-0.701259	562	-0.240409
CDK13-2	CDK13	ENSG00000065883	7	Kinase	308	918	1.44403	827	-0.138315
CDK13-6	CDK13	ENSG00000065883	7	Kinase	482	588	0.271594	486	-0.247324
CDK13-3	CDK13	ENSG00000065883	7	Kinase	31	55	0.378386	39	-0.23624
YBX1-3	YBX1	ENSG00000065978	5	Cell Surface Receptor	425	111	-1.55152	124	0.115018
YBX1-2	YBX1	ENSG00000065978	5	Cell Surface Receptor	0	127	1.82375	134	0.0590692
YBX1-5	YBX1	ENSG00000065978	5	Cell Surface Receptor	117	63	-0.556212	45	-0.247905
YBX1-1	YBX1	ENSG00000065978	5	Cell Surface Receptor	250	294	0.206149	109	-1.10967
YBX1-4	YBX1	ENSG00000065978	5	Cell Surface Receptor	231	338	0.474071	332	-0.0187039
SMARCD1-6	SMARCD1	ENSG00000066117	7	Epigenetics	153	231	0.476959	282	0.24418
SMARCD1-5	SMARCD1	ENSG00000066117	7	Epigenetics	3946	5068	0.367342	5364	0.0854124
SMARCD1-4	SMARCD1	ENSG00000066117	7	Epigenetics	1230	1670	0.436304	1295	-0.350589
SMARCD1-3	SMARCD1	ENSG00000066117	7	Epigenetics	779	425	-0.793628	551	0.34332
SMARCD1-1	SMARCD1	ENSG00000066117	7	Epigenetics	810	1450	0.812394	1275	-0.174775
SMARCD1-7	SMARCD1	ENSG00000066117	7	Epigenetics	4416	6746	0.616035	6560	-0.0357274
SMARCD1-2	SMARCD1	ENSG00000066117	7	Epigenetics	346	334	-0.0352683	307	-0.101408
KDM4A-2	KDM4A	ENSG00000066135	7	Epigenetics	203	190	-0.0677247	242	0.286369
KDM4A-4	KDM4A	ENSG00000066135	7	Epigenetics	357	417	0.207555	491	0.216081
KDM4A-1	KDM4A	ENSG00000066135	7	Epigenetics	100	97	-0.0221885	114	0.160742
KDM4A-7	KDM4A	ENSG00000066135	7	Epigenetics	268	338	0.295831	365	0.100835
KDM4A-6	KDM4A	ENSG00000066135	7	Epigenetics	235	200	-0.180423	233	0.182345
KDM4A-5	KDM4A	ENSG00000066135	7	Epigenetics	701	763	0.124194	690	-0.131657
KDM4A-3	KDM4A	ENSG00000066135	7	Epigenetics	483	157	-1.35504	113	-0.341468
SPI1-3	SPI1	ENSG00000066336	7	Transcription Factor	0	0	0	0	0
SPI1-7	SPI1	ENSG00000066336	7	Transcription Factor	7458	7929	0.0981588	7512	-0.0731272
SPI1-5	SPI1	ENSG00000066336	7	Transcription Factor	645	564	-0.169079	362	-0.571608
SPI1-4	SPI1	ENSG00000066336	7	Transcription Factor	0	34	0.748461	56	0.337358
SPI1-2	SPI1	ENSG00000066336	7	Transcription Factor	508	668	0.373229	515	-0.341695
SPI1-6	SPI1	ENSG00000066336	7	Transcription Factor	864	812	-0.0746306	903	0.148876
SPI1-1	SPI1	ENSG00000066336	7	Transcription Factor	536	258	-0.918416	391	0.521483
FGFR2-6	FGFR2	ENSG00000066468	7	Cell Surface Receptor	172	312	0.713519	290	-0.086715
FGFR2-3	FGFR2	ENSG00000066468	7	Cell Surface Receptor	130	324	1.06258	282	-0.168096
FGFR2-7	FGFR2	ENSG00000066468	7	Cell Surface Receptor	471	456	-0.0327028	383	-0.22086
FGFR2-4	FGFR2	ENSG00000066468	7	Cell Surface Receptor	577	1292	1.10746	1338	0.0528011
FGFR2-1	FGFR2	ENSG00000066468	7	Cell Surface Receptor	1881	2910	0.626427	2706	-0.0987545
FGFR2-5	FGFR2	ENSG00000066468	7	Cell Surface Receptor	2000	1828	-0.116233	1695	-0.101746
FGFR2-2	FGFR2	ENSG00000066468	7	Cell Surface Receptor	0	0	0	0	0
ZFAT-5	ZFAT	ENSG00000066827	7	Epigenetics	563	895	0.634021	1246	0.45979
ZFAT-7	ZFAT	ENSG00000066827	7	Epigenetics	0	66	1.21412	65	-0.0100231
ZFAT-3	ZFAT	ENSG00000066827	7	Epigenetics	682	754	0.145085	771	0.0342566
ZFAT-1	ZFAT	ENSG00000066827	7	Epigenetics	623	468	-0.367984	611	0.355619
ZFAT-6	ZFAT	ENSG00000066827	7	Epigenetics	771	1030	0.405388	961	-0.0911094
ZFAT-2	ZFAT	ENSG00000066827	7	Epigenetics	1576	1426	-0.129508	1648	0.206337
ZFAT-4	ZFAT	ENSG00000066827	7	Epigenetics	76	148	0.65837	176	0.194065
PFKP-3	PFKP	ENSG00000067057	7	Kinase	975	494	-0.904008	538	0.11615
PFKP-1	PFKP	ENSG00000067057	7	Kinase	682	510	-0.376684	621	0.264838
PFKP-7	PFKP	ENSG00000067057	7	Kinase	671	585	-0.17352	697	0.23835
PFKP-2	PFKP	ENSG00000067057	7	Kinase	1294	979	-0.375231	1006	0.0414958
PFKP-4	PFKP	ENSG00000067057	7	Kinase	31	92	0.813887	98	0.0625167
PFKP-5	PFKP	ENSG00000067057	7	Kinase	298	544	0.780319	609	0.15379
PFKP-6	PFKP	ENSG00000067057	7	Kinase	0	24	0.565597	18	-0.120584
SP100-4	SP100	ENSG00000067066	7	Epigenetics	200	216	0.0978516	140	-0.481903
SP100-3	SP100	ENSG00000067066	7	Epigenetics	2042	2036	0.00605501	1638	-0.301188
SP100-1	SP100	ENSG00000067066	7	Epigenetics	355	412	0.199126	386	-0.0796949
SP100-6	SP100	ENSG00000067066	7	Epigenetics	939	747	-0.301472	836	0.156794
SP100-7	SP100	ENSG00000067066	7	Epigenetics	277	179	-0.505096	199	0.12419
SP100-5	SP100	ENSG00000067066	7	Epigenetics	387	207	-0.756615	292	0.415723
SP100-2	SP100	ENSG00000067066	7	Epigenetics	630	672	0.0961425	828	0.286261
PLPP1-1	PLPP1	ENSG00000067113	7	Cell Surface Receptor	122	550	1.80996	554	0.013564
PLPP1-4	PLPP1	ENSG00000067113	7	Cell Surface Receptor	386	540	0.445634	593	0.128076
PLPP1-6	PLPP1	ENSG00000067113	7	Cell Surface Receptor	1144	1398	0.288269	1600	0.192595
PLPP1-7	PLPP1	ENSG00000067113	7	Cell Surface Receptor	452	383	-0.203915	509	0.37232
PLPP1-3	PLPP1	ENSG00000067113	7	Cell Surface Receptor	210	278	0.343618	284	0.02983
PLPP1-2	PLPP1	ENSG00000067113	7	Cell Surface Receptor	126	202	0.525321	399	0.83677
PLPP1-5	PLPP1	ENSG00000067113	7	Cell Surface Receptor	109	51	-0.647516	40	-0.164168
NEO1-2	NEO1	ENSG00000067141	7	Cell Surface Receptor	58	15	-0.726917	55	0.692878
NEO1-3	NEO1	ENSG00000067141	7	Cell Surface Receptor	289	413	0.45863	319	-0.323521
NEO1-7	NEO1	ENSG00000067141	7	Cell Surface Receptor	248	197	-0.26211	219	0.126556
NEO1-4	NEO1	ENSG00000067141	7	Cell Surface Receptor	383	499	0.351678	321	-0.561443
NEO1-6	NEO1	ENSG00000067141	7	Cell Surface Receptor	3620	3242	-0.146509	3186	-0.0204786
NEO1-5	NEO1	ENSG00000067141	7	Cell Surface Receptor	349	243	-0.436352	213	-0.152239
NEO1-1	NEO1	ENSG00000067141	7	Cell Surface Receptor	543	434	-0.28346	397	-0.110841
PHKA1-1	PHKA1	ENSG00000067177	7	Kinase	1090	776	-0.454831	972	0.311259
PHKA1-7	PHKA1	ENSG00000067177	7	Kinase	1526	2037	0.41528	2051	0.0138816
PHKA1-2	PHKA1	ENSG00000067177	7	Kinase	2439	3179	0.38576	3292	0.0538972
PHKA1-4	PHKA1	ENSG00000067177	7	Kinase	289	265	-0.0970301	429	0.608324
PHKA1-5	PHKA1	ENSG00000067177	7	Kinase	605	512	-0.211276	517	0.0167321
PHKA1-6	PHKA1	ENSG00000067177	7	Kinase	883	1055	0.253985	945	-0.147134
PHKA1-3	PHKA1	ENSG00000067177	7	Kinase	4737	4507	-0.0606976	4493	-0.000146583
TNFRSF1A-4	TNFRSF1A	ENSG00000067182	7	Cell Surface Receptor	157	231	0.448858	299	0.316224
TNFRSF1A-3	TNFRSF1A	ENSG00000067182	7	Cell Surface Receptor	1387	1412	0.0349677	1307	-0.103331
TNFRSF1A-2	TNFRSF1A	ENSG00000067182	7	Cell Surface Receptor	692	466	-0.514305	423	-0.121612
TNFRSF1A-1	TNFRSF1A	ENSG00000067182	7	Cell Surface Receptor	1693	1868	0.148179	1963	0.0739713
TNFRSF1A-5	TNFRSF1A	ENSG00000067182	7	Cell Surface Receptor	515	871	0.714472	1100	0.324465
TNFRSF1A-7	TNFRSF1A	ENSG00000067182	7	Cell Surface Receptor	718	545	-0.35845	658	0.254835
TNFRSF1A-6	TNFRSF1A	ENSG00000067182	7	Cell Surface Receptor	90	148	0.506782	182	0.231867
PKM-3	PKM	ENSG00000067225	7	Kinase	163	31	-1.38687	13	-0.360911
PKM-5	PKM	ENSG00000067225	7	Kinase	346	284	-0.236527	217	-0.319319
PKM-7	PKM	ENSG00000067225	7	Kinase	260	104	-1.00058	110	0.0580711
PKM-6	PKM	ENSG00000067225	7	Kinase	27	60	0.518229	81	0.254429
PKM-1	PKM	ENSG00000067225	7	Kinase	482	337	-0.449629	321	-0.0571357
PKM-2	PKM	ENSG00000067225	7	Kinase	16	336	2.55059	336	0.00377724
PKM-4	PKM	ENSG00000067225	7	Kinase	510	630	0.289621	812	0.346174
TP53BP1-6	TP53BP1	ENSG00000067369	7	Epigenetics	1705	1120	-0.574812	1103	-0.0169616
TP53BP1-4	TP53BP1	ENSG00000067369	7	Epigenetics	26	108	1.05942	148	0.328541
TP53BP1-2	TP53BP1	ENSG00000067369	7	Epigenetics	3131	3606	0.21107	4171	0.211599
TP53BP1-3	TP53BP1	ENSG00000067369	7	Epigenetics	360	512	0.464117	519	0.021812
TP53BP1-5	TP53BP1	ENSG00000067369	7	Epigenetics	681	919	0.416357	712	-0.34259
TP53BP1-1	TP53BP1	ENSG00000067369	7	Epigenetics	383	360	-0.0695043	279	-0.313726
TP53BP1-7	TP53BP1	ENSG00000067369	7	Epigenetics	32	26	-0.105556	27	0.0203424
PRKCZ-1	PRKCZ	ENSG00000067606	7	Kinase	302	151	-0.799419	345	0.977916
PRKCZ-5	PRKCZ	ENSG00000067606	7	Kinase	436	157	-1.22195	105	-0.414072
PRKCZ-6	PRKCZ	ENSG00000067606	7	Kinase	301	412	0.405378	376	-0.11317
PRKCZ-3	PRKCZ	ENSG00000067606	7	Kinase	369	683	0.816061	785	0.192007
PRKCZ-4	PRKCZ	ENSG00000067606	7	Kinase	1779	965	-0.839413	1004	0.0585212
PRKCZ-7	PRKCZ	ENSG00000067606	7	Kinase	2087	2571	0.304734	2642	0.0428183
PRKCZ-2	PRKCZ	ENSG00000067606	7	Kinase	94	213	0.875806	142	-0.450442
ROCK1-3	ROCK1	ENSG00000067900	7	Kinase	804	1191	0.549031	1201	0.0157437
ROCK1-4	ROCK1	ENSG00000067900	7	Kinase	1294	1352	0.0710124	1326	-0.0228207
ROCK1-5	ROCK1	ENSG00000067900	7	Kinase	534	531	0.00212152	624	0.218177
ROCK1-2	ROCK1	ENSG00000067900	7	Kinase	394	236	-0.625276	193	-0.231478
ROCK1-6	ROCK1	ENSG00000067900	7	Kinase	339	175	-0.780743	153	-0.145071
ROCK1-7	ROCK1	ENSG00000067900	7	Kinase	22	79	0.844487	29	-0.70479
ROCK1-1	ROCK1	ENSG00000067900	7	Kinase	1575	1358	-0.196666	1370	0.0164294
PDK3-1	PDK3	ENSG00000067992	7	Kinase	37	242	1.75132	280	0.180094
PDK3-6	PDK3	ENSG00000067992	7	Kinase	1159	1219	0.0798935	1207	-0.0095385
PDK3-3	PDK3	ENSG00000067992	7	Kinase	3890	5254	0.439201	5185	-0.014592
PDK3-2	PDK3	ENSG00000067992	7	Kinase	1541	1712	0.1574	2080	0.277856
PDK3-4	PDK3	ENSG00000067992	7	Kinase	700	644	-0.102205	634	-0.0169123
PDK3-7	PDK3	ENSG00000067992	7	Kinase	743	1043	0.472689	1198	0.195466
PDK3-5	PDK3	ENSG00000067992	7	Kinase	234	194	-0.210406	154	-0.254862
HYAL2-7	HYAL2	ENSG00000068001	7	Cell Surface Receptor	1008	1310	0.372221	1080	-0.263104
HYAL2-5	HYAL2	ENSG00000068001	7	Cell Surface Receptor	2849	2875	0.0231498	3121	0.120767
HYAL2-6	HYAL2	ENSG00000068001	7	Cell Surface Receptor	2088	1957	-0.0810171	1878	-0.0537037
HYAL2-1	HYAL2	ENSG00000068001	7	Cell Surface Receptor	0	0	0	0	0
HYAL2-2	HYAL2	ENSG00000068001	7	Cell Surface Receptor	162	282	0.655097	251	-0.137734
HYAL2-4	HYAL2	ENSG00000068001	7	Cell Surface Receptor	965	667	-0.491502	505	-0.365448
HYAL2-3	HYAL2	ENSG00000068001	7	Cell Surface Receptor	328	606	0.804372	692	0.181732
HDAC4-2	HDAC4	ENSG00000068024	7	Epigenetics	176	442	1.13047	532	0.246259
HDAC4-1	HDAC4	ENSG00000068024	7	Epigenetics	599	355	-0.670655	332	-0.0805456
HDAC4-3	HDAC4	ENSG00000068024	7	Epigenetics	1983	2227	0.173716	1722	-0.357511
HDAC4-6	HDAC4	ENSG00000068024	7	Epigenetics	884	1546	0.782854	1262	-0.278489
HDAC4-5	HDAC4	ENSG00000068024	7	Epigenetics	311	347	0.146138	276	-0.280474
HDAC4-7	HDAC4	ENSG00000068024	7	Epigenetics	1426	1362	-0.0538585	1595	0.224534
HDAC4-4	HDAC4	ENSG00000068024	7	Epigenetics	379	429	0.168276	287	-0.503391
FGFR3-7	FGFR3	ENSG00000068078	7	Cell Surface Receptor	240	115	-0.804945	121	0.0545539
FGFR3-1	FGFR3	ENSG00000068078	7	Cell Surface Receptor	871	960	0.142962	866	-0.136811
FGFR3-2	FGFR3	ENSG00000068078	7	Cell Surface Receptor	61	60	-0.0073231	80	0.243374
FGFR3-3	FGFR3	ENSG00000068078	7	Cell Surface Receptor	167	221	0.328633	199	-0.118609
FGFR3-6	FGFR3	ENSG00000068078	7	Cell Surface Receptor	1115	1544	0.462321	1547	0.00691652
FGFR3-5	FGFR3	ENSG00000068078	7	Cell Surface Receptor	1638	1077	-0.572689	1032	-0.0546397
FGFR3-4	FGFR3	ENSG00000068078	7	Cell Surface Receptor	0	0	0	0	0
COASY-3	COASY	ENSG00000068120	7	Kinase	3098	2984	-0.0429317	3182	0.0954747
COASY-4	COASY	ENSG00000068120	7	Kinase	525	717	0.425202	838	0.21539
COASY-6	COASY	ENSG00000068120	7	Kinase	8	35	0.552847	77	0.581079
COASY-1	COASY	ENSG00000068120	7	Kinase	345	523	0.545805	577	0.133891
COASY-5	COASY	ENSG00000068120	7	Kinase	0	0	0	0	0
COASY-7	COASY	ENSG00000068120	7	Kinase	140	77	-0.573479	101	0.25235
COASY-2	COASY	ENSG00000068120	7	Kinase	1947	3097	0.66633	2684	-0.198693
IP6K2-4	IP6K2	ENSG00000068745	7	Kinase	561	788	0.465369	637	-0.282559
IP6K2-2	IP6K2	ENSG00000068745	7	Kinase	83	149	0.587854	154	0.0390492
IP6K2-6	IP6K2	ENSG00000068745	7	Kinase	379	369	-0.0247998	464	0.29864
IP6K2-7	IP6K2	ENSG00000068745	7	Kinase	142	197	0.371126	187	-0.0561634
IP6K2-5	IP6K2	ENSG00000068745	7	Kinase	185	235	0.286521	290	0.258151
IP6K2-3	IP6K2	ENSG00000068745	7	Kinase	1556	1819	0.228918	1735	-0.0621186
IP6K2-1	IP6K2	ENSG00000068745	7	Kinase	927	1048	0.17836	969	-0.103582
SIRT2-6	SIRT2	ENSG00000068903	7	Epigenetics	140	9	-1.67952	0	-0.238126
SIRT2-7	SIRT2	ENSG00000068903	7	Epigenetics	297	66	-1.57187	127	0.612092
SIRT2-1	SIRT2	ENSG00000068903	7	Epigenetics	3126	3005	-0.0457543	2727	-0.133376
SIRT2-2	SIRT2	ENSG00000068903	7	Epigenetics	3276	4661	0.512537	4314	-0.106088
SIRT2-3	SIRT2	ENSG00000068903	7	Epigenetics	1571	1066	-0.528421	934	-0.177461
SIRT2-4	SIRT2	ENSG00000068903	7	Epigenetics	1027	1102	0.107085	1104	0.00665403
SIRT2-5	SIRT2	ENSG00000068903	7	Epigenetics	342	186	-0.722955	197	0.0691437
MAST4-2	MAST4	ENSG00000069020	7	Kinase	429	390	-0.113167	459	0.214008
MAST4-5	MAST4	ENSG00000069020	7	Kinase	1037	741	-0.448635	787	0.0856154
MAST4-7	MAST4	ENSG00000069020	7	Kinase	1018	1062	0.0682036	1109	0.0638685
MAST4-4	MAST4	ENSG00000069020	7	Kinase	870	729	-0.230131	745	0.0333927
MAST4-1	MAST4	ENSG00000069020	7	Kinase	356	766	1.01625	615	-0.291141
MAST4-6	MAST4	ENSG00000069020	7	Kinase	39	5	-0.689804	2	-0.080526
MAST4-3	MAST4	ENSG00000069020	7	Kinase	739	626	-0.213217	441	-0.457282
NUP133-5	NUP133	ENSG00000069248	7	Essential Gene	0	46	0.941106	133	0.932815
NUP133-1	NUP133	ENSG00000069248	7	Essential Gene	185	194	0.0624401	165	-0.179095
NUP133-2	NUP133	ENSG00000069248	7	Essential Gene	16	9	-0.159225	34	0.510336
NUP133-6	NUP133	ENSG00000069248	7	Essential Gene	170	242	0.416533	177	-0.35968
NUP133-7	NUP133	ENSG00000069248	7	Essential Gene	663	384	-0.706493	672	0.738143
NUP133-4	NUP133	ENSG00000069248	7	Essential Gene	0	0	0	20	0.485427
NUP133-3	NUP133	ENSG00000069248	7	Essential Gene	23	10	-0.27965	22	0.263757
BCL3-1	BCL3	ENSG00000069399	7	Transcription Factor	484	380	-0.303035	450	0.221426
BCL3-7	BCL3	ENSG00000069399	7	Transcription Factor	121	393	1.3807	322	-0.248154
BCL3-2	BCL3	ENSG00000069399	7	Transcription Factor	281	256	-0.104434	258	0.0130288
BCL3-6	BCL3	ENSG00000069399	7	Transcription Factor	115	146	0.255662	102	-0.363551
BCL3-5	BCL3	ENSG00000069399	7	Transcription Factor	0	91	1.4957	90	-0.00746873
BCL3-4	BCL3	ENSG00000069399	7	Transcription Factor	290	76	-1.4232	132	0.533131
BCL3-3	BCL3	ENSG00000069399	7	Transcription Factor	626	495	-0.301093	422	-0.203528
CLEC2D-3	CLEC2D	ENSG00000069493	5	Cell Surface Receptor	2035	1672	-0.265764	1715	0.039797
CLEC2D-1	CLEC2D	ENSG00000069493	5	Cell Surface Receptor	390	82	-1.72771	202	0.93558
CLEC2D-4	CLEC2D	ENSG00000069493	5	Cell Surface Receptor	908	1101	0.274692	877	-0.308095
CLEC2D-2	CLEC2D	ENSG00000069493	5	Cell Surface Receptor	408	308	-0.346083	278	-0.122531
CLEC2D-5	CLEC2D	ENSG00000069493	5	Cell Surface Receptor	1188	1038	-0.176307	947	-0.121873
TGFBR3-6	TGFBR3	ENSG00000069702	7	Cell Surface Receptor	85	60	-0.288886	85	0.297822
TGFBR3-1	TGFBR3	ENSG00000069702	7	Cell Surface Receptor	1008	858	-0.210622	951	0.144779
TGFBR3-7	TGFBR3	ENSG00000069702	7	Cell Surface Receptor	1406	1237	-0.167909	1296	0.0688377
TGFBR3-3	TGFBR3	ENSG00000069702	7	Cell Surface Receptor	549	817	0.54305	684	-0.236162
TGFBR3-2	TGFBR3	ENSG00000069702	7	Cell Surface Receptor	968	889	-0.106606	844	-0.0667416
TGFBR3-5	TGFBR3	ENSG00000069702	7	Cell Surface Receptor	180	98	-0.627865	116	0.168459
TGFBR3-4	TGFBR3	ENSG00000069702	7	Cell Surface Receptor	586	969	0.68968	969	0.00412691
ATP1B3-3	ATP1B3	ENSG00000069849	7	Cell Surface Receptor	499	276	-0.74244	420	0.531462
ATP1B3-6	ATP1B3	ENSG00000069849	7	Cell Surface Receptor	420	371	-0.149506	243	-0.519096
ATP1B3-7	ATP1B3	ENSG00000069849	7	Cell Surface Receptor	488	450	-0.0962031	607	0.397871
ATP1B3-4	ATP1B3	ENSG00000069849	7	Cell Surface Receptor	58	86	0.338178	69	-0.189902
ATP1B3-2	ATP1B3	ENSG00000069849	7	Cell Surface Receptor	410	98	-1.62673	233	0.938077
ATP1B3-5	ATP1B3	ENSG00000069849	7	Cell Surface Receptor	1251	547	-1.11377	477	-0.175952
ATP1B3-1	ATP1B3	ENSG00000069849	7	Cell Surface Receptor	682	605	-0.150616	647	0.0936722
PHRF1-4	PHRF1	ENSG00000070047	7	Epigenetics	128	213	0.570692	190	-0.128514
PHRF1-5	PHRF1	ENSG00000070047	7	Epigenetics	805	762	-0.0646085	569	-0.387468
PHRF1-2	PHRF1	ENSG00000070047	7	Epigenetics	508	321	-0.579336	397	0.27261
PHRF1-1	PHRF1	ENSG00000070047	7	Epigenetics	639	471	-0.393532	356	-0.355881
PHRF1-7	PHRF1	ENSG00000070047	7	Epigenetics	316	102	-1.25875	74	-0.29082
PHRF1-3	PHRF1	ENSG00000070047	7	Epigenetics	185	60	-1.08694	53	-0.0924934
PHRF1-6	PHRF1	ENSG00000070047	7	Epigenetics	58	2	-1.04885	1	-0.0278477
SLC44A1-6	SLC44A1	ENSG00000070214	7	Cell Surface Receptor	310	608	0.879084	658	0.109672
SLC44A1-3	SLC44A1	ENSG00000070214	7	Cell Surface Receptor	936	1555	0.712831	1486	-0.0591903
SLC44A1-1	SLC44A1	ENSG00000070214	7	Cell Surface Receptor	1755	1642	-0.0831104	1740	0.0854417
SLC44A1-2	SLC44A1	ENSG00000070214	7	Cell Surface Receptor	233	29	-1.83228	60	0.479171
SLC44A1-7	SLC44A1	ENSG00000070214	7	Cell Surface Receptor	495	432	-0.167736	537	0.288217
SLC44A1-4	SLC44A1	ENSG00000070214	7	Cell Surface Receptor	768	1203	0.625022	1069	-0.15901
SLC44A1-5	SLC44A1	ENSG00000070214	7	Cell Surface Receptor	2485	1851	-0.404985	1847	0.001187
DGCR2-1	DGCR2	ENSG00000070413	7	Cell Surface Receptor	2969	3509	0.247677	3400	-0.0405965
DGCR2-4	DGCR2	ENSG00000070413	7	Cell Surface Receptor	669	358	-0.807702	401	0.148366
DGCR2-7	DGCR2	ENSG00000070413	7	Cell Surface Receptor	730	759	0.0624428	876	0.198944
DGCR2-6	DGCR2	ENSG00000070413	7	Cell Surface Receptor	662	335	-0.877306	393	0.206224
DGCR2-2	DGCR2	ENSG00000070413	7	Cell Surface Receptor	376	344	-0.103439	455	0.361876
DGCR2-3	DGCR2	ENSG00000070413	7	Cell Surface Receptor	162	202	0.257338	310	0.518051
DGCR2-5	DGCR2	ENSG00000070413	7	Cell Surface Receptor	4054	3816	-0.0758675	4101	0.106901
MNT-7	MNT	ENSG00000070444	7	Transcription Factor	753	1023	0.427975	1003	-0.023007
MNT-6	MNT	ENSG00000070444	7	Transcription Factor	177	141	-0.240978	174	0.233129
MNT-3	MNT	ENSG00000070444	7	Transcription Factor	744	564	-0.361111	452	-0.286565
MNT-4	MNT	ENSG00000070444	7	Transcription Factor	0	36	0.782409	8	-0.566469
MNT-2	MNT	ENSG00000070444	7	Transcription Factor	1711	2374	0.471146	1840	-0.354753
MNT-1	MNT	ENSG00000070444	7	Transcription Factor	406	210	-0.801222	232	0.120688
MNT-5	MNT	ENSG00000070444	7	Transcription Factor	141	245	0.634849	262	0.0844347
JMJD6-7	JMJD6	ENSG00000070495	7	Epigenetics	64	25	-0.598214	16	-0.182979
JMJD6-2	JMJD6	ENSG00000070495	7	Epigenetics	115	40	-0.867194	158	1.21051
JMJD6-4	JMJD6	ENSG00000070495	7	Epigenetics	168	86	-0.672675	138	0.469869
JMJD6-5	JMJD6	ENSG00000070495	7	Epigenetics	0	3	0.0840643	0	-0.0838189
JMJD6-3	JMJD6	ENSG00000070495	7	Epigenetics	579	717	0.295782	472	-0.55112
JMJD6-6	JMJD6	ENSG00000070495	7	Epigenetics	127	40	-0.968263	139	1.07232
JMJD6-1	JMJD6	ENSG00000070495	7	Epigenetics	35	20	-0.275814	19	-0.0195198
CSNK2A2-5	CSNK2A2	ENSG00000070770	7	Kinase	428	140	-1.32166	56	-0.838738
CSNK2A2-7	CSNK2A2	ENSG00000070770	7	Kinase	59	59	0.00564666	97	0.433836
CSNK2A2-6	CSNK2A2	ENSG00000070770	7	Kinase	66	23	-0.66222	20	-0.0591755
CSNK2A2-1	CSNK2A2	ENSG00000070770	7	Kinase	340	114	-1.24067	115	0.0117858
CSNK2A2-3	CSNK2A2	ENSG00000070770	7	Kinase	0	34	0.748461	38	0.0688694
CSNK2A2-2	CSNK2A2	ENSG00000070770	7	Kinase	488	246	-0.852534	289	0.199294
CSNK2A2-4	CSNK2A2	ENSG00000070770	7	Kinase	105	96	-0.0792295	65	-0.341482
RAD18-6	RAD18	ENSG00000070950	7	Kinase	1996	2651	0.410881	2717	0.0390887
RAD18-5	RAD18	ENSG00000070950	7	Kinase	3753	4574	0.292315	4574	0.00429317
RAD18-3	RAD18	ENSG00000070950	7	Kinase	1331	1321	-0.000415065	1247	-0.0758684
RAD18-2	RAD18	ENSG00000070950	7	Kinase	0	217	2.41684	170	-0.27581
RAD18-7	RAD18	ENSG00000070950	7	Kinase	958	759	-0.307355	954	0.315619
RAD18-4	RAD18	ENSG00000070950	7	Kinase	47	87	0.503173	170	0.686082
RAD18-1	RAD18	ENSG00000070950	7	Kinase	1464	1425	-0.0275472	1246	-0.182456
ING3-4	ING3	ENSG00000071243	7	Epigenetics	0	5	0.137504	14	0.219034
ING3-6	ING3	ENSG00000071243	7	Epigenetics	254	168	-0.471018	250	0.463978
ING3-2	ING3	ENSG00000071243	7	Epigenetics	545	391	-0.422543	544	0.433532
ING3-1	ING3	ENSG00000071243	7	Epigenetics	613	358	-0.690781	551	0.562603
ING3-7	ING3	ENSG00000071243	7	Epigenetics	374	298	-0.275764	273	-0.103837
ING3-5	ING3	ENSG00000071243	7	Epigenetics	543	372	-0.481224	334	-0.132311
ING3-3	ING3	ENSG00000071243	7	Epigenetics	108	46	-0.711684	10	-0.675994
SEL1L-2	SEL1L	ENSG00000071537	7	Cell Surface Receptor	143	66	-0.726741	94	0.314412
SEL1L-4	SEL1L	ENSG00000071537	7	Cell Surface Receptor	25	16	-0.18095	85	1.03347
SEL1L-1	SEL1L	ENSG00000071537	7	Cell Surface Receptor	205	118	-0.593642	122	0.0369944
SEL1L-6	SEL1L	ENSG00000071537	7	Cell Surface Receptor	102	154	0.431502	157	0.0243368
SEL1L-3	SEL1L	ENSG00000071537	7	Cell Surface Receptor	96	17	-1.11687	77	0.923695
SEL1L-7	SEL1L	ENSG00000071537	7	Cell Surface Receptor	386	265	-0.459729	330	0.274298
SEL1L-5	SEL1L	ENSG00000071537	7	Cell Surface Receptor	140	120	-0.152773	134	0.117233
ATP6AP1-2	ATP6AP1	ENSG00000071553	7	Cell Surface Receptor	78	215	1.05621	217	0.0143677
ATP6AP1-5	ATP6AP1	ENSG00000071553	7	Cell Surface Receptor	203	160	-0.26037	253	0.532234
ATP6AP1-1	ATP6AP1	ENSG00000071553	7	Cell Surface Receptor	851	606	-0.447964	610	0.0127791
ATP6AP1-7	ATP6AP1	ENSG00000071553	7	Cell Surface Receptor	240	357	0.497618	222	-0.577616
ATP6AP1-6	ATP6AP1	ENSG00000071553	7	Cell Surface Receptor	0	2	0.0565835	0	-0.0564168
ATP6AP1-3	ATP6AP1	ENSG00000071553	7	Cell Surface Receptor	605	628	0.0594394	727	0.200649
ATP6AP1-4	ATP6AP1	ENSG00000071553	7	Cell Surface Receptor	0	0	0	0	0
MBD3-3	MBD3	ENSG00000071655	7	Epigenetics	331	235	-0.409755	186	-0.268597
MBD3-7	MBD3	ENSG00000071655	7	Epigenetics	1220	1064	-0.179043	947	-0.155939
MBD3-6	MBD3	ENSG00000071655	7	Epigenetics	401	110	-1.48577	87	-0.220914
MBD3-1	MBD3	ENSG00000071655	7	Epigenetics	870	1177	0.425309	861	-0.425449
MBD3-4	MBD3	ENSG00000071655	7	Epigenetics	539	364	-0.499078	348	-0.053047
MBD3-5	MBD3	ENSG00000071655	7	Epigenetics	97	148	0.436571	45	-1.05626
MBD3-2	MBD3	ENSG00000071655	7	Epigenetics	927	630	-0.512911	610	-0.0390481
PRKACA-5	PRKACA	ENSG00000072062	7	Kinase	120	222	0.68544	167	-0.32237
PRKACA-2	PRKACA	ENSG00000072062	7	Kinase	329	528	0.617938	399	-0.36039
PRKACA-6	PRKACA	ENSG00000072062	7	Kinase	58	0	-1.10543	6	0.163499
PRKACA-4	PRKACA	ENSG00000072062	7	Kinase	420	418	0.00318187	443	0.078955
PRKACA-1	PRKACA	ENSG00000072062	7	Kinase	0	100	1.58496	59	-0.457742
PRKACA-7	PRKACA	ENSG00000072062	7	Kinase	2237	2392	0.104827	2232	-0.0935132
PRKACA-3	PRKACA	ENSG00000072062	7	Kinase	195	288	0.472552	356	0.268154
ACTN1-5	ACTN1	ENSG00000072110	7	Cell Surface Receptor	765	1376	0.816908	1484	0.109512
ACTN1-3	ACTN1	ENSG00000072110	7	Cell Surface Receptor	289	176	-0.576059	158	-0.11636
ACTN1-7	ACTN1	ENSG00000072110	7	Cell Surface Receptor	192	372	0.81052	443	0.22817
ACTN1-1	ACTN1	ENSG00000072110	7	Cell Surface Receptor	600	471	-0.309514	514	0.118335
ACTN1-6	ACTN1	ENSG00000072110	7	Cell Surface Receptor	2421	2250	-0.093224	1966	-0.185893
ACTN1-4	ACTN1	ENSG00000072110	7	Cell Surface Receptor	466	524	0.163113	604	0.192201
ACTN1-2	ACTN1	ENSG00000072110	7	Cell Surface Receptor	1335	1497	0.169658	1183	-0.323101
TFRC-5	TFRC	ENSG00000072274	7	Cell Surface Receptor	0	14	0.356144	7	-0.166162
TFRC-7	TFRC	ENSG00000072274	7	Cell Surface Receptor	95	233	0.971587	298	0.301858
TFRC-3	TFRC	ENSG00000072274	7	Cell Surface Receptor	348	353	0.0271438	316	-0.135135
TFRC-4	TFRC	ENSG00000072274	7	Cell Surface Receptor	820	543	-0.543137	636	0.21415
TFRC-2	TFRC	ENSG00000072274	7	Cell Surface Receptor	6483	6742	0.0664599	6712	-0.00207827
TFRC-1	TFRC	ENSG00000072274	7	Cell Surface Receptor	352	174	-0.834551	108	-0.500204
TFRC-6	TFRC	ENSG00000072274	7	Cell Surface Receptor	1669	1793	0.110631	1751	-0.0290356
MPP5-5	MPP5	ENSG00000072415	7	Kinase	0	13	0.333424	0	-0.332529
MPP5-1	MPP5	ENSG00000072415	7	Kinase	2027	1315	-0.595403	1293	-0.0192607
MPP5-3	MPP5	ENSG00000072415	7	Kinase	730	458	-0.608868	404	-0.158224
MPP5-4	MPP5	ENSG00000072415	7	Kinase	861	853	-0.00285121	954	0.157061
MPP5-6	MPP5	ENSG00000072415	7	Kinase	1157	774	-0.540694	751	-0.0367657
MPP5-7	MPP5	ENSG00000072415	7	Kinase	115	258	0.907739	192	-0.344289
MPP5-2	MPP5	ENSG00000072415	7	Kinase	2157	2168	0.0173845	1727	-0.315573
SMC1A-1	SMC1A	ENSG00000072501	7	Epigenetics	197	61	-1.14562	104	0.474754
SMC1A-3	SMC1A	ENSG00000072501	7	Epigenetics	0	0	0	0	0
SMC1A-4	SMC1A	ENSG00000072501	7	Epigenetics	83	39	-0.573037	53	0.212667
SMC1A-5	SMC1A	ENSG00000072501	7	Epigenetics	105	151	0.381998	76	-0.670512
SMC1A-7	SMC1A	ENSG00000072501	7	Epigenetics	246	106	-0.915372	239	0.892471
SMC1A-2	SMC1A	ENSG00000072501	7	Epigenetics	0	0	0	0	0
SMC1A-6	SMC1A	ENSG00000072501	7	Epigenetics	0	2	0.0565835	12	0.253923
MARK2-5	MARK2	ENSG00000072518	7	Kinase	114	190	0.556594	222	0.184007
MARK2-2	MARK2	ENSG00000072518	7	Kinase	722	1166	0.665241	1493	0.347756
MARK2-6	MARK2	ENSG00000072518	7	Kinase	17	62	0.74391	119	0.595925
MARK2-4	MARK2	ENSG00000072518	7	Kinase	347	557	0.621687	468	-0.224762
MARK2-3	MARK2	ENSG00000072518	7	Kinase	470	881	0.849711	788	-0.147724
MARK2-1	MARK2	ENSG00000072518	7	Kinase	503	367	-0.397731	426	0.194733
MARK2-7	MARK2	ENSG00000072518	7	Kinase	294	240	-0.23743	309	0.311522
STK10-3	STK10	ENSG00000072786	7	Kinase	328	472	0.474726	526	0.145943
STK10-5	STK10	ENSG00000072786	7	Kinase	371	311	-0.212617	412	0.359632
STK10-2	STK10	ENSG00000072786	7	Kinase	0	0	0	1	0.0285692
STK10-1	STK10	ENSG00000072786	7	Kinase	523	416	-0.288671	275	-0.516016
STK10-4	STK10	ENSG00000072786	7	Kinase	2142	1897	-0.160785	1589	-0.244208
STK10-7	STK10	ENSG00000072786	7	Kinase	727	880	0.269091	963	0.127438
STK10-6	STK10	ENSG00000072786	7	Kinase	379	301	-0.280279	422	0.431037
PVR-7	PVR	ENSG00000073008	7	Cell Surface Receptor	1644	1532	-0.0885445	1707	0.155567
PVR-5	PVR	ENSG00000073008	7	Cell Surface Receptor	296	95	-1.24578	138	0.377522
PVR-2	PVR	ENSG00000073008	7	Cell Surface Receptor	369	421	0.177975	472	0.152202
PVR-4	PVR	ENSG00000073008	7	Cell Surface Receptor	446	438	-0.0140664	435	-0.00500152
PVR-3	PVR	ENSG00000073008	7	Cell Surface Receptor	1952	1891	-0.0344544	1763	-0.094193
PVR-6	PVR	ENSG00000073008	7	Cell Surface Receptor	190	121	-0.480772	160	0.299463
PVR-1	PVR	ENSG00000073008	7	Cell Surface Receptor	498	526	0.0813857	598	0.173888
SCARB1-1	SCARB1	ENSG00000073060	7	Cell Surface Receptor	287	460	0.606643	367	-0.286536
SCARB1-5	SCARB1	ENSG00000073060	7	Cell Surface Receptor	193	225	0.186768	233	0.0449205
SCARB1-6	SCARB1	ENSG00000073060	7	Cell Surface Receptor	0	46	0.941106	32	-0.225332
SCARB1-2	SCARB1	ENSG00000073060	7	Cell Surface Receptor	534	371	-0.462596	307	-0.234072
SCARB1-7	SCARB1	ENSG00000073060	7	Cell Surface Receptor	163	150	-0.0828638	89	-0.521661
SCARB1-4	SCARB1	ENSG00000073060	7	Cell Surface Receptor	296	331	0.147954	295	-0.139425
SCARB1-3	SCARB1	ENSG00000073060	7	Cell Surface Receptor	774	788	0.034119	554	-0.468321
ALPK1-7	ALPK1	ENSG00000073331	7	Kinase	55	1	-1.03636	13	0.30494
ALPK1-4	ALPK1	ENSG00000073331	7	Kinase	22	181	1.68501	116	-0.47331
ALPK1-2	ALPK1	ENSG00000073331	7	Kinase	0	69	1.25096	74	0.0618935
ALPK1-3	ALPK1	ENSG00000073331	7	Kinase	1929	2241	0.22139	2026	-0.137926
ALPK1-1	ALPK1	ENSG00000073331	7	Kinase	3134	3608	0.210499	3738	0.054662
ALPK1-5	ALPK1	ENSG00000073331	7	Kinase	71	78	0.087259	113	0.351371
ALPK1-6	ALPK1	ENSG00000073331	7	Kinase	0	102	1.60407	100	-0.0161978
SMARCE1-5	SMARCE1	ENSG00000073584	5	Epigenetics	452	798	0.765782	819	0.0393758
SMARCE1-3	SMARCE1	ENSG00000073584	5	Epigenetics	4883	5450	0.167309	5107	-0.0885989
SMARCE1-4	SMARCE1	ENSG00000073584	5	Epigenetics	813	269	-1.42596	410	0.531736
SMARCE1-1	SMARCE1	ENSG00000073584	5	Epigenetics	136	85	-0.45471	96	0.11574
SMARCE1-2	SMARCE1	ENSG00000073584	5	Epigenetics	469	451	-0.0414846	332	-0.387332
KDM5A-4	KDM5A	ENSG00000073614	7	Epigenetics	764	561	-0.404051	585	0.0595687
KDM5A-7	KDM5A	ENSG00000073614	7	Epigenetics	312	381	0.2607	524	0.417199
KDM5A-3	KDM5A	ENSG00000073614	7	Epigenetics	0	100	1.58496	50	-0.582071
KDM5A-5	KDM5A	ENSG00000073614	7	Epigenetics	0	0	0	0	0
KDM5A-1	KDM5A	ENSG00000073614	7	Epigenetics	28	36	0.144605	91	0.715102
KDM5A-6	KDM5A	ENSG00000073614	7	Epigenetics	1733	934	-0.847421	1106	0.23653
KDM5A-2	KDM5A	ENSG00000073614	7	Epigenetics	0	0	0	0	0
MAP3K13-1	MAP3K13	ENSG00000073803	7	Kinase	656	631	-0.0423066	707	0.15666
MAP3K13-7	MAP3K13	ENSG00000073803	7	Kinase	3010	2676	-0.156468	2602	-0.0354443
MAP3K13-5	MAP3K13	ENSG00000073803	7	Kinase	30	64	0.514872	83	0.224827
MAP3K13-2	MAP3K13	ENSG00000073803	7	Kinase	1235	1681	0.439879	1576	-0.0860638
MAP3K13-4	MAP3K13	ENSG00000073803	7	Kinase	1447	2607	0.837823	2086	-0.310628
MAP3K13-6	MAP3K13	ENSG00000073803	7	Kinase	2052	1740	-0.221603	1773	0.0305737
MAP3K13-3	MAP3K13	ENSG00000073803	7	Kinase	3051	2659	-0.184693	2632	-0.0101912
EED-4	EED	ENSG00000074266	7	Epigenetics	731	517	-0.452196	674	0.356598
EED-5	EED	ENSG00000074266	7	Epigenetics	1455	1036	-0.460638	944	-0.123566
EED-2	EED	ENSG00000074266	7	Epigenetics	261	146	-0.657297	333	0.969722
EED-3	EED	ENSG00000074266	7	Epigenetics	345	304	-0.148981	197	-0.515512
EED-6	EED	ENSG00000074266	7	Epigenetics	1351	1024	-0.373388	1135	0.146031
EED-7	EED	ENSG00000074266	7	Epigenetics	0	120	1.76553	108	-0.102548
EED-1	EED	ENSG00000074266	7	Epigenetics	3289	2891	-0.172817	3063	0.0862651
CA12-6	CA12	ENSG00000074410	7	Cell Surface Receptor	0	63	1.17632	25	-0.588942
CA12-3	CA12	ENSG00000074410	7	Cell Surface Receptor	1100	799	-0.427804	1282	0.653842
CA12-7	CA12	ENSG00000074410	7	Cell Surface Receptor	375	417	0.145176	373	-0.13889
CA12-4	CA12	ENSG00000074410	7	Cell Surface Receptor	84	171	0.728355	108	-0.480765
CA12-1	CA12	ENSG00000074410	7	Cell Surface Receptor	565	334	-0.669883	428	0.319679
CA12-5	CA12	ENSG00000074410	7	Cell Surface Receptor	189	274	0.44724	284	0.0475238
CA12-2	CA12	ENSG00000074410	7	Cell Surface Receptor	460	466	0.0262954	501	0.0986003
ENO1-2	ENO1	ENSG00000074800	5	Cell Surface Receptor	212	118	-0.632656	37	-0.946327
ENO1-1	ENO1	ENSG00000074800	5	Cell Surface Receptor	100	92	-0.0721138	117	0.236768
ENO1-5	ENO1	ENSG00000074800	5	Cell Surface Receptor	2893	1965	-0.536237	2221	0.17678
ENO1-3	ENO1	ENSG00000074800	5	Cell Surface Receptor	0	3	0.0840643	20	0.401608
ENO1-4	ENO1	ENSG00000074800	5	Cell Surface Receptor	337	501	0.518814	416	-0.237777
ACTR6-7	ACTR6	ENSG00000075089	7	Epigenetics	302	564	0.811624	526	-0.0881836
ACTR6-5	ACTR6	ENSG00000075089	7	Epigenetics	219	23	-1.87314	1	-0.516033
ACTR6-1	ACTR6	ENSG00000075089	7	Epigenetics	49	0	-0.980338	8	0.214125
ACTR6-3	ACTR6	ENSG00000075089	7	Epigenetics	86	80	-0.0584962	61	-0.225283
ACTR6-2	ACTR6	ENSG00000075089	7	Epigenetics	165	64	-0.90729	83	0.224827
ACTR6-6	ACTR6	ENSG00000075089	7	Epigenetics	0	6	0.163499	53	0.87961
ACTR6-4	ACTR6	ENSG00000075089	7	Epigenetics	280	70	-1.45057	44	-0.349772
SEMA3A-2	SEMA3A	ENSG00000075213	7	Cell Surface Receptor	696	551	-0.302064	665	0.254557
SEMA3A-5	SEMA3A	ENSG00000075213	7	Cell Surface Receptor	115	68	-0.476404	69	0.0146742
SEMA3A-1	SEMA3A	ENSG00000075213	7	Cell Surface Receptor	1583	1320	-0.243221	1340	0.0250905
SEMA3A-7	SEMA3A	ENSG00000075213	7	Cell Surface Receptor	503	579	0.195282	499	-0.192259
SEMA3A-3	SEMA3A	ENSG00000075213	7	Cell Surface Receptor	195	213	0.110592	192	-0.116542
SEMA3A-6	SEMA3A	ENSG00000075213	7	Cell Surface Receptor	623	607	-0.0250427	788	0.355066
SEMA3A-4	SEMA3A	ENSG00000075213	7	Cell Surface Receptor	637	941	0.538261	1050	0.154667
SEMA3C-5	SEMA3C	ENSG00000075223	7	Cell Surface Receptor	467	772	0.67841	648	-0.231836
SEMA3C-4	SEMA3C	ENSG00000075223	7	Cell Surface Receptor	1180	1256	0.0965197	1237	-0.0169691
SEMA3C-1	SEMA3C	ENSG00000075223	7	Cell Surface Receptor	285	448	0.58087	387	-0.184609
SEMA3C-6	SEMA3C	ENSG00000075223	7	Cell Surface Receptor	276	257	-0.0777916	214	-0.214068
SEMA3C-7	SEMA3C	ENSG00000075223	7	Cell Surface Receptor	2570	2320	-0.134431	2120	-0.122944
SEMA3C-3	SEMA3C	ENSG00000075223	7	Cell Surface Receptor	3973	3481	-0.177876	3089	-0.165493
SEMA3C-2	SEMA3C	ENSG00000075223	7	Cell Surface Receptor	586	453	-0.328843	454	0.00677349
MARK3-6	MARK3	ENSG00000075413	7	Kinase	133	124	-0.0651695	189	0.461015
MARK3-1	MARK3	ENSG00000075413	7	Kinase	560	399	-0.432504	267	-0.498376
MARK3-7	MARK3	ENSG00000075413	7	Kinase	966	1283	0.40171	1365	0.0903024
MARK3-4	MARK3	ENSG00000075413	7	Kinase	518	944	0.816881	733	-0.340112
MARK3-5	MARK3	ENSG00000075413	7	Kinase	542	785	0.505743	660	-0.229877
MARK3-3	MARK3	ENSG00000075413	7	Kinase	305	187	-0.573959	301	0.570007
MARK3-2	MARK3	ENSG00000075413	7	Kinase	182	274	0.49006	324	0.210714
DLG1-2	DLG1	ENSG00000075711	7	Kinase	2111	2880	0.449408	2601	-0.140098
DLG1-5	DLG1	ENSG00000075711	7	Kinase	122	45	-0.849005	40	-0.0759483
DLG1-7	DLG1	ENSG00000075711	7	Kinase	3392	2058	-0.697075	2304	0.163477
DLG1-6	DLG1	ENSG00000075711	7	Kinase	686	334	-0.928862	207	-0.575564
DLG1-4	DLG1	ENSG00000075711	7	Kinase	65	25	-0.610775	49	0.401983
DLG1-3	DLG1	ENSG00000075711	7	Kinase	539	615	0.184646	614	0.00184229
DLG1-1	DLG1	ENSG00000075711	7	Kinase	868	449	-0.869576	478	0.0854028
BAZ2A-3	BAZ2A	ENSG00000076108	7	Epigenetics	874	725	-0.243815	632	-0.180365
BAZ2A-1	BAZ2A	ENSG00000076108	7	Epigenetics	412	499	0.258228	484	-0.0360221
BAZ2A-7	BAZ2A	ENSG00000076108	7	Epigenetics	378	560	0.520423	471	-0.223542
BAZ2A-2	BAZ2A	ENSG00000076108	7	Epigenetics	1119	770	-0.501578	757	-0.0189801
BAZ2A-4	BAZ2A	ENSG00000076108	7	Epigenetics	251	856	1.59846	506	-0.700326
BAZ2A-6	BAZ2A	ENSG00000076108	7	Epigenetics	376	539	0.476633	602	0.150576
BAZ2A-5	BAZ2A	ENSG00000076108	7	Epigenetics	45	155	1.11456	143	-0.0837427
SLC46A1-1	SLC46A1	ENSG00000076351	7	Cell Surface Receptor	292	310	0.0829175	154	-0.815691
SLC46A1-7	SLC46A1	ENSG00000076351	7	Cell Surface Receptor	43	60	0.247023	13	-0.801714
SLC46A1-4	SLC46A1	ENSG00000076351	7	Cell Surface Receptor	315	276	-0.154011	492	0.737095
SLC46A1-3	SLC46A1	ENSG00000076351	7	Cell Surface Receptor	3728	3298	-0.164013	3014	-0.123608
SLC46A1-2	SLC46A1	ENSG00000076351	7	Cell Surface Receptor	27	31	0.0767189	54	0.362249
SLC46A1-5	SLC46A1	ENSG00000076351	7	Cell Surface Receptor	253	165	-0.486261	148	-0.115507
SLC46A1-6	SLC46A1	ENSG00000076351	7	Cell Surface Receptor	793	887	0.162344	976	0.135018
ICAM3-5	ICAM3	ENSG00000076662	7	Cell Surface Receptor	159	500	1.40387	460	-0.104989
ICAM3-1	ICAM3	ENSG00000076662	7	Cell Surface Receptor	132	83	-0.444941	144	0.547337
ICAM3-2	ICAM3	ENSG00000076662	7	Cell Surface Receptor	833	699	-0.227592	655	-0.0832924
ICAM3-6	ICAM3	ENSG00000076662	7	Cell Surface Receptor	1067	2054	0.923485	2267	0.14336
ICAM3-3	ICAM3	ENSG00000076662	7	Cell Surface Receptor	1184	1326	0.167163	1109	-0.243418
ICAM3-7	ICAM3	ENSG00000076662	7	Cell Surface Receptor	442	285	-0.545113	420	0.492191
ICAM3-4	ICAM3	ENSG00000076662	7	Cell Surface Receptor	935	730	-0.326733	662	-0.127535
GPC4-3	GPC4	ENSG00000076716	7	Cell Surface Receptor	47	144	1.00505	134	-0.0731306
GPC4-4	GPC4	ENSG00000076716	7	Cell Surface Receptor	72	136	0.614579	71	-0.617123
GPC4-7	GPC4	ENSG00000076716	7	Cell Surface Receptor	1091	1153	0.0863277	1300	0.170482
GPC4-5	GPC4	ENSG00000076716	7	Cell Surface Receptor	810	947	0.223097	974	0.0426725
GPC4-2	GPC4	ENSG00000076716	7	Cell Surface Receptor	8	174	1.95081	354	0.854227
GPC4-1	GPC4	ENSG00000076716	7	Cell Surface Receptor	274	427	0.566827	328	-0.331718
GPC4-6	GPC4	ENSG00000076716	7	Cell Surface Receptor	106	148	0.351046	109	-0.313231
MAP2K7-6	MAP2K7	ENSG00000076984	7	Kinase	118	146	0.229724	296	0.82315
MAP2K7-1	MAP2K7	ENSG00000076984	7	Kinase	4743	3513	-0.417497	3605	0.0410581
MAP2K7-7	MAP2K7	ENSG00000076984	7	Kinase	337	102	-1.33917	74	-0.29082
MAP2K7-2	MAP2K7	ENSG00000076984	7	Kinase	481	267	-0.734767	208	-0.293457
MAP2K7-5	MAP2K7	ENSG00000076984	7	Kinase	204	207	0.0253262	282	0.37291
MAP2K7-4	MAP2K7	ENSG00000076984	7	Kinase	302	246	-0.241018	312	0.293999
MAP2K7-3	MAP2K7	ENSG00000076984	7	Kinase	424	310	-0.387547	333	0.0930841
DGKD-2	DGKD	ENSG00000077044	7	Kinase	675	705	0.0682219	608	-0.194337
DGKD-4	DGKD	ENSG00000077044	7	Kinase	326	106	-1.26013	178	0.550435
DGKD-5	DGKD	ENSG00000077044	7	Kinase	527	1100	1.00453	1081	-0.0198837
DGKD-7	DGKD	ENSG00000077044	7	Kinase	96	143	0.409495	45	-1.01939
DGKD-1	DGKD	ENSG00000077044	7	Kinase	3303	2968	-0.141567	3461	0.222557
DGKD-6	DGKD	ENSG00000077044	7	Kinase	2422	2017	-0.247903	2048	0.0257113
DGKD-3	DGKD	ENSG00000077044	7	Kinase	106	731	2.33087	676	-0.101291
TM9SF3-1	TM9SF3	ENSG00000077147	7	Cell Surface Receptor	375	437	0.205675	492	0.158265
TM9SF3-2	TM9SF3	ENSG00000077147	7	Cell Surface Receptor	97	334	1.39218	244	-0.381516
TM9SF3-5	TM9SF3	ENSG00000077147	7	Cell Surface Receptor	1044	1169	0.166055	1074	-0.112894
TM9SF3-3	TM9SF3	ENSG00000077147	7	Cell Surface Receptor	627	927	0.538878	804	-0.190005
TM9SF3-4	TM9SF3	ENSG00000077147	7	Cell Surface Receptor	428	479	0.15561	518	0.106553
TM9SF3-6	TM9SF3	ENSG00000077147	7	Cell Surface Receptor	1589	1269	-0.303242	1354	0.0942738
TM9SF3-7	TM9SF3	ENSG00000077147	7	Cell Surface Receptor	0	0	0	0	0
IL4R-5	IL4R	ENSG00000077238	7	Cell Surface Receptor	198	453	1.02855	549	0.255906
IL4R-7	IL4R	ENSG00000077238	7	Cell Surface Receptor	585	431	-0.391096	480	0.143844
IL4R-6	IL4R	ENSG00000077238	7	Cell Surface Receptor	33	0	-0.727038	3	0.0840643
IL4R-3	IL4R	ENSG00000077238	7	Cell Surface Receptor	926	659	-0.451183	565	-0.201166
IL4R-2	IL4R	ENSG00000077238	7	Cell Surface Receptor	132	32	-1.14267	23	-0.166035
IL4R-4	IL4R	ENSG00000077238	7	Cell Surface Receptor	773	874	0.176813	707	-0.283495
IL4R-1	IL4R	ENSG00000077238	7	Cell Surface Receptor	486	473	-0.0259507	605	0.328609
SIRT6-2	SIRT6	ENSG00000077463	7	Epigenetics	1402	1177	-0.232818	1141	-0.0387988
SIRT6-4	SIRT6	ENSG00000077463	7	Epigenetics	106	106	0.00709194	155	0.397026
SIRT6-6	SIRT6	ENSG00000077463	7	Epigenetics	82	320	1.49347	304	-0.060023
SIRT6-3	SIRT6	ENSG00000077463	7	Epigenetics	264	86	-1.19838	99	0.134449
SIRT6-5	SIRT6	ENSG00000077463	7	Epigenetics	1185	1269	0.104958	1156	-0.125039
SIRT6-7	SIRT6	ENSG00000077463	7	Epigenetics	1554	794	-0.916237	795	0.00579103
SIRT6-1	SIRT6	ENSG00000077463	7	Epigenetics	439	572	0.356458	666	0.207036
JADE1-3	JADE1	ENSG00000077684	7	Epigenetics	270	162	-0.585196	98	-0.515152
JADE1-1	JADE1	ENSG00000077684	7	Epigenetics	570	349	-0.626276	542	0.573004
JADE1-6	JADE1	ENSG00000077684	7	Epigenetics	36	151	1.22915	98	-0.438339
JADE1-4	JADE1	ENSG00000077684	7	Epigenetics	0	40	0.847997	42	0.0336362
JADE1-7	JADE1	ENSG00000077684	7	Epigenetics	1501	1797	0.262096	2112	0.231405
JADE1-2	JADE1	ENSG00000077684	7	Epigenetics	1009	1000	-0.00235899	969	-0.0391021
JADE1-5	JADE1	ENSG00000077684	7	Epigenetics	0	18	0.443607	69	0.808503
UBE2A-3	UBE2A	ENSG00000077721	5	Epigenetics	0	4	0.111031	4	0.000321047
UBE2A-4	UBE2A	ENSG00000077721	5	Epigenetics	0	18	0.443607	65	0.759175
UBE2A-1	UBE2A	ENSG00000077721	5	Epigenetics	0	4	0.111031	3	-0.026646
UBE2A-5	UBE2A	ENSG00000077721	5	Epigenetics	581	516	-0.147219	577	0.15162
UBE2A-2	UBE2A	ENSG00000077721	5	Epigenetics	12	47	0.647733	91	0.54174
FGFR1-7	FGFR1	ENSG00000077782	7	Cell Surface Receptor	185	606	1.48925	654	0.105889
FGFR1-4	FGFR1	ENSG00000077782	7	Cell Surface Receptor	273	524	0.838343	390	-0.379586
FGFR1-6	FGFR1	ENSG00000077782	7	Cell Surface Receptor	4796	3755	-0.338557	4200	0.163849
FGFR1-5	FGFR1	ENSG00000077782	7	Cell Surface Receptor	402	641	0.621653	541	-0.221502
FGFR1-2	FGFR1	ENSG00000077782	7	Cell Surface Receptor	723	1254	0.764175	1061	-0.226912
FGFR1-3	FGFR1	ENSG00000077782	7	Cell Surface Receptor	586	555	-0.0624665	516	-0.0921521
FGFR1-1	FGFR1	ENSG00000077782	7	Cell Surface Receptor	996	1773	0.81138	1587	-0.151039
ARAF-1	ARAF	ENSG00000078061	7	Kinase	316	211	-0.478776	347	0.608597
ARAF-3	ARAF	ENSG00000078061	7	Kinase	296	666	1.05812	677	0.0260324
ARAF-2	ARAF	ENSG00000078061	7	Kinase	3449	2915	-0.228611	3070	0.0777808
ARAF-6	ARAF	ENSG00000078061	7	Kinase	642	323	-0.881905	345	0.0864346
ARAF-7	ARAF	ENSG00000078061	7	Kinase	1263	1345	0.0974482	1328	-0.0135048
ARAF-5	ARAF	ENSG00000078061	7	Kinase	3539	3149	-0.155658	3437	0.128638
ARAF-4	ARAF	ENSG00000078061	7	Kinase	452	446	-0.00794208	354	-0.292083
PIK3C3-6	PIK3C3	ENSG00000078142	7	Kinase	0	0	0	0	0
PIK3C3-1	PIK3C3	ENSG00000078142	7	Kinase	133	99	-0.288945	136	0.322873
PIK3C3-3	PIK3C3	ENSG00000078142	7	Kinase	3756	3069	-0.27688	3225	0.0746818
PIK3C3-7	PIK3C3	ENSG00000078142	7	Kinase	126	182	0.406022	203	0.128416
PIK3C3-5	PIK3C3	ENSG00000078142	7	Kinase	383	180	-0.903494	161	-0.120995
PIK3C3-4	PIK3C3	ENSG00000078142	7	Kinase	549	636	0.205227	508	-0.29392
PIK3C3-2	PIK3C3	ENSG00000078142	7	Kinase	67	251	1.36923	218	-0.163912
MLLT10-7	MLLT10	ENSG00000078403	7	Epigenetics	201	101	-0.724777	50	-0.591647
MLLT10-4	MLLT10	ENSG00000078403	7	Epigenetics	360	661	0.803397	556	-0.226497
MLLT10-2	MLLT10	ENSG00000078403	7	Epigenetics	1491	1212	-0.278046	1165	-0.0505876
MLLT10-6	MLLT10	ENSG00000078403	7	Epigenetics	73	166	0.818565	275	0.592743
MLLT10-5	MLLT10	ENSG00000078403	7	Epigenetics	135	413	1.3311	228	-0.732056
MLLT10-1	MLLT10	ENSG00000078403	7	Epigenetics	1365	1437	0.0816814	1644	0.192223
MLLT10-3	MLLT10	ENSG00000078403	7	Epigenetics	255	235	-0.0891162	262	0.134162
CBFA2T2-4	CBFA2T2	ENSG00000078699	7	uncharacterized	0	0	0	0	0
CBFA2T2-7	CBFA2T2	ENSG00000078699	7	uncharacterized	449	706	0.608745	738	0.0638621
CBFA2T2-6	CBFA2T2	ENSG00000078699	7	uncharacterized	2143	2299	0.109351	2326	0.0207358
CBFA2T2-2	CBFA2T2	ENSG00000078699	7	uncharacterized	83	169	0.726017	189	0.129428
CBFA2T2-3	CBFA2T2	ENSG00000078699	7	uncharacterized	3705	3396	-0.113581	3310	-0.0321844
CBFA2T2-1	CBFA2T2	ENSG00000078699	7	uncharacterized	481	359	-0.367149	340	-0.0648178
CBFA2T2-5	CBFA2T2	ENSG00000078699	7	uncharacterized	621	616	-0.00112251	599	-0.0332898
MKNK1-6	MKNK1	ENSG00000079277	7	Kinase	227	178	-0.272295	224	0.268529
MKNK1-2	MKNK1	ENSG00000079277	7	Kinase	520	867	0.69549	1132	0.37034
MKNK1-4	MKNK1	ENSG00000079277	7	Kinase	178	80	-0.802371	192	0.899165
MKNK1-5	MKNK1	ENSG00000079277	7	Kinase	222	312	0.420906	344	0.125946
MKNK1-3	MKNK1	ENSG00000079277	7	Kinase	945	397	-1.1445	568	0.471186
MKNK1-1	MKNK1	ENSG00000079277	7	Kinase	776	590	-0.358255	602	0.0308007
MKNK1-7	MKNK1	ENSG00000079277	7	Kinase	169	277	0.586417	344	0.272581
CIC-6	CIC	ENSG00000079432	7	Epigenetics	615	819	0.395663	915	0.155263
CIC-1	CIC	ENSG00000079432	7	Epigenetics	197	183	-0.0758531	298	0.582165
CIC-2	CIC	ENSG00000079432	7	Epigenetics	53	45	-0.111278	73	0.374713
CIC-5	CIC	ENSG00000079432	7	Epigenetics	69	61	-0.0943523	117	0.591672
CIC-3	CIC	ENSG00000079432	7	Epigenetics	1408	1294	-0.107368	1222	-0.075256
CIC-4	CIC	ENSG00000079432	7	Epigenetics	1269	876	-0.500309	688	-0.323286
CIC-7	CIC	ENSG00000079432	7	Epigenetics	462	388	-0.215787	477	0.270716
SMARCA2-4	SMARCA2	ENSG00000080503	7	Epigenetics	48	51	0.0486102	16	-0.611627
SMARCA2-1	SMARCA2	ENSG00000080503	7	Epigenetics	370	534	0.48478	367	-0.481953
SMARCA2-3	SMARCA2	ENSG00000080503	7	Epigenetics	311	157	-0.793371	187	0.198547
SMARCA2-5	SMARCA2	ENSG00000080503	7	Epigenetics	848	587	-0.485557	671	0.182705
SMARCA2-2	SMARCA2	ENSG00000080503	7	Epigenetics	241	619	1.20964	493	-0.297039
SMARCA2-7	SMARCA2	ENSG00000080503	7	Epigenetics	262	299	0.170451	228	-0.324425
SMARCA2-6	SMARCA2	ENSG00000080503	7	Epigenetics	506	658	0.358171	734	0.151138
SRCAP-3	SRCAP	ENSG00000080603	7	Epigenetics	500	693	0.443427	772	0.149824
SRCAP-1	SRCAP	ENSG00000080603	7	Epigenetics	2518	1510	-0.708854	1354	-0.147802
SRCAP-2	SRCAP	ENSG00000080603	7	Epigenetics	963	712	-0.400839	622	-0.177275
SRCAP-7	SRCAP	ENSG00000080603	7	Epigenetics	2001	2432	0.285369	2594	0.0954717
SRCAP-6	SRCAP	ENSG00000080603	7	Epigenetics	752	608	-0.275719	469	-0.338343
SRCAP-5	SRCAP	ENSG00000080603	7	Epigenetics	1480	1513	0.0408928	1611	0.0919354
SRCAP-4	SRCAP	ENSG00000080603	7	Epigenetics	1200	740	-0.651974	973	0.376947
MOK-2	MOK	ENSG00000080823	7	Kinase	354	386	0.119125	464	0.241282
MOK-6	MOK	ENSG00000080823	7	Kinase	178	127	-0.357133	236	0.695379
MOK-1	MOK	ENSG00000080823	7	Kinase	151	322	0.89595	191	-0.622513
MOK-3	MOK	ENSG00000080823	7	Kinase	2113	3094	0.549774	2823	-0.125772
MOK-4	MOK	ENSG00000080823	7	Kinase	1324	884	-0.54682	843	-0.0606549
MOK-5	MOK	ENSG00000080823	7	Kinase	3387	3499	0.0565595	3716	0.0898994
MOK-7	MOK	ENSG00000080823	7	Kinase	2427	2862	0.243654	2610	-0.126319
OSTM1-2	OSTM1	ENSG00000081087	7	Cell Surface Receptor	678	1496	1.09626	1073	-0.456983
OSTM1-4	OSTM1	ENSG00000081087	7	Cell Surface Receptor	219	365	0.634007	401	0.123833
OSTM1-3	OSTM1	ENSG00000081087	7	Cell Surface Receptor	237	252	0.0821213	130	-0.742931
OSTM1-6	OSTM1	ENSG00000081087	7	Cell Surface Receptor	11	15	0.0935092	59	0.746817
OSTM1-1	OSTM1	ENSG00000081087	7	Cell Surface Receptor	846	840	0.000170827	967	0.196538
OSTM1-7	OSTM1	ENSG00000081087	7	Cell Surface Receptor	56	33	-0.34737	109	0.939568
OSTM1-5	OSTM1	ENSG00000081087	7	Cell Surface Receptor	253	111	-0.903537	172	0.46649
STK17B-6	STK17B	ENSG00000081320	7	Kinase	479	424	-0.148922	339	-0.281235
STK17B-5	STK17B	ENSG00000081320	7	Kinase	0	137	1.90304	87	-0.445684
STK17B-7	STK17B	ENSG00000081320	7	Kinase	227	142	-0.520222	175	0.232027
STK17B-4	STK17B	ENSG00000081320	7	Kinase	626	403	-0.567838	367	-0.115603
STK17B-3	STK17B	ENSG00000081320	7	Kinase	1190	889	-0.391117	899	0.0193917
STK17B-2	STK17B	ENSG00000081320	7	Kinase	1047	827	-0.312943	677	-0.266529
STK17B-1	STK17B	ENSG00000081320	7	Kinase	588	1270	1.05854	1138	-0.147828
CDC14B-2	CDC14B	ENSG00000081377	7	Kinase	1401	2027	0.527542	2108	0.0594292
CDC14B-3	CDC14B	ENSG00000081377	7	Kinase	91	20	-1.00353	50	0.515812
CDC14B-6	CDC14B	ENSG00000081377	7	Kinase	818	580	-0.452498	510	-0.16593
CDC14B-1	CDC14B	ENSG00000081377	7	Kinase	163	84	-0.660631	74	-0.109174
CDC14B-7	CDC14B	ENSG00000081377	7	Kinase	32	82	0.690911	124	0.401244
CDC14B-5	CDC14B	ENSG00000081377	7	Kinase	1097	1673	0.59705	1383	-0.26167
CDC14B-4	CDC14B	ENSG00000081377	7	Kinase	1223	941	-0.351238	1124	0.248596
JMJD4-4	JMJD4	ENSG00000081692	7	Epigenetics	579	287	-0.890695	299	0.0541739
JMJD4-2	JMJD4	ENSG00000081692	7	Epigenetics	718	504	-0.461454	630	0.299597
JMJD4-1	JMJD4	ENSG00000081692	7	Epigenetics	1029	824	-0.294026	804	-0.0293057
JMJD4-7	JMJD4	ENSG00000081692	7	Epigenetics	161	118	-0.320815	70	-0.48238
JMJD4-3	JMJD4	ENSG00000081692	7	Epigenetics	145	202	0.377712	413	0.881066
JMJD4-5	JMJD4	ENSG00000081692	7	Epigenetics	1504	1062	-0.472718	1446	0.432098
JMJD4-6	JMJD4	ENSG00000081692	7	Epigenetics	278	332	0.228728	267	-0.265318
SMARCD3-5	SMARCD3	ENSG00000082014	7	Epigenetics	411	497	0.256086	450	-0.12567
SMARCD3-7	SMARCD3	ENSG00000082014	7	Epigenetics	264	87	-1.18781	106	0.190125
SMARCD3-3	SMARCD3	ENSG00000082014	7	Epigenetics	402	231	-0.676463	255	0.121806
SMARCD3-6	SMARCD3	ENSG00000082014	7	Epigenetics	249	29	-1.91152	19	-0.193665
SMARCD3-1	SMARCD3	ENSG00000082014	7	Epigenetics	516	1018	0.925561	1032	0.0229255
SMARCD3-4	SMARCD3	ENSG00000082014	7	Epigenetics	660	604	-0.108817	513	-0.212148
SMARCD3-2	SMARCD3	ENSG00000082014	7	Epigenetics	154	179	0.17466	174	-0.0284574
STRADB-3	STRADB	ENSG00000082146	6	Kinase	1705	2217	0.379464	2106	-0.0681829
STRADB-2	STRADB	ENSG00000082146	6	Kinase	2219	3273	0.560648	3088	-0.0783662
STRADB-5	STRADB	ENSG00000082146	6	Kinase	894	369	-1.16194	455	0.273155
STRADB-4	STRADB	ENSG00000082146	6	Kinase	90	275	1.22172	284	0.04308
STRADB-6	STRADB	ENSG00000082146	6	Kinase	632	242	-1.21412	245	0.0183427
STRADB-1	STRADB	ENSG00000082146	6	Kinase	618	800	0.357279	767	-0.0530423
DLG3-6	DLG3	ENSG00000082458	7	Kinase	239	179	-0.327086	228	0.283129
DLG3-7	DLG3	ENSG00000082458	7	Kinase	231	248	0.0933267	270	0.106371
DLG3-5	DLG3	ENSG00000082458	7	Kinase	309	456	0.504143	536	0.215674
DLG3-2	DLG3	ENSG00000082458	7	Kinase	298	232	-0.294449	195	-0.199344
DLG3-3	DLG3	ENSG00000082458	7	Kinase	523	323	-0.609825	386	0.22891
DLG3-1	DLG3	ENSG00000082458	7	Kinase	4773	4998	0.0761217	4440	-0.164699
DLG3-4	DLG3	ENSG00000082458	7	Kinase	420	355	-0.205405	300	-0.206763
GSK3B-5	GSK3B	ENSG00000082701	7	Kinase	670	940	0.469153	702	-0.392575
GSK3B-3	GSK3B	ENSG00000082701	7	Kinase	4310	4750	0.149035	4313	-0.133419
GSK3B-7	GSK3B	ENSG00000082701	7	Kinase	820	537	-0.557808	886	0.677118
GSK3B-2	GSK3B	ENSG00000082701	7	Kinase	607	542	-0.140645	450	-0.239696
GSK3B-1	GSK3B	ENSG00000082701	7	Kinase	463	678	0.514407	532	-0.318878
GSK3B-6	GSK3B	ENSG00000082701	7	Kinase	8441	8343	-0.00636031	7963	-0.0625298
GSK3B-4	GSK3B	ENSG00000082701	7	Kinase	6388	7547	0.249185	6251	-0.265537
ITGB5-1	ITGB5	ENSG00000082781	7	Cell Surface Receptor	624	666	0.0968826	479	-0.432655
ITGB5-3	ITGB5	ENSG00000082781	7	Cell Surface Receptor	308	308	0.00898537	423	0.405614
ITGB5-4	ITGB5	ENSG00000082781	7	Cell Surface Receptor	116	102	-0.119818	113	0.103712
ITGB5-2	ITGB5	ENSG00000082781	7	Cell Surface Receptor	543	676	0.301503	663	-0.0220266
ITGB5-5	ITGB5	ENSG00000082781	7	Cell Surface Receptor	0	42	0.879706	52	0.150843
ITGB5-7	ITGB5	ENSG00000082781	7	Cell Surface Receptor	5030	4043	-0.301324	3984	-0.0166605
ITGB5-6	ITGB5	ENSG00000082781	7	Cell Surface Receptor	304	286	-0.0663193	316	0.127076
RNF13-2	RNF13	ENSG00000082996	6	Cell Surface Receptor	0	64	1.18903	36	-0.40419
RNF13-5	RNF13	ENSG00000082996	6	Cell Surface Receptor	568	560	-0.0091965	584	0.0596575
RNF13-3	RNF13	ENSG00000082996	6	Cell Surface Receptor	1271	1243	-0.0208557	1314	0.0812935
RNF13-6	RNF13	ENSG00000082996	6	Cell Surface Receptor	0	4	0.111031	0	-0.11071
RNF13-1	RNF13	ENSG00000082996	6	Cell Surface Receptor	681	613	-0.13113	747	0.269583
RNF13-4	RNF13	ENSG00000082996	6	Cell Surface Receptor	1271	757	-0.700937	905	0.247003
LYRM2-1	LYRM2	ENSG00000083099	4	uncharacterized	247	107	-0.911013	148	0.337692
LYRM2-2	LYRM2	ENSG00000083099	4	uncharacterized	0	0	0	0	0
LYRM2-3	LYRM2	ENSG00000083099	4	uncharacterized	347	193	-0.699054	240	0.258543
LYRM2-4	LYRM2	ENSG00000083099	4	uncharacterized	1880	2091	0.159862	1931	-0.107817
KAT6A-3	KAT6A	ENSG00000083168	7	Epigenetics	179	209	0.185766	118	-0.62099
KAT6A-4	KAT6A	ENSG00000083168	7	Epigenetics	105	641	2.16349	538	-0.228844
KAT6A-7	KAT6A	ENSG00000083168	7	Epigenetics	413	765	0.825105	680	-0.15483
KAT6A-2	KAT6A	ENSG00000083168	7	Epigenetics	3294	2570	-0.341716	2442	-0.0680055
KAT6A-1	KAT6A	ENSG00000083168	7	Epigenetics	92	91	-0.00343442	99	0.0824168
KAT6A-5	KAT6A	ENSG00000083168	7	Epigenetics	401	524	0.35721	708	0.405109
KAT6A-6	KAT6A	ENSG00000083168	7	Epigenetics	631	879	0.457703	904	0.0424169
ULK2-7	ULK2	ENSG00000083290	7	Kinase	578	289	-0.879865	296	0.033186
ULK2-6	ULK2	ENSG00000083290	7	Kinase	165	918	2.17868	983	0.097877
ULK2-4	ULK2	ENSG00000083290	7	Kinase	76	225	1.1323	150	-0.455882
ULK2-5	ULK2	ENSG00000083290	7	Kinase	2507	2884	0.208661	3017	0.0682254
ULK2-2	ULK2	ENSG00000083290	7	Kinase	688	828	0.260339	784	-0.0700809
ULK2-1	ULK2	ENSG00000083290	7	Kinase	418	659	0.608606	625	-0.0668645
ULK2-3	ULK2	ENSG00000083290	7	Kinase	169	326	0.787859	313	-0.0470008
ITGAE-7	ITGAE	ENSG00000083457	7	Cell Surface Receptor	292	200	-0.443151	303	0.501211
ITGAE-2	ITGAE	ENSG00000083457	7	Cell Surface Receptor	989	1295	0.382355	1254	-0.0404837
ITGAE-5	ITGAE	ENSG00000083457	7	Cell Surface Receptor	1480	1485	0.0148137	1386	-0.0919843
ITGAE-1	ITGAE	ENSG00000083457	7	Cell Surface Receptor	135	84	-0.457675	39	-0.587637
ITGAE-3	ITGAE	ENSG00000083457	7	Cell Surface Receptor	540	331	-0.621363	563	0.689866
ITGAE-6	ITGAE	ENSG00000083457	7	Cell Surface Receptor	877	859	-0.0184053	817	-0.0641472
ITGAE-4	ITGAE	ENSG00000083457	7	Cell Surface Receptor	496	429	-0.179386	324	-0.353101
TDRD3-1	TDRD3	ENSG00000083544	7	Epigenetics	1378	1135	-0.259027	1314	0.207113
TDRD3-6	TDRD3	ENSG00000083544	7	Epigenetics	1323	1219	-0.103572	1129	-0.101959
TDRD3-5	TDRD3	ENSG00000083544	7	Epigenetics	938	634	-0.520596	681	0.0998975
TDRD3-3	TDRD3	ENSG00000083544	7	Epigenetics	567	446	-0.305331	403	-0.126927
TDRD3-7	TDRD3	ENSG00000083544	7	Epigenetics	108	106	-0.0112441	163	0.452255
TDRD3-2	TDRD3	ENSG00000083544	7	Epigenetics	200	51	-1.29922	73	0.286493
TDRD3-4	TDRD3	ENSG00000083544	7	Epigenetics	367	582	0.60907	619	0.086078
PDS5B-2	PDS5B	ENSG00000083642	7	Epigenetics	465	402	-0.178818	333	-0.235119
PDS5B-3	PDS5B	ENSG00000083642	7	Epigenetics	36	27	-0.155113	8	-0.407285
PDS5B-7	PDS5B	ENSG00000083642	7	Epigenetics	231	220	-0.0490262	203	-0.0902866
PDS5B-4	PDS5B	ENSG00000083642	7	Epigenetics	65	31	-0.499743	69	0.556627
PDS5B-1	PDS5B	ENSG00000083642	7	Epigenetics	827	468	-0.749773	408	-0.173684
PDS5B-5	PDS5B	ENSG00000083642	7	Epigenetics	1998	1754	-0.172823	1737	-0.00944
PDS5B-6	PDS5B	ENSG00000083642	7	Epigenetics	825	1012	0.289279	783	-0.34626
FAT1-1	FAT1	ENSG00000083857	7	Cell Surface Receptor	1645	1966	0.26035	2089	0.0896732
FAT1-6	FAT1	ENSG00000083857	7	Cell Surface Receptor	1550	806	-0.892268	1037	0.348756
FAT1-4	FAT1	ENSG00000083857	7	Cell Surface Receptor	946	806	-0.208612	653	-0.28
FAT1-7	FAT1	ENSG00000083857	7	Cell Surface Receptor	1459	932	-0.609696	1362	0.528064
FAT1-2	FAT1	ENSG00000083857	7	Cell Surface Receptor	1618	1987	0.298462	1932	-0.0352555
FAT1-5	FAT1	ENSG00000083857	7	Cell Surface Receptor	700	992	0.484143	923	-0.094712
FAT1-3	FAT1	ENSG00000083857	7	Cell Surface Receptor	2136	2355	0.147953	2318	-0.018118
REST-1	REST	ENSG00000084093	7	Transcription Factor	142	100	-0.348423	102	0.0220008
REST-6	REST	ENSG00000084093	7	Transcription Factor	1954	2757	0.496334	2647	-0.0534108
REST-4	REST	ENSG00000084093	7	Transcription Factor	586	202	-1.32598	257	0.288293
REST-3	REST	ENSG00000084093	7	Transcription Factor	155	331	0.902061	303	-0.106353
REST-2	REST	ENSG00000084093	7	Transcription Factor	650	437	-0.513733	589	0.395788
REST-7	REST	ENSG00000084093	7	Transcription Factor	7047	7141	0.0293586	6925	-0.0396892
REST-5	REST	ENSG00000084093	7	Transcription Factor	457	554	0.261978	330	-0.664569
APLP2-4	APLP2	ENSG00000084234	7	Cell Surface Receptor	184	169	-0.0873675	226	0.337086
APLP2-6	APLP2	ENSG00000084234	7	Cell Surface Receptor	225	205	-0.100391	185	-0.114348
APLP2-3	APLP2	ENSG00000084234	7	Cell Surface Receptor	1824	2184	0.263678	2162	-0.0100349
APLP2-5	APLP2	ENSG00000084234	7	Cell Surface Receptor	710	628	-0.154955	529	-0.223702
APLP2-1	APLP2	ENSG00000084234	7	Cell Surface Receptor	1487	1423	-0.0512515	1333	-0.0867636
APLP2-2	APLP2	ENSG00000084234	7	Cell Surface Receptor	868	940	0.118813	971	0.0486031
APLP2-7	APLP2	ENSG00000084234	7	Cell Surface Receptor	1278	1030	-0.288169	767	-0.398484
KIAA1467-7	KIAA1467	ENSG00000084444	7	uncharacterized	148	43	-1.08239	71	0.38171
KIAA1467-3	KIAA1467	ENSG00000084444	7	uncharacterized	89	188	0.782559	177	-0.064842
KIAA1467-5	KIAA1467	ENSG00000084444	7	uncharacterized	285	139	-0.81689	122	-0.132787
KIAA1467-1	KIAA1467	ENSG00000084444	7	uncharacterized	0	0	0	0	0
KIAA1467-6	KIAA1467	ENSG00000084444	7	uncharacterized	416	148	-1.2255	161	0.0949855
KIAA1467-4	KIAA1467	ENSG00000084444	7	uncharacterized	509	1005	0.925834	568	-0.76743
KIAA1467-2	KIAA1467	ENSG00000084444	7	uncharacterized	280	312	0.142385	249	-0.272104
NCOA1-5	NCOA1	ENSG00000084676	7	Epigenetics	170	131	-0.273446	210	0.525662
NCOA1-2	NCOA1	ENSG00000084676	7	Epigenetics	2845	2242	-0.326688	2423	0.113901
NCOA1-6	NCOA1	ENSG00000084676	7	Epigenetics	381	371	-0.0246344	359	-0.0378954
NCOA1-3	NCOA1	ENSG00000084676	7	Epigenetics	255	306	0.231799	397	0.332127
NCOA1-1	NCOA1	ENSG00000084676	7	Epigenetics	432	480	0.146321	387	-0.274429
NCOA1-7	NCOA1	ENSG00000084676	7	Epigenetics	2135	2563	0.268283	2653	0.0531114
NCOA1-4	NCOA1	ENSG00000084676	7	Epigenetics	360	396	0.130591	333	-0.215846
CD59-3	CD59	ENSG00000085063	6	Cell Surface Receptor	815	489	-0.672572	424	-0.181461
CD59-1	CD59	ENSG00000085063	6	Cell Surface Receptor	237	66	-1.2983	143	0.736944
CD59-2	CD59	ENSG00000085063	6	Cell Surface Receptor	419	544	0.350207	284	-0.82664
CD59-6	CD59	ENSG00000085063	6	Cell Surface Receptor	13	85	1.10169	51	-0.415873
CD59-5	CD59	ENSG00000085063	6	Cell Surface Receptor	1726	1928	0.165565	2072	0.105613
CD59-4	CD59	ENSG00000085063	6	Cell Surface Receptor	1369	1460	0.0997538	1393	-0.061281
ATRX-2	ATRX	ENSG00000085224	7	Epigenetics	3154	3227	0.0427872	3324	0.0463582
ATRX-6	ATRX	ENSG00000085224	7	Epigenetics	23	164	1.55493	112	-0.398292
ATRX-4	ATRX	ENSG00000085224	7	Epigenetics	303	556	0.788614	310	-0.747339
ATRX-5	ATRX	ENSG00000085224	7	Epigenetics	1077	851	-0.312904	675	-0.309447
ATRX-3	ATRX	ENSG00000085224	7	Epigenetics	1314	1473	0.169137	1082	-0.423845
ATRX-7	ATRX	ENSG00000085224	7	Epigenetics	130	239	0.690612	233	-0.0266791
ATRX-1	ATRX	ENSG00000085224	7	Epigenetics	1496	953	-0.614109	1095	0.195149
AK6-2	AK6	ENSG00000085231	3	Kinase	134	54	-0.81552	37	-0.255244
AK6-1	AK6	ENSG00000085231	3	Kinase	1528	1274	-0.243077	1280	0.0106992
AK6-3	AK6	ENSG00000085231	3	Kinase	15	0	-0.376107	0	0
MECOM-3	MECOM	ENSG00000085276	7	Epigenetics	108	90	-0.167363	102	0.121433
MECOM-7	MECOM	ENSG00000085276	7	Epigenetics	498	317	-0.568903	339	0.0877382
MECOM-4	MECOM	ENSG00000085276	7	Epigenetics	1071	632	-0.706961	795	0.313201
MECOM-6	MECOM	ENSG00000085276	7	Epigenetics	517	356	-0.472344	317	-0.141895
MECOM-2	MECOM	ENSG00000085276	7	Epigenetics	184	191	0.0507348	197	0.0389165
MECOM-1	MECOM	ENSG00000085276	7	Epigenetics	248	183	-0.346292	238	0.309147
MECOM-5	MECOM	ENSG00000085276	7	Epigenetics	552	670	0.267812	792	0.229862
MAP3K4-4	MAP3K4	ENSG00000085511	7	Kinase	870	779	-0.140382	749	-0.0490986
MAP3K4-1	MAP3K4	ENSG00000085511	7	Kinase	127	124	-0.0171722	87	-0.34182
MAP3K4-7	MAP3K4	ENSG00000085511	7	Kinase	2366	2275	-0.0451574	2246	-0.0138614
MAP3K4-3	MAP3K4	ENSG00000085511	7	Kinase	1556	1119	-0.448074	1417	0.331748
MAP3K4-2	MAP3K4	ENSG00000085511	7	Kinase	310	235	-0.328041	327	0.40718
MAP3K4-6	MAP3K4	ENSG00000085511	7	Kinase	136	95	-0.351617	159	0.530292
MAP3K4-5	MAP3K4	ENSG00000085511	7	Kinase	99	38	-0.752803	52	0.214866
ORC1-1	ORC1	ENSG00000085840	7	Epigenetics	208	128	-0.527075	81	-0.439191
ORC1-3	ORC1	ENSG00000085840	7	Epigenetics	0	0	0	0	0
ORC1-6	ORC1	ENSG00000085840	7	Epigenetics	279	142	-0.768125	115	-0.215432
ORC1-5	ORC1	ENSG00000085840	7	Epigenetics	542	238	-1.02996	299	0.280744
ORC1-7	ORC1	ENSG00000085840	7	Epigenetics	175	269	0.511752	181	-0.462005
ORC1-4	ORC1	ENSG00000085840	7	Epigenetics	0	0	0	11	0.286881
ORC1-2	ORC1	ENSG00000085840	7	Epigenetics	116	17	-1.30166	34	0.327328
MAST2-6	MAST2	ENSG00000086015	7	Kinase	72	418	1.94579	487	0.202289
MAST2-4	MAST2	ENSG00000086015	7	Kinase	280	406	0.475429	378	-0.0875594
MAST2-7	MAST2	ENSG00000086015	7	Kinase	735	1041	0.484668	782	-0.386855
MAST2-1	MAST2	ENSG00000086015	7	Kinase	74	251	1.28565	118	-0.837684
MAST2-2	MAST2	ENSG00000086015	7	Kinase	286	122	-0.957163	132	0.084607
MAST2-5	MAST2	ENSG00000086015	7	Kinase	0	9	0.238787	17	0.184107
MAST2-3	MAST2	ENSG00000086015	7	Kinase	191	178	-0.0717241	144	-0.22959
CHMP5-7	CHMP5	ENSG00000086065	7	Epigenetics	239	224	-0.0682575	251	0.139135
CHMP5-6	CHMP5	ENSG00000086065	7	Epigenetics	9	123	1.55357	90	-0.302261
CHMP5-4	CHMP5	ENSG00000086065	7	Epigenetics	3104	2109	-0.536536	1764	-0.246949
CHMP5-5	CHMP5	ENSG00000086065	7	Epigenetics	1349	1090	-0.285288	1437	0.38752
CHMP5-1	CHMP5	ENSG00000086065	7	Epigenetics	44	73	0.392807	92	0.209807
CHMP5-2	CHMP5	ENSG00000086065	7	Epigenetics	0	273	2.69153	210	-0.309355
CHMP5-3	CHMP5	ENSG00000086065	7	Epigenetics	60	53	-0.0891689	69	0.210549
EIF2AK1-6	EIF2AK1	ENSG00000086232	7	Kinase	374	270	-0.396779	405	0.511456
EIF2AK1-2	EIF2AK1	ENSG00000086232	7	Kinase	7	100	1.39721	70	-0.319036
EIF2AK1-7	EIF2AK1	ENSG00000086232	7	Kinase	1081	685	-0.611797	584	-0.209217
EIF2AK1-4	EIF2AK1	ENSG00000086232	7	Kinase	1191	1693	0.500096	1813	0.100271
EIF2AK1-1	EIF2AK1	ENSG00000086232	7	Kinase	1792	2391	0.416364	2284	-0.0604166
EIF2AK1-5	EIF2AK1	ENSG00000086232	7	Kinase	832	838	0.019636	934	0.152194
EIF2AK1-3	EIF2AK1	ENSG00000086232	7	Kinase	1751	1788	0.0394968	1814	0.024487
ITPKC-2	ITPKC	ENSG00000086544	7	Kinase	172	62	-0.978972	82	0.23944
ITPKC-7	ITPKC	ENSG00000086544	7	Kinase	1560	1528	-0.0188398	1562	0.034957
ITPKC-5	ITPKC	ENSG00000086544	7	Kinase	910	921	0.0263401	963	0.0652073
ITPKC-4	ITPKC	ENSG00000086544	7	Kinase	260	352	0.383686	556	0.595922
ITPKC-3	ITPKC	ENSG00000086544	7	Kinase	999	1413	0.489865	1402	-0.00669669
ITPKC-1	ITPKC	ENSG00000086544	7	Kinase	272	151	-0.671043	164	0.0936746
ITPKC-6	ITPKC	ENSG00000086544	7	Kinase	228	162	-0.382456	61	-0.930189
ACHE-2	ACHE	ENSG00000087085	7	Cell Surface Receptor	140	153	0.103172	26	-1.41414
ACHE-1	ACHE	ENSG00000087085	7	Cell Surface Receptor	1148	434	-1.29754	620	0.473045
ACHE-3	ACHE	ENSG00000087085	7	Cell Surface Receptor	150	341	0.974999	394	0.187176
ACHE-7	ACHE	ENSG00000087085	7	Cell Surface Receptor	80	208	0.995281	187	-0.118986
ACHE-5	ACHE	ENSG00000087085	7	Cell Surface Receptor	916	386	-1.13779	404	0.0622059
ACHE-6	ACHE	ENSG00000087085	7	Cell Surface Receptor	2631	3212	0.293239	3176	-0.0117368
ACHE-4	ACHE	ENSG00000087085	7	Cell Surface Receptor	1120	991	-0.158537	939	-0.0697962
NLK-7	NLK	ENSG00000087095	7	Kinase	67	168	0.903794	181	0.0869083
NLK-6	NLK	ENSG00000087095	7	Kinase	66	20	-0.722762	30	0.193884
NLK-1	NLK	ENSG00000087095	7	Kinase	501	356	-0.431075	527	0.510897
NLK-5	NLK	ENSG00000087095	7	Kinase	193	37	-1.47358	85	0.635716
NLK-2	NLK	ENSG00000087095	7	Kinase	262	291	0.136995	289	-0.0047835
NLK-3	NLK	ENSG00000087095	7	Kinase	776	922	0.244629	910	-0.0138053
NLK-4	NLK	ENSG00000087095	7	Kinase	498	393	-0.297376	327	-0.228893
DNMT3B-2	DNMT3B	ENSG00000088305	7	Epigenetics	2070	2194	0.0922104	2543	0.212793
DNMT3B-4	DNMT3B	ENSG00000088305	7	Epigenetics	40	163	1.24749	277	0.621757
DNMT3B-1	DNMT3B	ENSG00000088305	7	Epigenetics	302	296	-0.015843	313	0.0729097
DNMT3B-5	DNMT3B	ENSG00000088305	7	Epigenetics	260	173	-0.466466	329	0.76852
DNMT3B-7	DNMT3B	ENSG00000088305	7	Epigenetics	1152	1346	0.225875	1371	0.0297921
DNMT3B-6	DNMT3B	ENSG00000088305	7	Epigenetics	54	43	-0.155865	105	0.738971
DNMT3B-3	DNMT3B	ENSG00000088305	7	Epigenetics	1109	1176	0.0910754	1168	-0.00528193
C3orf18-3	C3orf18	ENSG00000088543	7	uncharacterized	8320	7892	-0.0653386	7114	-0.144424
C3orf18-6	C3orf18	ENSG00000088543	7	uncharacterized	15	68	0.86268	69	0.0146742
C3orf18-2	C3orf18	ENSG00000088543	7	uncharacterized	340	138	-1.04364	189	0.349463
C3orf18-7	C3orf18	ENSG00000088543	7	uncharacterized	822	982	0.252891	1044	0.0882994
C3orf18-1	C3orf18	ENSG00000088543	7	uncharacterized	0	26	0.604071	68	0.636199
C3orf18-4	C3orf18	ENSG00000088543	7	uncharacterized	183	85	-0.77917	118	0.318233
C3orf18-5	C3orf18	ENSG00000088543	7	uncharacterized	381	211	-0.714405	259	0.247065
ATRN-2	ATRN	ENSG00000088812	7	Cell Surface Receptor	230	207	-0.115081	284	0.381575
ATRN-3	ATRN	ENSG00000088812	7	Cell Surface Receptor	1740	1765	0.0301664	1795	0.0278717
ATRN-7	ATRN	ENSG00000088812	7	Cell Surface Receptor	319	209	-0.50164	375	0.718012
ATRN-1	ATRN	ENSG00000088812	7	Cell Surface Receptor	2150	1477	-0.516592	1325	-0.147071
ATRN-5	ATRN	ENSG00000088812	7	Cell Surface Receptor	1877	1112	-0.719569	1112	0.00415315
ATRN-6	ATRN	ENSG00000088812	7	Cell Surface Receptor	639	205	-1.42432	238	0.17906
ATRN-4	ATRN	ENSG00000088812	7	Cell Surface Receptor	1120	1175	0.0762744	1343	0.189576
MAPKAPK5-1	MAPKAPK5	ENSG00000089022	7	Kinase	1277	1514	0.247126	1390	-0.11497
MAPKAPK5-5	MAPKAPK5	ENSG00000089022	7	Kinase	728	328	-1.03161	482	0.496805
MAPKAPK5-4	MAPKAPK5	ENSG00000089022	7	Kinase	189	125	-0.441399	70	-0.541222
MAPKAPK5-7	MAPKAPK5	ENSG00000089022	7	Kinase	291	323	0.138316	250	-0.310456
MAPKAPK5-3	MAPKAPK5	ENSG00000089022	7	Kinase	164	85	-0.65665	177	0.752464
MAPKAPK5-2	MAPKAPK5	ENSG00000089022	7	Kinase	898	644	-0.440055	717	0.148318
MAPKAPK5-6	MAPKAPK5	ENSG00000089022	7	Kinase	281	132	-0.854027	86	-0.417185
SLC23A2-5	SLC23A2	ENSG00000089057	7	Cell Surface Receptor	312	621	0.899325	321	-0.850877
SLC23A2-4	SLC23A2	ENSG00000089057	7	Cell Surface Receptor	4739	3868	-0.279267	3737	-0.0447773
SLC23A2-7	SLC23A2	ENSG00000089057	7	Cell Surface Receptor	1049	1418	0.427633	1466	0.0506099
SLC23A2-1	SLC23A2	ENSG00000089057	7	Cell Surface Receptor	978	1159	0.243913	920	-0.313597
SLC23A2-2	SLC23A2	ENSG00000089057	7	Cell Surface Receptor	521	445	-0.196531	505	0.16896
SLC23A2-3	SLC23A2	ENSG00000089057	7	Cell Surface Receptor	2812	2382	-0.224614	2425	0.0295361
SLC23A2-6	SLC23A2	ENSG00000089057	7	Cell Surface Receptor	348	662	0.848241	532	-0.286823
SLC8B1-3	SLC8B1	ENSG00000089060	7	Cell Surface Receptor	301	315	0.0653816	262	-0.222606
SLC8B1-4	SLC8B1	ENSG00000089060	7	Cell Surface Receptor	41	478	2.5413	323	-0.497434
SLC8B1-7	SLC8B1	ENSG00000089060	7	Cell Surface Receptor	68	114	0.480921	79	-0.343309
SLC8B1-6	SLC8B1	ENSG00000089060	7	Cell Surface Receptor	1813	1603	-0.162373	1356	-0.229281
SLC8B1-2	SLC8B1	ENSG00000089060	7	Cell Surface Receptor	497	281	-0.715219	210	-0.344636
SLC8B1-5	SLC8B1	ENSG00000089060	7	Cell Surface Receptor	666	648	-0.0270154	472	-0.415148
SLC8B1-1	SLC8B1	ENSG00000089060	7	Cell Surface Receptor	683	1136	0.703953	972	-0.210552
KDM2B-3	KDM2B	ENSG00000089094	7	Epigenetics	2937	2955	0.0189415	2748	-0.0987012
KDM2B-7	KDM2B	ENSG00000089094	7	Epigenetics	198	45	-1.376	50	0.0760548
KDM2B-4	KDM2B	ENSG00000089094	7	Epigenetics	188	396	0.91433	461	0.200133
KDM2B-5	KDM2B	ENSG00000089094	7	Epigenetics	120	273	0.933368	403	0.491644
KDM2B-2	KDM2B	ENSG00000089094	7	Epigenetics	812	1117	0.446886	1065	-0.0616069
KDM2B-6	KDM2B	ENSG00000089094	7	Epigenetics	679	333	-0.918844	376	0.157282
KDM2B-1	KDM2B	ENSG00000089094	7	Epigenetics	937	522	-0.777117	527	0.0165164
LHX5-3	LHX5	ENSG00000089116	7	Non-essential Gene	0	0	0	0	0
LHX5-5	LHX5	ENSG00000089116	7	Non-essential Gene	0	0	0	9	0.238787
LHX5-6	LHX5	ENSG00000089116	7	Non-essential Gene	527	338	-0.562974	344	0.0259191
LHX5-4	LHX5	ENSG00000089116	7	Non-essential Gene	398	823	0.971762	1038	0.321716
LHX5-7	LHX5	ENSG00000089116	7	Non-essential Gene	189	100	-0.663791	206	0.774073
LHX5-1	LHX5	ENSG00000089116	7	Non-essential Gene	2037	2405	0.244491	2304	-0.0563571
LHX5-2	LHX5	ENSG00000089116	7	Non-essential Gene	0	8	0.214125	19	0.251141
RCOR1-7	RCOR1	ENSG00000089902	7	Epigenetics	486	1229	1.26418	931	-0.378521
RCOR1-4	RCOR1	ENSG00000089902	7	Epigenetics	64	89	0.291908	163	0.618546
RCOR1-5	RCOR1	ENSG00000089902	7	Epigenetics	64	106	0.458369	63	-0.462276
RCOR1-3	RCOR1	ENSG00000089902	7	Epigenetics	8554	9525	0.164653	8015	-0.24328
RCOR1-1	RCOR1	ENSG00000089902	7	Epigenetics	603	1126	0.85838	1166	0.0524105
RCOR1-2	RCOR1	ENSG00000089902	7	Epigenetics	360	149	-1.03368	136	-0.0942174
RCOR1-6	RCOR1	ENSG00000089902	7	Epigenetics	3465	2951	-0.217781	3057	0.0543467
SLC9A1-4	SLC9A1	ENSG00000090020	7	Cell Surface Receptor	1406	957	-0.521857	708	-0.40567
SLC9A1-2	SLC9A1	ENSG00000090020	7	Cell Surface Receptor	411	396	-0.0384107	604	0.5561
SLC9A1-1	SLC9A1	ENSG00000090020	7	Cell Surface Receptor	187	113	-0.531777	64	-0.512831
SLC9A1-7	SLC9A1	ENSG00000090020	7	Cell Surface Receptor	727	910	0.314894	810	-0.154584
SLC9A1-3	SLC9A1	ENSG00000090020	7	Cell Surface Receptor	1188	1148	-0.0373576	1099	-0.0560903
SLC9A1-5	SLC9A1	ENSG00000090020	7	Cell Surface Receptor	994	907	-0.115584	1003	0.142028
SLC9A1-6	SLC9A1	ENSG00000090020	7	Cell Surface Receptor	1144	1499	0.385545	1402	-0.0890958
ICAM1-1	ICAM1	ENSG00000090339	7	Cell Surface Receptor	290	82	-1.35609	145	0.565631
ICAM1-7	ICAM1	ENSG00000090339	7	Cell Surface Receptor	215	53	-1.35488	76	0.293011
ICAM1-5	ICAM1	ENSG00000090339	7	Cell Surface Receptor	522	570	0.125786	480	-0.222286
ICAM1-3	ICAM1	ENSG00000090339	7	Cell Surface Receptor	451	413	-0.104395	324	-0.304103
ICAM1-6	ICAM1	ENSG00000090339	7	Cell Surface Receptor	813	527	-0.570947	392	-0.380561
ICAM1-4	ICAM1	ENSG00000090339	7	Cell Surface Receptor	460	318	-0.46137	315	-0.00805959
ICAM1-2	ICAM1	ENSG00000090339	7	Cell Surface Receptor	204	84	-0.914209	109	0.249513
GNPTG-7	GNPTG	ENSG00000090581	7	Cell Surface Receptor	155	25	-1.44277	42	0.296189
GNPTG-6	GNPTG	ENSG00000090581	7	Cell Surface Receptor	305	274	-0.122852	265	-0.0369724
GNPTG-1	GNPTG	ENSG00000090581	7	Cell Surface Receptor	20	0	-0.482449	0	0
GNPTG-2	GNPTG	ENSG00000090581	7	Cell Surface Receptor	353	167	-0.883936	80	-0.735844
GNPTG-5	GNPTG	ENSG00000090581	7	Cell Surface Receptor	644	606	-0.0715459	495	-0.263431
GNPTG-3	GNPTG	ENSG00000090581	7	Cell Surface Receptor	0	66	1.21412	32	-0.497961
GNPTG-4	GNPTG	ENSG00000090581	7	Cell Surface Receptor	43	48	0.080373	82	0.431808
MCOLN1-1	MCOLN1	ENSG00000090674	7	Cell Surface Receptor	928	1047	0.17557	1173	0.161003
MCOLN1-2	MCOLN1	ENSG00000090674	7	Cell Surface Receptor	176	327	0.746373	283	-0.175279
MCOLN1-5	MCOLN1	ENSG00000090674	7	Cell Surface Receptor	993	1224	0.298573	1259	0.0432694
MCOLN1-3	MCOLN1	ENSG00000090674	7	Cell Surface Receptor	0	53	1.04264	20	-0.554986
MCOLN1-4	MCOLN1	ENSG00000090674	7	Cell Surface Receptor	467	503	0.106551	532	0.0776869
MCOLN1-6	MCOLN1	ENSG00000090674	7	Cell Surface Receptor	971	704	-0.427411	745	0.0804423
MCOLN1-7	MCOLN1	ENSG00000090674	7	Cell Surface Receptor	357	257	-0.397629	282	0.116577
EFNB1-1	EFNB1	ENSG00000090776	7	Cell Surface Receptor	174	330	0.770611	367	0.137816
EFNB1-5	EFNB1	ENSG00000090776	7	Cell Surface Receptor	5778	5745	0.00216714	5685	-0.0107125
EFNB1-3	EFNB1	ENSG00000090776	7	Cell Surface Receptor	1311	1111	-0.219235	962	-0.194006
EFNB1-4	EFNB1	ENSG00000090776	7	Cell Surface Receptor	568	467	-0.247841	542	0.199353
EFNB1-2	EFNB1	ENSG00000090776	7	Cell Surface Receptor	5030	5360	0.101146	5619	0.0717657
EFNB1-7	EFNB1	ENSG00000090776	7	Cell Surface Receptor	180	40	-1.34547	58	0.264962
EFNB1-6	EFNB1	ENSG00000090776	7	Cell Surface Receptor	500	741	0.533742	659	-0.153827
GLG1-4	GLG1	ENSG00000090863	7	Cell Surface Receptor	324	645	0.903023	474	-0.403419
GLG1-1	GLG1	ENSG00000090863	7	Cell Surface Receptor	1667	2399	0.522447	2137	-0.158988
GLG1-2	GLG1	ENSG00000090863	7	Cell Surface Receptor	637	584	-0.106141	636	0.117723
GLG1-6	GLG1	ENSG00000090863	7	Cell Surface Receptor	1011	524	-0.876347	406	-0.328055
GLG1-3	GLG1	ENSG00000090863	7	Cell Surface Receptor	173	399	1.01777	382	-0.0518279
GLG1-5	GLG1	ENSG00000090863	7	Cell Surface Receptor	904	621	-0.497777	446	-0.431956
GLG1-7	GLG1	ENSG00000090863	7	Cell Surface Receptor	565	744	0.37815	1005	0.414099
LAMB1-3	LAMB1	ENSG00000091136	7	Cell Surface Receptor	133	197	0.440254	161	-0.223808
LAMB1-1	LAMB1	ENSG00000091136	7	Cell Surface Receptor	4412	5327	0.279443	5151	-0.0437127
LAMB1-7	LAMB1	ENSG00000091136	7	Cell Surface Receptor	1294	1260	-0.0269071	1288	0.0346856
LAMB1-5	LAMB1	ENSG00000091136	7	Cell Surface Receptor	96	255	1.0697	323	0.293994
LAMB1-4	LAMB1	ENSG00000091136	7	Cell Surface Receptor	3916	3387	-0.196218	3466	0.0370622
LAMB1-6	LAMB1	ENSG00000091136	7	Cell Surface Receptor	1646	1810	0.143307	1851	0.0356792
LAMB1-2	LAMB1	ENSG00000091136	7	Cell Surface Receptor	2319	2180	-0.0770065	1994	-0.121406
ITGA6-6	ITGA6	ENSG00000091409	7	Cell Surface Receptor	714	614	-0.192626	799	0.358594
ITGA6-7	ITGA6	ENSG00000091409	7	Cell Surface Receptor	174	538	1.40043	771	0.485537
ITGA6-4	ITGA6	ENSG00000091409	7	Cell Surface Receptor	687	1099	0.65038	981	-0.152183
ITGA6-5	ITGA6	ENSG00000091409	7	Cell Surface Receptor	630	765	0.270944	886	0.203782
ITGA6-2	ITGA6	ENSG00000091409	7	Cell Surface Receptor	794	738	-0.0892192	766	0.0544379
ITGA6-1	ITGA6	ENSG00000091409	7	Cell Surface Receptor	421	397	-0.0661158	344	-0.178225
ITGA6-3	ITGA6	ENSG00000091409	7	Cell Surface Receptor	1180	1227	0.0641233	998	-0.28095
AC013461.1-6	AC013461.1	ENSG00000091436	7	Kinase	1354	1228	-0.125579	1373	0.159218
AC013461.1-4	AC013461.1	ENSG00000091436	7	Kinase	404	195	-0.880616	222	0.154278
AC013461.1-7	AC013461.1	ENSG00000091436	7	Kinase	366	460	0.303103	553	0.245575
AC013461.1-3	AC013461.1	ENSG00000091436	7	Kinase	1078	1793	0.718274	1570	-0.18184
AC013461.1-5	AC013461.1	ENSG00000091436	7	Kinase	328	144	-0.953267	87	-0.49866
AC013461.1-2	AC013461.1	ENSG00000091436	7	Kinase	265	203	-0.307429	167	-0.217961
AC013461.1-1	AC013461.1	ENSG00000091436	7	Kinase	2579	2593	0.0179122	2630	0.0243145
ESR1-3	ESR1	ENSG00000091831	7	Transcription Factor	612	547	-0.139443	588	0.0998017
ESR1-6	ESR1	ENSG00000091831	7	Transcription Factor	182	87	-0.751758	69	-0.20046
ESR1-5	ESR1	ENSG00000091831	7	Transcription Factor	553	478	-0.18204	624	0.356139
ESR1-4	ESR1	ENSG00000091831	7	Transcription Factor	249	270	0.106623	254	-0.0703394
ESR1-2	ESR1	ENSG00000091831	7	Transcription Factor	204	263	0.309721	386	0.481811
ESR1-1	ESR1	ENSG00000091831	7	Transcription Factor	169	316	0.74897	407	0.324097
ESR1-7	ESR1	ENSG00000091831	7	Transcription Factor	555	710	0.338647	911	0.342591
CCDC80-3	CCDC80	ENSG00000091986	7	Cell Surface Receptor	320	324	0.0245458	401	0.273848
CCDC80-2	CCDC80	ENSG00000091986	7	Cell Surface Receptor	132	46	-0.915261	60	0.198475
CCDC80-7	CCDC80	ENSG00000091986	7	Cell Surface Receptor	2650	2452	-0.0996225	2561	0.065774
CCDC80-6	CCDC80	ENSG00000091986	7	Cell Surface Receptor	279	223	-0.26033	238	0.0807122
CCDC80-1	CCDC80	ENSG00000091986	7	Cell Surface Receptor	257	221	-0.171203	388	0.696176
CCDC80-5	CCDC80	ENSG00000091986	7	Cell Surface Receptor	2321	2677	0.212047	2811	0.0734653
CCDC80-4	CCDC80	ENSG00000091986	7	Cell Surface Receptor	452	1062	1.1568	895	-0.230626
G2E3-7	G2E3	ENSG00000092140	7	Epigenetics	2601	3325	0.358602	3173	-0.0622075
G2E3-2	G2E3	ENSG00000092140	7	Epigenetics	422	375	-0.141985	429	0.176392
G2E3-5	G2E3	ENSG00000092140	7	Epigenetics	164	89	-0.614525	163	0.618546
G2E3-3	G2E3	ENSG00000092140	7	Epigenetics	336	141	-1.00594	154	0.0981993
G2E3-6	G2E3	ENSG00000092140	7	Epigenetics	553	632	0.187194	884	0.457672
G2E3-4	G2E3	ENSG00000092140	7	Epigenetics	1118	1782	0.65938	1805	0.0222212
G2E3-1	G2E3	ENSG00000092140	7	Epigenetics	69	58	-0.133881	29	-0.448778
TRPM7-1	TRPM7	ENSG00000092439	7	Kinase	139	110	-0.232637	99	-0.0997771
TRPM7-4	TRPM7	ENSG00000092439	7	Kinase	0	46	0.941106	43	-0.0437257
TRPM7-6	TRPM7	ENSG00000092439	7	Kinase	13	271	2.3513	284	0.0609381
TRPM7-3	TRPM7	ENSG00000092439	7	Kinase	1188	707	-0.69962	821	0.206433
TRPM7-2	TRPM7	ENSG00000092439	7	Kinase	43	362	2.15216	473	0.347979
TRPM7-7	TRPM7	ENSG00000092439	7	Kinase	194	118	-0.530118	282	0.985769
TRPM7-5	TRPM7	ENSG00000092439	7	Kinase	185	177	-0.0417487	198	0.131031
TYRO3-3	TYRO3	ENSG00000092445	7	Cell Surface Receptor	406	394	-0.0291743	343	-0.17218
TYRO3-4	TYRO3	ENSG00000092445	7	Cell Surface Receptor	1465	1137	-0.341895	1182	0.0578394
TYRO3-5	TYRO3	ENSG00000092445	7	Cell Surface Receptor	677	562	-0.238695	307	-0.773622
TYRO3-1	TYRO3	ENSG00000092445	7	Cell Surface Receptor	1460	968	-0.558709	877	-0.13097
TYRO3-7	TYRO3	ENSG00000092445	7	Cell Surface Receptor	124	159	0.271855	123	-0.26943
TYRO3-2	TYRO3	ENSG00000092445	7	Cell Surface Receptor	147	225	0.489026	297	0.339054
TYRO3-6	TYRO3	ENSG00000092445	7	Cell Surface Receptor	2284	1898	-0.250586	2002	0.0792657
XYLB-7	XYLB	ENSG00000093217	7	Kinase	39	23	-0.281339	106	1.09694
XYLB-2	XYLB	ENSG00000093217	7	Kinase	671	736	0.134252	971	0.381445
XYLB-1	XYLB	ENSG00000093217	7	Kinase	135	574	1.76164	470	-0.259042
XYLB-4	XYLB	ENSG00000093217	7	Kinase	109	45	-0.735872	23	-0.377977
XYLB-6	XYLB	ENSG00000093217	7	Kinase	535	1035	0.90074	1116	0.108013
XYLB-5	XYLB	ENSG00000093217	7	Kinase	908	635	-0.47402	658	0.0516683
XYLB-3	XYLB	ENSG00000093217	7	Kinase	178	250	0.40408	391	0.559432
HDAC6-6	HDAC6	ENSG00000094631	7	Epigenetics	2467	2878	0.228451	2818	-0.0256046
HDAC6-1	HDAC6	ENSG00000094631	7	Epigenetics	1034	761	-0.408625	689	-0.130055
HDAC6-5	HDAC6	ENSG00000094631	7	Epigenetics	28	56	0.446261	89	0.393312
HDAC6-3	HDAC6	ENSG00000094631	7	Epigenetics	1202	1796	0.570199	1805	0.0112391
HDAC6-2	HDAC6	ENSG00000094631	7	Epigenetics	3197	3252	0.0345206	3782	0.219032
HDAC6-4	HDAC6	ENSG00000094631	7	Epigenetics	138	195	0.389712	101	-0.69478
HDAC6-7	HDAC6	ENSG00000094631	7	Epigenetics	8	159	1.85081	291	0.709569
CBX5-4	CBX5	ENSG00000094916	6	Epigenetics	937	983	0.0756364	849	-0.196317
CBX5-1	CBX5	ENSG00000094916	6	Epigenetics	1571	2025	0.366353	1604	-0.322917
CBX5-5	CBX5	ENSG00000094916	6	Epigenetics	917	1412	0.606263	948	-0.54664
CBX5-2	CBX5	ENSG00000094916	6	Epigenetics	1010	869	-0.195973	951	0.127409
CBX5-3	CBX5	ENSG00000094916	6	Epigenetics	4277	5590	0.392656	5303	-0.0710459
CBX5-6	CBX5	ENSG00000094916	6	Epigenetics	819	837	0.039424	909	0.116692
SUCO-6	SUCO	ENSG00000094975	7	Cell Surface Receptor	152	139	-0.0881133	181	0.292697
SUCO-2	SUCO	ENSG00000094975	7	Cell Surface Receptor	789	652	-0.247375	649	-0.00214796
SUCO-5	SUCO	ENSG00000094975	7	Cell Surface Receptor	872	871	0.00831513	586	-0.53007
SUCO-4	SUCO	ENSG00000094975	7	Cell Surface Receptor	221	274	0.266217	337	0.260009
SUCO-7	SUCO	ENSG00000094975	7	Cell Surface Receptor	3385	3042	-0.141473	2880	-0.0733698
SUCO-1	SUCO	ENSG00000094975	7	Cell Surface Receptor	334	222	-0.488415	124	-0.640978
SUCO-3	SUCO	ENSG00000094975	7	Cell Surface Receptor	901	1245	0.455333	1027	-0.261761
MAP3K1-6	MAP3K1	ENSG00000095015	7	Kinase	705	542	-0.341124	659	0.264162
MAP3K1-2	MAP3K1	ENSG00000095015	7	Kinase	252	370	0.484555	335	-0.121708
MAP3K1-1	MAP3K1	ENSG00000095015	7	Kinase	1238	1280	0.0563359	1269	-0.00780491
MAP3K1-5	MAP3K1	ENSG00000095015	7	Kinase	1053	858	-0.270695	637	-0.398281
MAP3K1-7	MAP3K1	ENSG00000095015	7	Kinase	253	220	-0.157639	400	0.740501
MAP3K1-3	MAP3K1	ENSG00000095015	7	Kinase	230	266	0.183076	296	0.1345
MAP3K1-4	MAP3K1	ENSG00000095015	7	Kinase	43	21	-0.38459	25	0.0803539
SEMA4G-6	SEMA4G	ENSG00000095539	7	Cell Surface Receptor	1131	1203	0.0953829	1136	-0.0751157
SEMA4G-1	SEMA4G	ENSG00000095539	7	Cell Surface Receptor	1596	682	-1.15892	781	0.187048
SEMA4G-2	SEMA4G	ENSG00000095539	7	Cell Surface Receptor	5344	5068	-0.0654233	5468	0.112863
SEMA4G-4	SEMA4G	ENSG00000095539	7	Cell Surface Receptor	318	230	-0.385254	279	0.236225
SEMA4G-5	SEMA4G	ENSG00000095539	7	Cell Surface Receptor	43	130	0.957516	107	-0.194099
SEMA4G-3	SEMA4G	ENSG00000095539	7	Cell Surface Receptor	394	235	-0.630329	532	1.03364
SEMA4G-7	SEMA4G	ENSG00000095539	7	Cell Surface Receptor	1164	815	-0.478979	748	-0.112222
BTAF1-1	BTAF1	ENSG00000095564	7	Epigenetics	305	78	-1.4627	258	1.26943
BTAF1-4	BTAF1	ENSG00000095564	7	Epigenetics	378	294	-0.305978	297	0.0162356
BTAF1-3	BTAF1	ENSG00000095564	7	Epigenetics	733	228	-1.48415	420	0.761134
BTAF1-7	BTAF1	ENSG00000095564	7	Epigenetics	250	201	-0.248573	254	0.279859
BTAF1-5	BTAF1	ENSG00000095564	7	Epigenetics	230	306	0.355028	373	0.25251
BTAF1-6	BTAF1	ENSG00000095564	7	Epigenetics	270	209	-0.296308	194	-0.0825697
BTAF1-2	BTAF1	ENSG00000095564	7	Epigenetics	196	262	0.351207	220	-0.204943
SRPK1-1	SRPK1	ENSG00000096063	7	Kinase	166	235	0.407954	239	0.0236854
SRPK1-4	SRPK1	ENSG00000096063	7	Kinase	538	554	0.0482902	482	-0.179142
SRPK1-5	SRPK1	ENSG00000096063	7	Kinase	606	388	-0.573115	430	0.135948
SRPK1-2	SRPK1	ENSG00000096063	7	Kinase	384	287	-0.355705	426	0.501908
SRPK1-6	SRPK1	ENSG00000096063	7	Kinase	449	600	0.390799	780	0.356677
SRPK1-3	SRPK1	ENSG00000096063	7	Kinase	318	404	0.312012	350	-0.178831
SRPK1-7	SRPK1	ENSG00000096063	7	Kinase	18	94	1.08522	74	-0.212897
BRPF3-7	BRPF3	ENSG00000096070	7	Epigenetics	349	146	-1.0164	126	-0.152046
BRPF3-2	BRPF3	ENSG00000096070	7	Epigenetics	908	1370	0.577695	1227	-0.148945
BRPF3-6	BRPF3	ENSG00000096070	7	Epigenetics	4530	3533	-0.343845	3113	-0.175595
BRPF3-4	BRPF3	ENSG00000096070	7	Epigenetics	304	209	-0.441828	144	-0.413394
BRPF3-1	BRPF3	ENSG00000096070	7	Epigenetics	1688	799	-1.02344	755	-0.0726916
BRPF3-5	BRPF3	ENSG00000096070	7	Epigenetics	0	0	0	0	0
BRPF3-3	BRPF3	ENSG00000096070	7	Epigenetics	530	175	-1.35658	273	0.524984
CDC5L-3	CDC5L	ENSG00000096401	7	Epigenetics	0	36	0.782409	72	0.506288
CDC5L-7	CDC5L	ENSG00000096401	7	Epigenetics	619	607	-0.0164471	699	0.193082
CDC5L-6	CDC5L	ENSG00000096401	7	Epigenetics	196	100	-0.705376	153	0.439409
CDC5L-4	CDC5L	ENSG00000096401	7	Epigenetics	1334	1293	-0.0333141	1248	-0.0449906
CDC5L-2	CDC5L	ENSG00000096401	7	Epigenetics	286	155	-0.703948	107	-0.381579
CDC5L-1	CDC5L	ENSG00000096401	7	Epigenetics	1906	1899	0.005009	2335	0.295484
CDC5L-5	CDC5L	ENSG00000096401	7	Epigenetics	0	36	0.782409	3	-0.696529
JAK2-2	JAK2	ENSG00000096968	7	Kinase	2389	2305	-0.0403283	2012	-0.187435
JAK2-7	JAK2	ENSG00000096968	7	Kinase	435	121	-1.49462	110	-0.0928547
JAK2-4	JAK2	ENSG00000096968	7	Kinase	386	549	0.467475	585	0.088178
JAK2-3	JAK2	ENSG00000096968	7	Kinase	654	429	-0.545845	458	0.0886894
JAK2-1	JAK2	ENSG00000096968	7	Kinase	794	877	0.145155	577	-0.559998
JAK2-6	JAK2	ENSG00000096968	7	Kinase	4702	4161	-0.164033	4348	0.0669733
JAK2-5	JAK2	ENSG00000096968	7	Kinase	479	776	0.652332	830	0.0954388
ABL1-3	ABL1	ENSG00000097007	7	Kinase	794	709	-0.143315	693	-0.0266838
ABL1-5	ABL1	ENSG00000097007	7	Kinase	1027	625	-0.664096	543	-0.182837
ABL1-4	ABL1	ENSG00000097007	7	Kinase	80	220	1.06087	213	-0.0343612
ABL1-7	ABL1	ENSG00000097007	7	Kinase	456	181	-1.12183	300	0.602862
ABL1-6	ABL1	ENSG00000097007	7	Kinase	118	504	1.72876	211	-1.08189
ABL1-1	ABL1	ENSG00000097007	7	Kinase	923	825	-0.143246	699	-0.220225
ABL1-2	ABL1	ENSG00000097007	7	Kinase	1141	1322	0.214116	1310	-0.00849206
CDC7-7	CDC7	ENSG00000097046	7	Kinase	253	75	-1.26867	105	0.312943
CDC7-1	CDC7	ENSG00000097046	7	Kinase	59	85	0.314278	120	0.335307
CDC7-2	CDC7	ENSG00000097046	7	Kinase	0	0	0	0	0
CDC7-3	CDC7	ENSG00000097046	7	Kinase	24	105	1.07005	64	-0.440296
CDC7-6	CDC7	ENSG00000097046	7	Kinase	0	9	0.238787	13	0.0952981
CDC7-5	CDC7	ENSG00000097046	7	Kinase	368	450	0.267621	583	0.344183
CDC7-4	CDC7	ENSG00000097046	7	Kinase	427	400	-0.0747138	384	-0.0483727
NRP1-5	NRP1	ENSG00000099250	7	Cell Surface Receptor	0	23	0.545968	41	0.319336
NRP1-2	NRP1	ENSG00000099250	7	Cell Surface Receptor	179	106	-0.54564	91	-0.142903
NRP1-3	NRP1	ENSG00000099250	7	Cell Surface Receptor	2512	1880	-0.398425	1552	-0.264499
NRP1-7	NRP1	ENSG00000099250	7	Cell Surface Receptor	3510	2927	-0.247716	3087	0.0797935
NRP1-1	NRP1	ENSG00000099250	7	Cell Surface Receptor	403	573	0.469013	707	0.285052
NRP1-6	NRP1	ENSG00000099250	7	Cell Surface Receptor	131	110	-0.170363	100	-0.0901269
NRP1-4	NRP1	ENSG00000099250	7	Cell Surface Receptor	1354	1014	-0.389969	1189	0.223814
MAST3-1	MAST3	ENSG00000099308	7	Kinase	4812	4880	0.0303792	5426	0.155831
MAST3-4	MAST3	ENSG00000099308	7	Kinase	1041	504	-0.967724	521	0.0475527
MAST3-3	MAST3	ENSG00000099308	7	Kinase	958	2164	1.14509	2214	0.0364607
MAST3-2	MAST3	ENSG00000099308	7	Kinase	817	883	0.11569	984	0.152394
MAST3-6	MAST3	ENSG00000099308	7	Kinase	871	367	-1.13327	487	0.368694
MAST3-7	MAST3	ENSG00000099308	7	Kinase	124	79	-0.424277	69	-0.113753
MAST3-5	MAST3	ENSG00000099308	7	Kinase	421	534	0.319578	719	0.400983
FBXL19-1	FBXL19	ENSG00000099364	7	Epigenetics	606	177	-1.52135	147	-0.201114
FBXL19-7	FBXL19	ENSG00000099364	7	Epigenetics	19	219	1.96581	141	-0.490501
FBXL19-2	FBXL19	ENSG00000099364	7	Epigenetics	396	337	-0.195436	309	-0.104571
FBXL19-6	FBXL19	ENSG00000099364	7	Epigenetics	1006	708	-0.468387	989	0.458979
FBXL19-4	FBXL19	ENSG00000099364	7	Epigenetics	109	38	-0.846296	46	0.127403
FBXL19-5	FBXL19	ENSG00000099364	7	Epigenetics	215	80	-1.01901	88	0.088826
FBXL19-3	FBXL19	ENSG00000099364	7	Epigenetics	814	364	-1.05156	552	0.543948
SETD1A-6	SETD1A	ENSG00000099381	7	Epigenetics	680	499	-0.401359	324	-0.549824
SETD1A-3	SETD1A	ENSG00000099381	7	Epigenetics	22	10	-0.25985	12	0.0480282
SETD1A-4	SETD1A	ENSG00000099381	7	Epigenetics	1242	865	-0.487719	1036	0.251283
SETD1A-1	SETD1A	ENSG00000099381	7	Epigenetics	392	379	-0.0338052	456	0.241993
SETD1A-2	SETD1A	ENSG00000099381	7	Epigenetics	132	26	-1.2523	74	0.707752
SETD1A-7	SETD1A	ENSG00000099381	7	Epigenetics	0	0	0	0	0
SETD1A-5	SETD1A	ENSG00000099381	7	Epigenetics	0	0	0	0	0
MKNK2-7	MKNK2	ENSG00000099875	7	Kinase	1301	1241	-0.0554774	1507	0.274452
MKNK2-3	MKNK2	ENSG00000099875	7	Kinase	4286	4493	0.077609	4075	-0.134959
MKNK2-6	MKNK2	ENSG00000099875	7	Kinase	313	455	0.485319	382	-0.221342
MKNK2-5	MKNK2	ENSG00000099875	7	Kinase	604	637	0.0806672	738	0.201909
MKNK2-1	MKNK2	ENSG00000099875	7	Kinase	841	1156	0.446594	793	-0.512465
MKNK2-2	MKNK2	ENSG00000099875	7	Kinase	656	560	-0.201152	582	0.0550992
MKNK2-4	MKNK2	ENSG00000099875	7	Kinase	3005	3143	0.0740179	3187	0.0240169
CRKL-7	CRKL	ENSG00000099942	7	Kinase	652	455	-0.465485	625	0.422514
CRKL-4	CRKL	ENSG00000099942	7	Kinase	16	22	0.128057	3	-0.44068
CRKL-5	CRKL	ENSG00000099942	7	Kinase	0	25	0.584963	8	-0.369392
CRKL-6	CRKL	ENSG00000099942	7	Kinase	499	219	-1.01971	132	-0.560135
CRKL-3	CRKL	ENSG00000099942	7	Kinase	210	133	-0.498234	101	-0.274142
CRKL-1	CRKL	ENSG00000099942	7	Kinase	229	127	-0.647945	129	0.019323
CRKL-2	CRKL	ENSG00000099942	7	Kinase	187	124	-0.437561	166	0.315036
SMARCB1-2	SMARCB1	ENSG00000099956	7	Epigenetics	0	0	0	0	0
SMARCB1-7	SMARCB1	ENSG00000099956	7	Epigenetics	235	286	0.24611	238	-0.218699
SMARCB1-5	SMARCB1	ENSG00000099956	7	Epigenetics	1293	1819	0.486866	2091	0.200242
SMARCB1-6	SMARCB1	ENSG00000099956	7	Epigenetics	1783	1214	-0.526047	1124	-0.102396
SMARCB1-3	SMARCB1	ENSG00000099956	7	Epigenetics	71	49	-0.283384	173	1.17369
SMARCB1-4	SMARCB1	ENSG00000099956	7	Epigenetics	23	96	1.00328	36	-0.760707
SMARCB1-1	SMARCB1	ENSG00000099956	7	Epigenetics	106	220	0.798505	260	0.202844
PES1-5	PES1	ENSG00000100029	7	Epigenetics	461	690	0.543626	1037	0.558801
PES1-7	PES1	ENSG00000100029	7	Epigenetics	0	14	0.356144	0	-0.355196
PES1-4	PES1	ENSG00000100029	7	Epigenetics	0	0	0	0	0
PES1-1	PES1	ENSG00000100029	7	Epigenetics	0	10	0.263034	2	-0.205728
PES1-2	PES1	ENSG00000100029	7	Epigenetics	0	0	0	0	0
PES1-6	PES1	ENSG00000100029	7	Epigenetics	536	553	0.0508121	557	0.0135183
PES1-3	PES1	ENSG00000100029	7	Epigenetics	0	18	0.443607	49	0.543041
MAPK1-6	MAPK1	ENSG00000100030	7	Kinase	458	395	-0.181606	304	-0.326204
MAPK1-3	MAPK1	ENSG00000100030	7	Kinase	144	106	-0.306762	144	0.317458
MAPK1-7	MAPK1	ENSG00000100030	7	Kinase	279	241	-0.168212	178	-0.348392
MAPK1-5	MAPK1	ENSG00000100030	7	Kinase	413	959	1.13316	1085	0.173891
MAPK1-2	MAPK1	ENSG00000100030	7	Kinase	240	320	0.360115	147	-0.905577
MAPK1-4	MAPK1	ENSG00000100030	7	Kinase	264	371	0.431836	421	0.165731
MAPK1-1	MAPK1	ENSG00000100030	7	Kinase	38	18	-0.367466	38	0.373116
ADRBK2-3	ADRBK2	ENSG00000100077	7	Kinase	227	118	-0.712867	144	0.210643
ADRBK2-5	ADRBK2	ENSG00000100077	7	Kinase	443	360	-0.256578	382	0.0792176
ADRBK2-2	ADRBK2	ENSG00000100077	7	Kinase	2305	1672	-0.441415	1799	0.106874
ADRBK2-4	ADRBK2	ENSG00000100077	7	Kinase	1874	1825	-0.0270414	2107	0.20636
ADRBK2-7	ADRBK2	ENSG00000100077	7	Kinase	94	162	0.564808	174	0.0827498
ADRBK2-6	ADRBK2	ENSG00000100077	7	Kinase	946	619	-0.564217	683	0.135822
ADRBK2-1	ADRBK2	ENSG00000100077	7	Kinase	1437	1027	-0.45529	879	-0.209129
HIRA-2	HIRA	ENSG00000100084	7	Epigenetics	686	545	-0.297079	589	0.106901
HIRA-6	HIRA	ENSG00000100084	7	Epigenetics	62	13	-0.8243	13	0.000894523
HIRA-1	HIRA	ENSG00000100084	7	Epigenetics	845	261	-1.51511	358	0.395296
HIRA-3	HIRA	ENSG00000100084	7	Epigenetics	40	27	-0.220432	29	0.0385146
HIRA-7	HIRA	ENSG00000100084	7	Epigenetics	642	330	-0.855081	424	0.322656
HIRA-4	HIRA	ENSG00000100084	7	Epigenetics	1061	1184	0.161461	1361	0.19754
HIRA-5	HIRA	ENSG00000100084	7	Epigenetics	302	142	-0.865509	93	-0.421883
POLR2F-4	POLR2F	ENSG00000100142	7	Essential Gene	50	19	-0.530117	76	0.869949
POLR2F-5	POLR2F	ENSG00000100142	7	Essential Gene	0	7	0.189034	27	0.434429
POLR2F-3	POLR2F	ENSG00000100142	7	Essential Gene	234	146	-0.526433	125	-0.160267
POLR2F-6	POLR2F	ENSG00000100142	7	Essential Gene	0	0	0	0	0
POLR2F-1	POLR2F	ENSG00000100142	7	Essential Gene	691	714	0.053841	645	-0.132504
POLR2F-7	POLR2F	ENSG00000100142	7	Essential Gene	590	213	-1.27338	187	-0.146662
POLR2F-2	POLR2F	ENSG00000100142	7	Essential Gene	90	531	2.05982	402	-0.358249
TCF20-4	TCF20	ENSG00000100207	7	Epigenetics	1108	1943	0.793303	1863	-0.0548737
TCF20-3	TCF20	ENSG00000100207	7	Epigenetics	697	542	-0.325764	553	0.0305339
TCF20-6	TCF20	ENSG00000100207	7	Epigenetics	252	368	0.477668	260	-0.427414
TCF20-5	TCF20	ENSG00000100207	7	Epigenetics	2766	3702	0.424276	3099	-0.248484
TCF20-1	TCF20	ENSG00000100207	7	Epigenetics	1609	1533	-0.0575193	1590	0.0552374
TCF20-7	TCF20	ENSG00000100207	7	Epigenetics	1152	741	-0.593674	890	0.253049
TCF20-2	TCF20	ENSG00000100207	7	Epigenetics	1255	741	-0.712253	1044	0.471929
CHKB-1	CHKB	ENSG00000100288	7	Kinase	408	352	-0.178847	481	0.405316
CHKB-3	CHKB	ENSG00000100288	7	Kinase	665	464	-0.466459	592	0.324722
CHKB-2	CHKB	ENSG00000100288	7	Kinase	250	518	0.929631	481	-0.0932215
CHKB-7	CHKB	ENSG00000100288	7	Kinase	305	404	0.363846	474	0.210736
CHKB-4	CHKB	ENSG00000100288	7	Kinase	288	243	-0.197224	175	-0.377377
CHKB-5	CHKB	ENSG00000100288	7	Kinase	672	511	-0.354275	561	0.127124
CHKB-6	CHKB	ENSG00000100288	7	Kinase	346	309	-0.132391	477	0.557554
CBX7-7	CBX7	ENSG00000100307	7	Epigenetics	405	139	-1.25818	194	0.371686
CBX7-4	CBX7	ENSG00000100307	7	Epigenetics	527	267	-0.854548	301	0.150643
CBX7-2	CBX7	ENSG00000100307	7	Epigenetics	653	246	-1.23822	371	0.511829
CBX7-1	CBX7	ENSG00000100307	7	Epigenetics	322	660	0.941557	551	-0.23642
CBX7-5	CBX7	ENSG00000100307	7	Epigenetics	828	948	0.194671	1214	0.345007
CBX7-6	CBX7	ENSG00000100307	7	Epigenetics	1312	1178	-0.139352	1264	0.101818
CBX7-3	CBX7	ENSG00000100307	7	Epigenetics	93	29	-0.849303	72	0.628548
RPL3-3	RPL3	ENSG00000100316	7	Essential Gene	1661	1702	0.0443059	1655	-0.0350149
RPL3-2	RPL3	ENSG00000100316	7	Essential Gene	0	3	0.0840643	0	-0.0838189
RPL3-7	RPL3	ENSG00000100316	7	Essential Gene	0	0	0	0	0
RPL3-4	RPL3	ENSG00000100316	7	Essential Gene	63	78	0.185637	40	-0.505504
RPL3-1	RPL3	ENSG00000100316	7	Essential Gene	53	26	-0.433206	10	-0.339554
RPL3-5	RPL3	ENSG00000100316	7	Essential Gene	0	25	0.584963	42	0.296189
RPL3-6	RPL3	ENSG00000100316	7	Essential Gene	0	0	0	0	0
KIAA0930-3	KIAA0930	ENSG00000100364	7	uncharacterized	579	853	0.531282	752	-0.167024
KIAA0930-4	KIAA0930	ENSG00000100364	7	uncharacterized	796	521	-0.557337	583	0.152674
KIAA0930-1	KIAA0930	ENSG00000100364	7	uncharacterized	350	247	-0.420398	149	-0.574086
KIAA0930-6	KIAA0930	ENSG00000100364	7	uncharacterized	29	19	-0.191429	92	1.04242
KIAA0930-7	KIAA0930	ENSG00000100364	7	uncharacterized	327	129	-1.06555	135	0.0506922
KIAA0930-2	KIAA0930	ENSG00000100364	7	uncharacterized	0	0	0	37	0.799087
KIAA0930-5	KIAA0930	ENSG00000100364	7	uncharacterized	145	121	-0.181715	133	0.100917
RBX1-2	RBX1	ENSG00000100387	7	Epigenetics	590	852	0.504686	941	0.139857
RBX1-5	RBX1	ENSG00000100387	7	Epigenetics	0	0	0	0	0
RBX1-6	RBX1	ENSG00000100387	7	Epigenetics	196	132	-0.426401	120	-0.0952572
RBX1-7	RBX1	ENSG00000100387	7	Epigenetics	19	32	0.251897	21	-0.206113
RBX1-3	RBX1	ENSG00000100387	7	Epigenetics	23	0	-0.542684	28	0.641546
RBX1-4	RBX1	ENSG00000100387	7	Epigenetics	129	98	-0.26684	117	0.177123
RBX1-1	RBX1	ENSG00000100387	7	Epigenetics	3062	2878	-0.0776457	3094	0.106952
EP300-5	EP300	ENSG00000100393	7	Epigenetics	59	35	-0.353147	30	-0.0856773
EP300-1	EP300	ENSG00000100393	7	Epigenetics	59	155	0.916942	136	-0.137041
EP300-3	EP300	ENSG00000100393	7	Epigenetics	1366	926	-0.526789	915	-0.0122347
EP300-4	EP300	ENSG00000100393	7	Epigenetics	276	617	1.04166	387	-0.606039
EP300-2	EP300	ENSG00000100393	7	Epigenetics	122	246	0.790593	347	0.427148
EP300-7	EP300	ENSG00000100393	7	Epigenetics	476	557	0.216087	415	-0.380484
EP300-6	EP300	ENSG00000100393	7	Epigenetics	111	82	-0.279327	58	-0.286812
L3MBTL2-3	L3MBTL2	ENSG00000100395	7	Epigenetics	300	249	-0.218258	217	-0.159692
L3MBTL2-6	L3MBTL2	ENSG00000100395	7	Epigenetics	160	475	1.32988	399	-0.221676
L3MBTL2-2	L3MBTL2	ENSG00000100395	7	Epigenetics	217	339	0.551417	302	-0.140413
L3MBTL2-5	L3MBTL2	ENSG00000100395	7	Epigenetics	1483	2125	0.514765	2134	0.0101977
L3MBTL2-4	L3MBTL2	ENSG00000100395	7	Epigenetics	695	395	-0.733689	473	0.236857
L3MBTL2-1	L3MBTL2	ENSG00000100395	7	Epigenetics	343	549	0.617142	525	-0.0550167
L3MBTL2-7	L3MBTL2	ENSG00000100395	7	Epigenetics	528	330	-0.595528	374	0.161833
CERK-4	CERK	ENSG00000100422	7	Kinase	1132	771	-0.51577	1205	0.616309
CERK-6	CERK	ENSG00000100422	7	Kinase	0	0	0	0	0
CERK-2	CERK	ENSG00000100422	7	Kinase	0	9	0.238787	0	-0.238126
CERK-5	CERK	ENSG00000100422	7	Kinase	885	858	-0.0323854	831	-0.0394494
CERK-7	CERK	ENSG00000100422	7	Kinase	43	252	1.70407	264	0.0598367
CERK-1	CERK	ENSG00000100422	7	Kinase	1354	2868	1.06551	2663	-0.100825
CERK-3	CERK	ENSG00000100422	7	Kinase	475	717	0.55636	641	-0.146484
BRD1-5	BRD1	ENSG00000100425	7	Epigenetics	160	39	-1.23056	19	-0.365309
BRD1-3	BRD1	ENSG00000100425	7	Epigenetics	470	548	0.211075	534	-0.0302003
BRD1-7	BRD1	ENSG00000100425	7	Epigenetics	538	309	-0.702274	398	0.32325
BRD1-4	BRD1	ENSG00000100425	7	Epigenetics	256	457	0.737191	437	-0.0541524
BRD1-2	BRD1	ENSG00000100425	7	Epigenetics	1158	1129	-0.0250414	1047	-0.0998443
BRD1-1	BRD1	ENSG00000100425	7	Epigenetics	196	281	0.436492	328	0.195239
BRD1-6	BRD1	ENSG00000100425	7	Epigenetics	171	472	1.24808	306	-0.548249
PRMT5-4	PRMT5	ENSG00000100462	7	Epigenetics	0	8	0.214125	34	0.534934
PRMT5-7	PRMT5	ENSG00000100462	7	Epigenetics	19	0	-0.461798	0	0
PRMT5-5	PRMT5	ENSG00000100462	7	Epigenetics	0	8	0.214125	0	-0.213527
PRMT5-1	PRMT5	ENSG00000100462	7	Epigenetics	83	99	0.170398	87	-0.118254
PRMT5-6	PRMT5	ENSG00000100462	7	Epigenetics	0	0	0	0	0
PRMT5-2	PRMT5	ENSG00000100462	7	Epigenetics	0	28	0.641546	25	-0.055027
PRMT5-3	PRMT5	ENSG00000100462	7	Epigenetics	0	0	0	0	0
PSMA3-1	PSMA3	ENSG00000100567	7	Essential Gene	609	387	-0.582991	431	0.142247
PSMA3-6	PSMA3	ENSG00000100567	7	Essential Gene	853	669	-0.318865	851	0.329573
PSMA3-7	PSMA3	ENSG00000100567	7	Essential Gene	1152	1218	0.087131	1357	0.154236
PSMA3-4	PSMA3	ENSG00000100567	7	Essential Gene	132	173	0.300676	179	0.0416698
PSMA3-3	PSMA3	ENSG00000100567	7	Essential Gene	229	227	-0.00180803	184	-0.239822
PSMA3-2	PSMA3	ENSG00000100567	7	Essential Gene	1124	1566	0.470998	1617	0.0490326
PSMA3-5	PSMA3	ENSG00000100567	7	Essential Gene	36	27	-0.155113	9	-0.382623
ALKBH1-1	ALKBH1	ENSG00000100601	7	Epigenetics	765	918	0.258013	666	-0.430932
ALKBH1-2	ALKBH1	ENSG00000100601	7	Epigenetics	1361	1689	0.311618	1699	0.0124876
ALKBH1-6	ALKBH1	ENSG00000100601	7	Epigenetics	323	274	-0.194138	312	0.163665
ALKBH1-7	ALKBH1	ENSG00000100601	7	Epigenetics	580	872	0.559032	616	-0.46514
ALKBH1-5	ALKBH1	ENSG00000100601	7	Epigenetics	810	714	-0.160924	632	-0.159745
ALKBH1-3	ALKBH1	ENSG00000100601	7	Epigenetics	128	163	0.266483	72	-0.800652
ALKBH1-4	ALKBH1	ENSG00000100601	7	Epigenetics	343	689	0.920161	666	-0.0415687
ITPK1-1	ITPK1	ENSG00000100605	7	Kinase	335	216	-0.524344	322	0.4874
ITPK1-2	ITPK1	ENSG00000100605	7	Kinase	287	346	0.241646	379	0.119269
ITPK1-6	ITPK1	ENSG00000100605	7	Kinase	56	150	0.921447	99	-0.421434
ITPK1-7	ITPK1	ENSG00000100605	7	Kinase	1561	2241	0.518145	1909	-0.221615
ITPK1-5	ITPK1	ENSG00000100605	7	Kinase	240	87	-1.07323	171	0.692625
ITPK1-4	ITPK1	ENSG00000100605	7	Kinase	357	535	0.532569	507	-0.0667906
ITPK1-3	ITPK1	ENSG00000100605	7	Kinase	340	419	0.275219	353	-0.214931
VRK1-4	VRK1	ENSG00000100749	7	Kinase	311	141	-0.909429	106	-0.288824
VRK1-1	VRK1	ENSG00000100749	7	Kinase	233	121	-0.718208	143	0.177674
VRK1-3	VRK1	ENSG00000100749	7	Kinase	198	175	-0.132079	312	0.689439
VRK1-7	VRK1	ENSG00000100749	7	Kinase	543	1015	0.854315	868	-0.210151
VRK1-6	VRK1	ENSG00000100749	7	Kinase	136	87	-0.433494	48	-0.480568
VRK1-5	VRK1	ENSG00000100749	7	Kinase	326	558	0.702394	519	-0.0916599
VRK1-2	VRK1	ENSG00000100749	7	Kinase	0	73	1.29866	131	0.559906
PSMC1-3	PSMC1	ENSG00000100764	7	Essential Gene	528	500	-0.0620955	493	-0.0145343
PSMC1-7	PSMC1	ENSG00000100764	7	Essential Gene	237	270	0.165645	234	-0.16852
PSMC1-4	PSMC1	ENSG00000100764	7	Essential Gene	762	1372	0.818174	1268	-0.105384
PSMC1-2	PSMC1	ENSG00000100764	7	Essential Gene	73	197	1.01205	206	0.0550933
PSMC1-1	PSMC1	ENSG00000100764	7	Essential Gene	594	245	-1.11671	275	0.143328
PSMC1-6	PSMC1	ENSG00000100764	7	Essential Gene	43	27	-0.26755	22	-0.0953411
PSMC1-5	PSMC1	ENSG00000100764	7	Essential Gene	75	67	-0.0891591	119	0.532999
C14orf93-7	C14orf93	ENSG00000100802	7	uncharacterized	428	485	0.171881	348	-0.422836
C14orf93-1	C14orf93	ENSG00000100802	7	uncharacterized	3030	2712	-0.146938	2222	-0.277489
C14orf93-5	C14orf93	ENSG00000100802	7	uncharacterized	559	563	0.0190334	759	0.404238
C14orf93-3	C14orf93	ENSG00000100802	7	uncharacterized	370	529	0.472375	412	-0.321706
C14orf93-2	C14orf93	ENSG00000100802	7	uncharacterized	2691	2207	-0.270038	2257	0.0358555
C14orf93-6	C14orf93	ENSG00000100802	7	uncharacterized	322	329	0.0359357	289	-0.157146
C14orf93-4	C14orf93	ENSG00000100802	7	uncharacterized	130	83	-0.429032	63	-0.232396
CHD8-7	CHD8	ENSG00000100888	7	Epigenetics	2805	3173	0.185179	2705	-0.222079
CHD8-2	CHD8	ENSG00000100888	7	Epigenetics	444	483	0.119013	536	0.140698
CHD8-3	CHD8	ENSG00000100888	7	Epigenetics	1265	754	-0.699745	702	-0.092393
CHD8-1	CHD8	ENSG00000100888	7	Epigenetics	603	943	0.614357	1063	0.168709
CHD8-4	CHD8	ENSG00000100888	7	Epigenetics	742	641	-0.187027	466	-0.417289
CHD8-6	CHD8	ENSG00000100888	7	Epigenetics	15	191	1.89293	172	-0.115035
CHD8-5	CHD8	ENSG00000100888	7	Epigenetics	0	48	0.970854	39	-0.136852
PCK2-2	PCK2	ENSG00000100889	7	Kinase	789	837	0.0900878	738	-0.166643
PCK2-7	PCK2	ENSG00000100889	7	Kinase	129	399	1.33428	450	0.159069
PCK2-6	PCK2	ENSG00000100889	7	Kinase	520	355	-0.48351	602	0.690754
PCK2-1	PCK2	ENSG00000100889	7	Kinase	384	686	0.771252	598	-0.179667
PCK2-5	PCK2	ENSG00000100889	7	Kinase	396	549	0.434786	364	-0.528948
PCK2-4	PCK2	ENSG00000100889	7	Kinase	73	91	0.203229	52	-0.464326
PCK2-3	PCK2	ENSG00000100889	7	Kinase	540	175	-1.38123	231	0.32402
PLTP-7	PLTP	ENSG00000100979	7	Cell Surface Receptor	3532	5001	0.506107	4659	-0.0968512
PLTP-4	PLTP	ENSG00000100979	7	Cell Surface Receptor	101	165	0.516769	305	0.726812
PLTP-3	PLTP	ENSG00000100979	7	Cell Surface Receptor	350	235	-0.479899	149	-0.514616
PLTP-2	PLTP	ENSG00000100979	7	Cell Surface Receptor	0	0	0	0	0
PLTP-1	PLTP	ENSG00000100979	7	Cell Surface Receptor	4421	3985	-0.137697	4004	0.0110637
PLTP-6	PLTP	ENSG00000100979	7	Cell Surface Receptor	661	320	-0.932612	391	0.257006
PLTP-5	PLTP	ENSG00000100979	7	Cell Surface Receptor	2070	1860	-0.14029	1682	-0.136907
PROCR-4	PROCR	ENSG00000101000	7	Cell Surface Receptor	336	801	1.14965	677	-0.223119
[truncated: 8,723 more rows]

## Sheet: Legend
Supplementary Table 3: Results of Olaparib screen.
Counts from Next Generation Sequencing of the gRNA library before (baseline) and after culturing with and without olaparib treatment as shown.
