# Supplementary material for: Methylstat sensitizes ovarian cancer cells to PARP-inhibition by targeting the histone demethylases JMJD1B/C
Source: Cancer Gene Ther. 2025 Feb 6;32(3):286–96. doi: 10.1038/s41417-025-00874-z (PMC11946898; doi:10.1038/s41417-025-00874-z)
Supplement: Supplementary file 6 — Supplementary Table 4 [file 41417_2025_874_MOESM6_ESM.xlsx]

## Sheet: A gRNA Seq.
Target gene	gRNA ID	Sequence
Non-targeting	nt	5'-GCGTACGATCTCGTAAACGCG-3'
Save targeting (gene desert, chr7:156,329,882)	STC3	5'-GGCCAGCCGGCAATTCGC-3'
JMJD1B	JMJD1B-1	5'-GGACTCCATCACTCGTCTTA-3'
JMJD1C	JMJD1C-1	5'-GCATGAGCACTCTCTAGTCG-3'
JMJD1C	JMJD1C-2	5'-AATGGAACACATGCATACTC-3'

## Sheet: B Primer Seq.
Oligo name	Sequence
JMJD1B-1_fw	5'-ATTGAGGCAAGGGGGAGTTG-3'
JMJD1B-1_rv	5'-TCTCAGGACCCAAAACAGTGT-3'
JMJD1C-fw	5'-CCCACTCTTGAGGTTACTAAGTGT-3'
JMJD1C-rv	5'-TTGGGTCAGAAACAGGAGCT-3'

## Sheet: Legend
Sublementary table 4: gRNA and primer sequences
A: Sequences of gRNAs used for gene knockouts.
B: Oligonucleotide sequences used for PCR amplifications.
