# Supplementary material for: Methylstat sensitizes ovarian cancer cells to PARP-inhibition by targeting the histone demethylases JMJD1B/C
Source: Cancer Gene Ther. 2025 Feb 6;32(3):286–96. doi: 10.1038/s41417-025-00874-z (PMC11946898; doi:10.1038/s41417-025-00874-z)
Supplement: Supplementary file 7 — Supplementary Table 5 [file 41417_2025_874_MOESM7_ESM.xlsx]

## Sheet: Genotyping
Cell line ID	gRNA ID	gRNA Sequence	Target gene(s)	Target Exon	Chr. (hg38)	Target site location	Clonality	IDE knockout score	IDE Indel rate [%]	R^2
Controls:
SYN1	nt	5'-GCGTACGATCTCGTAAACGCG-3'	non-targeting	---	---	---	polyclonal	---	---	---
STC3	STC3	5'-GGCCAGCCGGCAATTCGC-3'	Save targeting (gene desert)	---	7	156,329,882	polyclonal	n.d.	n.d.	n.d.
Single gene knockouts:
Olres-UWB_JMJD1B	JMJD1B-1	5'-GGACTCCATCACTCGTCTTA-3'	JMJD1B	5	5	138,379,668	polyclonal	72	81	0.95
Olres-UWB_JMJD1C	JMJD1C-1	5'-GCATGAGCACTCTCTAGTCG-3'	JMJD1C	8	10	63,213,545	polyclonal	67	88	0.93
Olres-UWB_JMJD1C_C1	JMJD1C-2	5'-AATGGAACACATGCATACTC-3'	JMJD1C	8	10	63,213,707	monoclonal	95	95	0.95
Olres-UWB_JMJD1C_C2	JMJD1C-2	5'-AATGGAACACATGCATACTC-3'	JMJD1C	8	10	63,213,707	monoclonal	97	97	0.97
Double gene knockout:
Olres-UWB_JMJD1B/C	JMJD1B-1	5'-GGACTCCATCACTCGTCTTA-3'	JMJD1B	5	5	138,379,668	monoclonal	95	95	0.95
Olres-UWB_JMJD1B/C	JMJD1C-1	5'-GCATGAGCACTCTCTAGTCG-3'	JMJD1C	8	10	63,213,545	monoclonal	n.d.	100 (52 bp deletion)	n.d.

## Sheet: Legend
Supplementary table 5: Genotyping
Genotyping data of CRISPR knockout cells including gRNA sequences, genomic target sites and results from Inference of CRISPR Edits (IDE) analysis as indicated.
